# Supplementary material for: Global Analysis of RNA-Dependent RNA Polymerase-Dependent Small RNAs Reveals New Substrates and Functions for These Proteins and SGS3 in Arabidopsis
Source: Noncoding RNA. 2021 Apr 27;7(2):28. doi: 10.3390/ncrna7020028 (PMC8167712; doi:10.3390/ncrna7020028)
Supplement: Supplementary file 1 [file ncrna-07-00028-s001.zip]

Archive with 5 entries (4 files):
- Supplement-PUB/
- Supplement-PUB/Supplement Figure legends (with figures).pdf
- Supplement-PUB/Table S1 Putative Substrates.xlsx
- Supplement-PUB/Table S2 RNA-seq Upregulated Transcripts.xlsx
- Supplement-PUB/Table S3 smRNAs Lost In rdr6 Or sgs3.xlsx
