# Supplementary material for: Global Analysis of RNA-Dependent RNA Polymerase-Dependent Small RNAs Reveals New Substrates and Functions for These Proteins and SGS3 in Arabidopsis
Source: Noncoding RNA. 2021 Apr 27;7(2):28. doi: 10.3390/ncrna7020028 (PMC8167712; doi:10.3390/ncrna7020028)
Supplement: Supplementary file 1 [file ncrna-07-00028-s001.zip › Supplement-PUB/Table S1 Putative Substrates.xlsx]

## Sheet: rdr1 putative substrates
ID	sm logFC	sm logCPM	sm PValue	sm FDR
AT1TE61180	-4.20368	0.670151	3.33e-32	1.08e-27
AT1TE83130	-5.24179	-1.36341	4.25e-28	9.18e-24
AT1TE54915	-3.2944	1.46484	1.86e-25	3.02e-21
AT4G32370	-4.29306	-0.181126	1.31e-23	1.7e-19
AT1G69485	-3.67302	0.337475	1.18e-17	1.27e-13
AT5G42410	-7.88836	0.375632	1.25e-13	1.01e-09
AT5TE52460	-1.89205	2.43628	1.95e-11	1.15e-07
AT5TE33595	-1.49574	3.38164	6.27e-11	3.38e-07
AT5G35935	-2.5632	-0.814288	1.21e-10	6.04e-07
AT5TE25400	-4.14596	-1.76607	2.27e-10	1.05e-06
AT5TE86700	-1.55594	1.86202	2.98e-10	1.29e-06
AT1G71692	-5.27781	-0.89585	3.49e-10	1.41e-06
AT1TE19815	-3.33659	-1.96682	7.31e-10	2.79e-06
AT2TE10620	-2.19973	-0.71222	2.16e-09	7.36e-06
AT2G27535	-2.49958	-1.39133	3.4e-09	1.1e-05
AT5G35605	-2.00675	0.527438	1.17e-08	3.46e-05
AT1TE55365	-3.11447	0.924404	1.48e-08	4.17e-05
AT3TE33125	-2.82211	-2.25164	1.09e-07	0.00029535
AT3TE00010	-2.64658	0.300274	2.41e-07	0.00062347
AT5G43520	-2.85399	0.6584	2.5e-07	0.00062347
AT1G46336	-2.57391	-0.890163	4.72e-07	0.00111095
AT1G64110	-3.54351	-1.40102	4.8e-07	0.00111095
AT5TE29720	-1.63897	0.894209	5.38e-07	0.00120237
AT1TE69860	-2.32278	-0.513557	5.65e-07	0.00122073
AT2G21235	-2.55046	-2.02483	7.74e-07	0.00161755
AT4G10290	-1.51447	0.381805	8.91e-07	0.00180421
AT1TE58300	-2.06901	-1.93986	9.93e-07	0.00194897
AT5TE81585	-1.78344	0.955647	1.37e-06	0.002619
AT1TE64310	-1.65029	0.61418	1.59e-06	0.00294428
AT4TE58130	-2.1921	-1.58451	1.64e-06	0.00294428
AT3TE15825	-2.27628	-1.07634	1.81e-06	0.00309184
AT4G02970	-2.32447	2.41569	3.37e-06	0.00559181
AT1TE13970	-1.12658	2.24764	3.74e-06	0.00605176
AT1TE80300	-0.985997	1.63326	6.25e-06	0.00964918
AT1G66245	-3.6991	-2.59954	7.3e-06	0.0109944
AT1G33820	-4.13925	-2.49114	7.78e-06	0.0114576
AT3TE23710	-3.02006	-1.3127	8.38e-06	0.0120724
AT5TE67125	-3.70929	-2.05768	1.04e-05	0.0144027
AT1G47389	-3.67472	-2.34543	1.36e-05	0.0183705
AT2G27520	-1.92887	-0.485632	1.43e-05	0.0189156
AT4G09490	-3.43644	-0.430835	1.51e-05	0.0189156
AT1TE40850	-6.22966	-3.00754	1.55e-05	0.0189156
AT4G00580	-1.26521	0.658599	1.58e-05	0.0189156
AT1G35515	-1.04868	1.62048	1.74e-05	0.0204679
AT2TE06880	-1.24135	1.97531	2.69e-05	0.0311766
AT4TE27065	-3.96099	-2.37862	3.1e-05	0.0352287
AT1TE69570	-1.33423	0.0853271	3.18e-05	0.0355406
AT1G67160	-1.52932	-0.281104	4.41e-05	0.0468365
AT1G15405	-3.01193	6.13159	3.18e-28	4.12e-24
AT5TE47330	-4.54799	-2.09014	1.24e-13	6.7e-10
AT5TE47340	-2.08754	-0.579434	2.86e-12	1.23e-08
AT2G31141	-1.90019	3.85774	4.08e-12	1.65e-08
AT4G14910	-2.12451	3.80434	1.02e-11	3.48e-08
AT1G66490	-1.1638	2.40053	1.59e-11	4.9e-08
AT1G67105	-0.810136	2.21153	6.66e-10	1.56e-06
AT1G26762	-1.45491	0.464983	6.74e-10	1.56e-06
AT5G27660	-1.51716	4.12981	9.12e-10	1.96e-06
AT3G03726	-1.35011	1.66557	9.35e-10	1.96e-06
AT2TE49070	-1.00873	2.2449	1.5e-09	2.94e-06
AT3G14735	-1.74249	4.25305	3.46e-09	6.06e-06
AT1G49700	-3.32775	0.618807	1.21e-08	2.01e-05
AT2TE83440	-3.69413	-2.49891	2.34e-08	3.79e-05
AT2TE33545	-2.80867	-1.216	5.27e-08	8.33e-05
AT1G52150	-2.57906	1.99312	6.39e-08	9.85e-05
AT3G61700	-3.01006	1.29876	7.93e-08	0.00011423
AT5TE66710	-1.09831	2.0125	1.25e-07	0.00016577
AT1G66310	-1.76078	0.0175535	1.47e-07	0.00019015
AT2G36940	-1.07518	2.14946	2.37e-07	0.00030078
AT5G08315	-1.15098	0.519189	4.8e-07	0.00056516
AT1TE29990	-0.990464	1.46061	5.03e-07	0.00058248
AT5TE81680	-2.35338	-0.753547	7.81e-07	0.00088793
AT2TE49270	-0.748138	1.51438	8.53e-07	0.00095251
AT1G78206	-3.24988	-1.25665	9.96e-07	0.00109348
AT4TE15170	-0.863874	1.78578	3.47e-06	0.00351773
AT3G21130	-1.08346	0.70385	4.66e-06	0.00457194
AT5G46315	-4.14487	-0.349012	6.54e-06	0.00632211
AT3G44091	-1.00751	0.654065	6.77e-06	0.00635635
AT5TE63990	-1.27448	-0.257059	1.19e-05	0.0102433
AT5G43550	-3.52559	-2.09069	1.29e-05	0.0107686
AT5G14060	-4.06733	-0.437799	1.31e-05	0.0107686
AT2TE27930	-1.79498	-1.12351	1.92e-05	0.0149705
AT5TE28240	-1.01773	1.03507	2.33e-05	0.0175559
AT3TE56660	-2.25156	-0.580601	2.63e-05	0.0193973
AT4G29900	-3.38236	-0.850522	3.59e-05	0.0249839
AT5TE70340	-1.82258	-1.07968	3.73e-05	0.025734
AT2TE34915	-0.621255	2.45483	4.13e-05	0.0281898
AT5TE25725	-4.0584	-2.5386	4.18e-05	0.0282449
AT4G15860	-0.724162	1.00024	4.42e-05	0.0295208
AT4TE03735	-2.04181	-2.05003	4.8e-05	0.0310916
AT4TE12155	-1.42146	-0.626982	5.03e-05	0.0322959
AT4G13992	-0.869179	1.32754	5.52e-05	0.0343725
AT3TE42205	-1.54688	-0.616068	5.93e-05	0.0362333
AT4TE30180	-0.890003	0.272726	7.62e-05	0.0448916
AT1TE63730	-0.678842	1.28723	8.47e-05	0.0493052

## Sheet: rdr2 putative substrates
ID	sm logFC	sm logCPM	sm PValue	sm FDR
AT1G81020	-3.5592	4.25798	5.99e-56	3.88e-51
AT5TE56215	-3.4632	4.0419	1.09e-53	2.35e-49
AT2TE28770	-3.70432	3.16031	2.54e-52	4.12e-48
AT1TE53165	-3.41039	3.5121	1.34e-50	1.74e-46
AT5TE61230	-3.39182	3.69602	2.75e-50	2.97e-46
AT3G28865	-3.44889	3.77647	6.56e-50	6.07e-46
AT3TE34190	-3.57737	2.78043	1.57e-46	1.27e-42
AT3TE41675	-3.55096	3.13049	5.55e-46	3.99e-42
AT3TE60130	-3.22222	3.41682	9.5e-46	5.63e-42
AT5TE37825	-3.59424	3.49913	9.56e-46	5.63e-42
AT5G54410	-3.5664	4.01921	2.08e-45	1.13e-41
AT4TE12975	-3.75056	2.76658	3.87e-45	1.93e-41
AT4TE03740	-3.41029	3.43237	2.36e-44	1.09e-40
AT3TE61725	-3.38102	2.80266	7.41e-43	3e-39
AT3G50022	-3.25314	3.49171	1.44e-42	5.32e-39
AT4TE23825	-3.16834	2.81432	1.48e-42	5.32e-39
AT4TE49845	-3.35019	3.46488	3.15e-42	1.07e-38
AT5G27845	-3.44087	3.89372	3.92e-42	1.27e-38
AT5TE49150	-2.91052	3.08573	4.71e-42	1.39e-38
AT3G25130	-3.59874	2.82304	4.72e-42	1.39e-38
AT1TE59790	-3.43512	2.74029	2.72e-41	7.68e-38
AT3TE46410	-3.19513	2.96898	4.39e-41	1.19e-37
AT5G42265	-3.25781	4.04502	5.66e-41	1.47e-37
AT1TE67590	-3.9873	3.00749	6.53e-41	1.63e-37
AT5G39955	-3.1284	2.75607	7.45e-41	1.79e-37
AT4TE01950	-3.39329	3.44298	1.6e-40	3.7e-37
AT2G16080	-3.55603	2.69216	2.33e-40	5.22e-37
AT4TE28980	-3.2942	2.72289	3.91e-40	8.45e-37
AT5TE49325	-3.29659	4.05822	4.07e-40	8.5e-37
AT2G04622	-3.20395	3.16868	7.27e-40	1.43e-36
AT1G43897	-3.08266	3.85439	1.92e-39	3.66e-36
AT5G28865	-3.5598	3.39424	2.29e-39	4.24e-36
AT3G43000	-3.27849	3.4127	2.61e-39	4.68e-36
AT4TE09385	-3.25796	2.81512	2.67e-39	4.68e-36
AT3G42160	-3.41869	4.71293	2.75e-39	4.69e-36
AT2G23142	-3.29758	3.00153	3.82e-39	6.35e-36
AT4G39020	-3.22001	3.58206	4.64e-39	7.52e-36
AT1G39270	-3.21486	3.15656	7.56e-39	1.19e-35
AT1TE41345	-3.70946	3.2514	8.07e-39	1.22e-35
AT3TE44765	-3.34373	2.52882	8.07e-39	1.22e-35
AT1TE71215	-3.37253	3.87113	2.56e-38	3.77e-35
AT4G03740	-3.07063	3.90933	2.83e-38	4.07e-35
AT1G53265	-2.87627	3.46126	4.36e-38	6.15e-35
AT4TE00800	-3.49853	2.63002	6.05e-38	8.16e-35
AT3TE75950	-4.29548	1.91126	6.46e-38	8.54e-35
AT5G37665	-4.02684	4.04635	9.49e-38	1.23e-34
AT3TE43690	-3.49953	2.42949	1.71e-37	2.17e-34
AT4TE89640	-3.35064	4.61084	2.58e-37	3.22e-34
AT3G28674	-3.27246	4.56563	2.76e-37	3.37e-34
AT5TE66160	-3.34853	3.29572	2.82e-37	3.38e-34
AT3TE46535	-3.62572	2.76718	3.43e-37	4.04e-34
AT3TE94220	-3.12191	3.18784	3.98e-37	4.6e-34
AT4G20095	-3.68694	2.44262	4.2e-37	4.77e-34
AT2G24761	-3.19871	3.10081	4.89e-37	5.46e-34
AT3G26870	-3.36144	3.08077	7.16e-37	7.86e-34
AT5TE37800	-3.64299	3.00724	1e-36	1.08e-33
AT4G10613	-3.34079	3.50432	1.02e-36	1.08e-33
AT5TE56885	-3.29875	3.90484	1.3e-36	1.35e-33
AT2TE82000	-3.09119	3.57976	1.31e-36	1.35e-33
AT2TE07790	-3.05049	3.62394	1.54e-36	1.56e-33
AT1TE37925	-4.11356	2.2101	1.57e-36	1.56e-33
AT1TE53930	-3.13544	3.72619	1.6e-36	1.57e-33
AT2G19360	-3.75523	2.70871	1.81e-36	1.75e-33
AT3TE55395	-3.69173	3.3432	5.84e-36	5.57e-33
AT1TE54720	-3.12663	3.39736	8.64e-36	8.12e-33
AT1TE40470	-4.23053	1.95788	1.25e-35	1.16e-32
AT1TE65255	-3.24442	2.40457	1.36e-35	1.24e-32
AT5TE68450	-3.47927	3.4651	1.63e-35	1.47e-32
AT3TE67415	-3.61043	2.85036	2.48e-35	2.2e-32
AT1G21835	-3.34897	2.50475	3.03e-35	2.65e-32
AT5G44495	-3.73628	3.34432	3.54e-35	3.06e-32
AT5TE35280	-3.43018	2.36252	4.17e-35	3.55e-32
AT5TE75120	-3.12711	3.40915	4.58e-35	3.85e-32
AT1TE80300	-4.03241	1.63326	4.69e-35	3.89e-32
AT5G29030	-3.13898	2.97211	5.14e-35	4.21e-32
AT5TE74495	-3.43599	3.67256	9.24e-35	7.39e-32
AT5TE33595	-3.28867	3.38164	9.63e-35	7.61e-32
AT5G32580	-3.35602	2.50565	1.08e-34	8.46e-32
AT5G27960	-2.94924	2.93912	1.12e-34	8.58e-32
AT4TE36990	-3.31257	2.86739	1.13e-34	8.58e-32
AT1TE51140	-3.64007	2.50806	1.18e-34	8.92e-32
AT4TE22115	-3.32276	3.31422	1.56e-34	1.16e-31
AT5TE41955	-3.43421	2.74084	1.59e-34	1.17e-31
AT1TE25275	-3.64997	3.26938	1.64e-34	1.19e-31
AT5G35535	-3.046	3.17978	1.72e-34	1.24e-31
AT4TE42280	-3.10377	3.59533	1.78e-34	1.27e-31
AT1TE32765	-3.1444	2.63758	1.88e-34	1.32e-31
AT4TE21410	-3.24925	2.17927	1.91e-34	1.33e-31
AT1TE53765	-2.82744	3.73471	3.12e-34	2.15e-31
AT1G31960	-3.2189	3.31646	3.32e-34	2.26e-31
AT2TE10265	-3.45406	2.78058	3.34e-34	2.26e-31
AT4TE30180	-4.87444	1.30314	3.41e-34	2.28e-31
AT4TE25715	-3.64381	3.80638	4.79e-34	3.14e-31
AT2TE10385	-3.47146	2.3184	4.8e-34	3.14e-31
AT2TE51870	-3.45917	3.4507	7.31e-34	4.69e-31
AT1TE93320	-3.3768	3.07532	8.47e-34	5.38e-31
AT3TE60410	-3.18117	3.41248	9.01e-34	5.64e-31
AT4TE26810	-2.95653	2.95367	9.04e-34	5.64e-31
AT3TE50735	-3.36996	3.212	9.87e-34	6.09e-31
AT2TE01570	-3.09377	3.18638	1.24e-33	7.49e-31
AT4TE23875	-3.65898	3.77675	1.24e-33	7.49e-31
AT1TE94570	-3.18654	2.58075	1.31e-33	7.84e-31
AT5TE34275	-3.47844	3.41844	1.35e-33	8.03e-31
AT2TE02430	-3.01334	3.43165	1.47e-33	8.66e-31
AT3TE44770	-3.16386	2.8174	1.68e-33	9.79e-31
AT5TE31865	-3.40164	2.72339	1.75e-33	1.01e-30
AT2TE05760	-3.72175	2.28986	1.84e-33	1.05e-30
AT2G15120	-3.38341	2.86427	2.06e-33	1.17e-30
AT3G43148	-3.2744	3.06169	3.26e-33	1.82e-30
AT4TE02130	-3.35369	2.20821	4.1e-33	2.27e-30
AT5TE49295	-3.14586	5.08788	4.52e-33	2.46e-30
AT2TE18860	-3.41724	2.75865	4.52e-33	2.46e-30
AT5TE63340	-3.64273	3.08053	4.58e-33	2.47e-30
AT2TE45465	-2.98484	3.2974	5.11e-33	2.73e-30
AT2G25370	-3.29539	4.65125	5.16e-33	2.74e-30
AT3TE43470	-3.19632	2.97172	5.29e-33	2.79e-30
AT4G06597	-3.83399	3.41296	6.44e-33	3.37e-30
AT1TE53450	-3.24705	2.401	6.59e-33	3.42e-30
AT3TE09250	-3.64958	2.05199	7.39e-33	3.8e-30
AT1TE54385	-3.35463	2.66693	8.11e-33	4.14e-30
AT1G65985	-2.60032	3.23596	8.51e-33	4.31e-30
AT3TE40145	-2.86249	3.11504	9.78e-33	4.91e-30
AT1TE71405	-2.98027	2.67989	1.07e-32	5.31e-30
AT5TE61235	-3.09301	3.76558	1.31e-32	6.44e-30
AT5TE40380	-3.74921	2.06809	1.31e-32	6.44e-30
AT1TE58615	-3.12603	2.81688	1.33e-32	6.49e-30
AT1TE14085	-2.98744	3.60624	1.5e-32	7.25e-30
AT5TE20935	-3.06609	2.77379	1.6e-32	7.7e-30
AT4TE13150	-3.23073	2.75258	1.67e-32	7.95e-30
AT4G40100	-3.34118	2.21949	1.8e-32	8.53e-30
AT1G43723	-2.96116	3.52169	1.83e-32	8.6e-30
AT3TE29575	-3.31929	2.92118	2.25e-32	1.05e-29
AT2TE11430	-2.95592	3.3794	2.42e-32	1.12e-29
AT5TE39440	-2.92842	3.02168	2.81e-32	1.29e-29
AT2TE30055	-3.19255	2.37994	3.2e-32	1.46e-29
AT3TE36700	-3.60869	3.37185	3.33e-32	1.51e-29
AT4TE53490	-4.25035	1.87812	4.32e-32	1.93e-29
AT5TE86700	-4.05201	1.86202	4.41e-32	1.96e-29
AT1TE18955	-3.21772	2.53393	4.8e-32	2.12e-29
AT3TE29570	-3.4981	4.10896	5.05e-32	2.21e-29
AT4TE16710	-3.41192	2.33844	6.16e-32	2.68e-29
AT2G22440	-3.30452	2.21659	6.32e-32	2.73e-29
AT1TE81785	-3.17155	2.63111	6.44e-32	2.76e-29
AT3TE40845	-3.96192	2.74211	6.59e-32	2.81e-29
AT2TE17055	-2.68294	2.63164	8.01e-32	3.39e-29
AT3G30838	-2.96757	2.80673	8.72e-32	3.67e-29
AT4TE03920	-3.08525	2.81618	9e-32	3.76e-29
AT5G43610	-3.39783	2.83487	9.12e-32	3.79e-29
AT3TE48770	-3.36645	3.95165	9.76e-32	4.03e-29
AT1G22120	-3.87445	2.98574	1.03e-31	4.22e-29
AT2G02795	-3.53591	2.428	1.17e-31	4.75e-29
AT2G12910	-3.2647	2.39879	1.29e-31	5.21e-29
AT2G04870	-2.87543	3.17985	1.31e-31	5.29e-29
AT2TE07295	-3.11671	2.41615	1.48e-31	5.92e-29
AT1TE29065	-3.64467	2.34216	1.5e-31	5.95e-29
AT2TE44770	-3.27251	1.83567	1.63e-31	6.43e-29
AT1G47265	-3.18586	4.12886	1.9e-31	7.46e-29
AT2TE09500	-3.27658	2.28115	1.92e-31	7.48e-29
AT1TE54320	-3.39541	3.65322	2.03e-31	7.86e-29
AT3TE46170	-4.89819	1.44355	2.06e-31	7.95e-29
AT3TE68785	-3.03921	2.17719	2.41e-31	9.26e-29
AT2TE25140	-3.89009	2.13201	2.73e-31	1.03e-28
AT5G25305	-3.29049	2.15349	2.73e-31	1.03e-28
AT4TE27080	-3.0564	3.38508	2.77e-31	1.04e-28
AT1TE42985	-2.9272	2.7441	2.81e-31	1.05e-28
AT3G30852	-2.92872	3.68449	2.89e-31	1.08e-28
AT1TE46090	-3.07271	2.35164	3.04e-31	1.13e-28
AT5TE33165	-2.94098	2.36363	3.34e-31	1.23e-28
AT2TE61855	-3.3565	2.80756	3.4e-31	1.24e-28
AT2G14410	-3.4147	2.00892	3.61e-31	1.31e-28
AT5TE39145	-2.92554	3.26889	3.77e-31	1.37e-28
AT3G33178	-3.26449	2.64311	3.84e-31	1.38e-28
AT2TE22565	-3.54806	2.81721	3.93e-31	1.41e-28
AT1G35970	-3.76466	3.32853	3.98e-31	1.41e-28
AT1TE61575	-3.44908	2.29059	3.99e-31	1.41e-28
AT5G34839	-3.26749	2.79816	4.09e-31	1.44e-28
AT1TE96425	-3.16717	4.43928	4.77e-31	1.67e-28
AT2TE04865	-3.64734	1.83222	4.94e-31	1.72e-28
AT5G05260	-3.0784	2.67929	5.16e-31	1.79e-28
AT2TE11710	-3.11948	2.65839	5.22e-31	1.8e-28
AT5TE22990	-3.25443	3.22623	5.89e-31	2.02e-28
AT5TE31885	-3.20094	2.92038	6.35e-31	2.17e-28
AT1TE70735	-3.60963	2.631	6.61e-31	2.24e-28
AT2TE42725	-3.45303	2.25459	6.76e-31	2.28e-28
AT1TE40955	-3.60085	2.12345	6.9e-31	2.32e-28
AT3TE60460	-3.31796	2.82173	7.41e-31	2.48e-28
AT1TE64080	-3.42168	2.26968	7.64e-31	2.54e-28
AT1G06148	-2.93792	3.9079	9.57e-31	3.16e-28
AT1TE79250	-3.3262	3.08894	1.14e-30	3.74e-28
AT1TE54805	-3.21743	2.68451	1.15e-30	3.77e-28
AT3G32190	-3.49412	1.93873	1.26e-30	4.12e-28
AT3TE48215	-3.50905	3.03277	1.28e-30	4.15e-28
AT1TE40570	-3.29417	3.44199	1.49e-30	4.8e-28
AT3TE31510	-3.561	2.83605	1.5e-30	4.81e-28
AT5TE35965	-3.17344	3.76504	1.64e-30	5.24e-28
AT4G06526	-3.34445	2.14312	1.66e-30	5.28e-28
AT2TE28370	-3.16498	4.03976	1.72e-30	5.43e-28
AT4TE25805	-2.97668	4.30276	2.34e-30	7.36e-28
AT2G44470	-4.09923	2.58631	2.59e-30	8.11e-28
AT2G12440	-3.30984	2.54123	2.6e-30	8.11e-28
AT3G43500	-3.55268	1.81961	2.62e-30	8.11e-28
AT1TE30185	-3.43388	2.05582	2.71e-30	8.35e-28
AT5TE81840	-3.67001	2.6914	2.84e-30	8.71e-28
AT3TE63425	-3.04346	3.15718	2.87e-30	8.77e-28
AT1TE61170	-3.23539	2.44933	2.96e-30	9e-28
AT4TE76155	-3.32841	2.99953	3.07e-30	9.27e-28
AT2TE24045	-3.35521	3.61613	3.07e-30	9.27e-28
AT1TE34180	-3.23332	2.00449	3.29e-30	9.86e-28
AT2TE36505	-3.27354	2.06533	3.48e-30	1.04e-27
AT1TE55915	-3.24894	2.58967	3.56e-30	1.06e-27
AT3TE40445	-3.35138	3.87332	3.57e-30	1.06e-27
AT5TE13605	-3.24192	2.77707	3.59e-30	1.06e-27
AT3TE58810	-3.11456	3.91862	3.72e-30	1.09e-27
AT4TE22970	-3.17627	3.85072	3.9e-30	1.14e-27
AT1G77960	-3.25725	2.31924	3.99e-30	1.16e-27
AT2TE23310	-3.04273	2.87216	4.12e-30	1.19e-27
AT2TE05440	-3.36998	4.02022	4.2e-30	1.21e-27
AT2TE26090	-3.44477	3.08105	4.35e-30	1.24e-27
AT3TE82550	-3.23865	2.66155	4.36e-30	1.24e-27
AT1TE79130	-3.0571	2.62658	4.47e-30	1.27e-27
AT4TE06320	-3.55685	2.60311	4.59e-30	1.29e-27
AT1TE79720	-2.99257	3.7784	4.6e-30	1.29e-27
AT2TE25970	-2.93389	2.74265	4.61e-30	1.29e-27
AT4TE21090	-3.37344	2.34582	4.69e-30	1.31e-27
AT5TE55860	-3.3361	2.43277	4.91e-30	1.36e-27
AT3TE50890	-3.28594	2.15372	4.96e-30	1.37e-27
AT1G42350	-2.99957	3.4421	5.06e-30	1.4e-27
AT1TE62410	-3.03871	3.57268	5.73e-30	1.57e-27
AT1G51172	-3.08659	2.34907	5.98e-30	1.64e-27
AT3G25460	-3.20101	2.30037	6.38e-30	1.74e-27
AT5G41755	-3.3582	2.80033	7.06e-30	1.89e-27
AT5TE55835	-3.38797	4.27274	7.08e-30	1.89e-27
AT3TE47005	-3.14824	3.7453	7.09e-30	1.89e-27
AT2G13363	-3.19479	3.39515	7.09e-30	1.89e-27
AT1TE55830	-2.89614	2.90083	7.6e-30	2.02e-27
AT3TE69335	-3.15826	2.36693	8.64e-30	2.28e-27
AT5TE61035	-3.29964	3.63797	1.01e-29	2.65e-27
AT2TE52020	-3.8541	2.76575	1.18e-29	3.1e-27
AT2TE22570	-2.58767	3.80863	1.26e-29	3.3e-27
AT5TE26810	-3.53091	2.76022	1.35e-29	3.51e-27
AT2G14793	-3.14488	2.31685	1.37e-29	3.55e-27
AT1TE63560	-2.94801	2.99028	1.4e-29	3.61e-27
AT2TE28710	-3.04581	2.98229	1.64e-29	4.22e-27
AT2G06180	-3.01689	2.65301	1.66e-29	4.26e-27
AT5TE25065	-3.38156	2.42232	1.69e-29	4.31e-27
AT1G62920	-3.10834	3.63589	1.72e-29	4.36e-27
AT5TE67045	-3.1288	2.43045	1.94e-29	4.91e-27
AT1TE63190	-3.28508	3.66923	1.95e-29	4.91e-27
AT4TE12260	-3.50692	3.9466	2.13e-29	5.33e-27
AT1TE08660	-3.58776	3.87677	2.13e-29	5.33e-27
AT3TE63440	-2.77128	2.54523	2.19e-29	5.46e-27
AT4TE12165	-3.00698	3.81965	2.25e-29	5.58e-27
AT3TE32925	-3.17607	2.75245	2.29e-29	5.67e-27
AT4TE34845	-3.64982	2.67326	2.38e-29	5.87e-27
AT3TE48995	-3.0389	2.38563	2.4e-29	5.88e-27
AT4TE00320	-3.14057	3.13624	2.81e-29	6.86e-27
AT3TE69815	-3.39527	2.44628	2.83e-29	6.9e-27
AT3TE90450	-3.06149	3.46525	2.92e-29	7.08e-27
AT1TE59765	-3.12042	2.10967	3.1e-29	7.5e-27
AT2TE28565	-3.33338	2.73598	3.27e-29	7.87e-27
AT2TE04440	-3.50022	2.99678	3.29e-29	7.9e-27
AT1TE70985	-3.14341	2.5115	3.47e-29	8.3e-27
AT5TE54145	-3.13772	2.90866	3.52e-29	8.39e-27
AT1TE81950	-3.17356	3.70639	3.61e-29	8.54e-27
AT1TE35315	-3.00784	2.5415	3.61e-29	8.54e-27
AT3TE60315	-4.0703	1.94998	3.91e-29	9.22e-27
AT5TE82820	-2.76422	2.7899	3.94e-29	9.25e-27
AT3TE70635	-3.58752	1.78959	3.95e-29	9.25e-27
AT1TE25115	-3.18979	3.7647	4.09e-29	9.53e-27
AT2G07240	-3.10819	1.84733	4.46e-29	1.04e-26
AT2G15250	-3.00778	3.1676	4.94e-29	1.14e-26
AT5G38190	-3.27553	2.28902	5.17e-29	1.19e-26
AT2TE20365	-3.37979	3.59853	5.24e-29	1.2e-26
AT5TE18905	-3.33145	2.35303	5.32e-29	1.22e-26
AT5G28824	-2.88695	3.38706	5.66e-29	1.29e-26
AT2G13431	-3.31574	2.7492	6.12e-29	1.39e-26
AT1G59930	-3.41392	2.77398	6.31e-29	1.43e-26
AT2G15840	-2.92189	3.577	7e-29	1.58e-26
AT2TE09410	-3.19268	3.74014	7.03e-29	1.58e-26
AT5G12090	-3.56462	3.06468	7.05e-29	1.58e-26
AT3TE60465	-2.98146	3.21315	7.44e-29	1.66e-26
AT1G65585	-3.0913	3.88997	7.82e-29	1.74e-26
AT2G32291	-3.59413	3.25098	8.49e-29	1.88e-26
AT2TE02465	-3.06933	2.78295	8.6e-29	1.9e-26
AT2TE21765	-3.21886	2.29152	9.49e-29	2.09e-26
AT1TE21305	-3.59387	1.92997	1.07e-28	2.36e-26
AT1TE01390	-3.59921	2.84909	1.1e-28	2.4e-26
AT1TE46765	-3.21913	2.36925	1.14e-28	2.48e-26
AT2TE52210	-2.98232	3.7102	1.14e-28	2.48e-26
AT1TE01400	-3.95038	1.76251	1.17e-28	2.55e-26
AT1TE38780	-3.17128	3.68329	1.27e-28	2.74e-26
AT2TE11420	-2.96855	4.02386	1.59e-28	3.43e-26
AT2TE08340	-3.90923	3.61677	1.63e-28	3.49e-26
AT2TE03340	-3.36346	4.469	1.63e-28	3.49e-26
AT1TE61795	-3.43457	3.07377	1.83e-28	3.9e-26
AT2TE44735	-3.86548	2.35207	1.89e-28	4.02e-26
AT5TE36675	-3.36329	2.26738	2e-28	4.23e-26
AT4TE32425	-3.04355	2.05827	2.02e-28	4.26e-26
AT4TE48910	-3.26105	3.69661	2.25e-28	4.74e-26
AT1TE55450	-3.302	2.65681	2.27e-28	4.76e-26
AT2G13410	-3.33161	4.0397	2.29e-28	4.78e-26
AT4TE24340	-3.76512	1.44416	2.35e-28	4.9e-26
AT2TE42460	-3.2699	2.13845	2.49e-28	5.17e-26
AT1G28000	-3.1392	4.37862	2.53e-28	5.23e-26
AT4TE12870	-3.49844	2.23284	2.54e-28	5.24e-26
AT2G06960	-3.12731	3.77313	2.58e-28	5.32e-26
AT5TE10530	-3.41491	4.04464	2.67e-28	5.48e-26
AT4TE16725	-3.39548	2.62158	2.76e-28	5.64e-26
AT5TE28850	-3.41405	1.83121	2.93e-28	5.96e-26
AT3TE54510	-2.86207	2.93577	3.09e-28	6.25e-26
AT4G03830	-3.17459	3.30611	3.14e-28	6.33e-26
AT1TE59195	-3.26278	3.37627	3.17e-28	6.38e-26
AT3TE27630	-3.59889	4.29337	3.18e-28	6.38e-26
AT5TE55925	-3.87984	2.74469	3.27e-28	6.55e-26
AT5TE25480	-3.6582	1.80373	3.38e-28	6.74e-26
AT3TE12545	-3.06817	3.57256	3.69e-28	7.34e-26
AT5TE71380	-3.39336	2.83973	3.73e-28	7.38e-26
AT5TE58250	-3.7452	2.02599	4.01e-28	7.92e-26
AT2G15810	-3.16065	2.32718	4.14e-28	8.15e-26
AT4G06582	-4.04417	1.76327	4.15e-28	8.15e-26
AT3TE41565	-3.47381	3.44509	4.38e-28	8.55e-26
AT1TE88730	-3.76326	3.52043	4.5e-28	8.75e-26
AT3TE37840	-3.06972	2.16622	4.66e-28	9.05e-26
AT5TE45065	-3.10653	5.3783	4.85e-28	9.38e-26
AT1TE60345	-3.21093	2.31057	5.57e-28	1.07e-25
AT1TE77055	-3.17307	3.19543	5.59e-28	1.07e-25
AT3G17400	-3.09916	4.79754	5.62e-28	1.08e-25
AT3TE25510	-3.63292	3.77705	5.65e-28	1.08e-25
AT2TE23965	-2.87562	3.33439	5.99e-28	1.14e-25
AT2TE07705	-3.31672	2.30115	6.26e-28	1.19e-25
AT1TE13970	-3.53814	2.24764	6.61e-28	1.25e-25
AT2G06290	-2.82202	2.35181	6.7e-28	1.27e-25
AT5TE95125	-3.47218	4.07465	6.85e-28	1.29e-25
AT5TE34705	-2.92372	3.5348	7.17e-28	1.35e-25
AT5TE31480	-2.87674	3.8804	7.37e-28	1.38e-25
AT2TE05000	-2.90756	2.76049	7.49e-28	1.4e-25
AT2TE29150	-3.07923	4.86023	7.6e-28	1.41e-25
AT5TE50835	-3.13055	2.94239	7.64e-28	1.42e-25
AT3TE42190	-3.68961	3.00908	9.29e-28	1.72e-25
AT1TE53975	-3.43054	1.75928	9.38e-28	1.73e-25
AT1G64035	-4.58926	2.57836	9.4e-28	1.73e-25
AT1G44040	-3.11168	2.62502	9.82e-28	1.8e-25
AT5G15420	-3.02686	3.01846	1.04e-27	1.91e-25
AT4G06500	-3.04636	2.25125	1.06e-27	1.94e-25
AT4TE46400	-3.05413	3.47048	1.08e-27	1.96e-25
AT2TE87610	-3.56817	2.41232	1.12e-27	2.03e-25
AT4TE35980	-3.07747	3.38878	1.21e-27	2.18e-25
AT2TE35880	-3.14111	2.8161	1.21e-27	2.18e-25
AT3G54925	-2.8159	2.99519	1.21e-27	2.18e-25
AT4TE43250	-3.2088	2.13595	1.23e-27	2.21e-25
AT2TE07225	-3.55636	1.83645	1.29e-27	2.31e-25
AT4TE24105	-3.56536	1.94862	1.29e-27	2.31e-25
AT4TE21610	-3.36092	2.48637	1.37e-27	2.43e-25
AT2TE43370	-3.48615	1.71489	1.37e-27	2.44e-25
AT3TE80270	-2.96189	3.15367	1.49e-27	2.64e-25
AT5TE48190	-3.19135	2.98065	1.59e-27	2.8e-25
AT1TE59165	-3.29481	4.38024	1.63e-27	2.87e-25
AT5TE43260	-3.8916	2.14258	1.64e-27	2.88e-25
AT1G21925	-3.60973	2.82462	1.67e-27	2.93e-25
AT1TE36350	-3.33689	4.27076	1.68e-27	2.93e-25
AT4TE25680	-2.78475	2.38992	1.72e-27	2.99e-25
AT2TE01075	-3.3169	2.7852	1.82e-27	3.17e-25
AT2TE26120	-3.56719	4.1904	1.93e-27	3.34e-25
AT4TE45210	-4.41493	1.66148	1.96e-27	3.39e-25
AT4TE57160	-3.29336	2.13919	2.01e-27	3.46e-25
AT1TE67880	-3.28165	2.1446	2.04e-27	3.5e-25
AT5TE00200	-3.27176	1.85881	2.06e-27	3.53e-25
AT3TE42655	-2.99769	2.50957	2.08e-27	3.56e-25
AT4TE09560	-2.98451	2.41643	2.13e-27	3.63e-25
AT1TE70150	-2.88176	4.35107	2.16e-27	3.68e-25
AT1TE61180	-4.2894	0.670151	2.18e-27	3.69e-25
AT3TE23740	-3.09311	2.1279	2.32e-27	3.92e-25
AT3TE61650	-3.1418	2.36761	2.33e-27	3.94e-25
AT3TE70260	-3.11662	4.45469	2.44e-27	4.1e-25
AT3TE41940	-3.14195	2.50691	2.44e-27	4.1e-25
AT3G55930	-2.98081	4.32962	2.65e-27	4.44e-25
AT1G65750	-3.3591	2.53202	2.69e-27	4.49e-25
AT1TE04675	-3.23727	2.63314	3.01e-27	5.02e-25
AT3G43680	-3.25466	2.71633	3.12e-27	5.18e-25
AT5G34870	-3.24381	2.9536	3.21e-27	5.31e-25
AT5G47300	-3.34406	2.84992	3.24e-27	5.36e-25
AT4TE13505	-4.29186	1.42569	3.28e-27	5.42e-25
AT4TE08140	-3.4045	2.91401	3.34e-27	5.5e-25
AT3G42580	-3.04863	2.22752	3.39e-27	5.56e-25
AT2G14540	-3.72896	1.43338	3.59e-27	5.87e-25
AT1TE27540	-3.53826	2.03106	3.6e-27	5.88e-25
AT1G69940	-2.83273	3.44815	3.74e-27	6.09e-25
AT1G13760	-3.3074	3.35278	3.94e-27	6.38e-25
AT4G03380	-2.81117	4.39215	3.96e-27	6.4e-25
AT2TE62740	-3.4569	2.69156	4.06e-27	6.55e-25
AT3G23633	-3.15863	2.14402	4.18e-27	6.72e-25
AT4G13760	-3.01572	3.55344	4.27e-27	6.83e-25
AT3G30570	-3.01924	2.21445	4.29e-27	6.85e-25
AT5G36080	-3.64548	1.8465	4.31e-27	6.87e-25
AT2TE20770	-2.82103	2.91463	4.84e-27	7.69e-25
AT1TE60380	-3.56616	2.25409	5e-27	7.92e-25
AT5TE27040	-3.70338	1.70728	5.53e-27	8.74e-25
AT2TE10755	-3.13148	2.31434	5.56e-27	8.76e-25
AT5TE57560	-3.02401	4.01135	5.64e-27	8.87e-25
AT3TE59280	-2.94249	3.96428	5.95e-27	9.33e-25
AT1TE84350	-3.18791	2.90095	6.1e-27	9.55e-25
AT3TE64450	-3.33436	1.95107	6.31e-27	9.85e-25
AT2G12380	-3.50859	2.28019	6.5e-27	1.01e-24
AT2TE33900	-2.9987	3.14735	6.61e-27	1.03e-24
AT1G24068	-3.67693	1.73246	6.82e-27	1.06e-24
AT2G24870	-3.17368	3.42309	7.14e-27	1.1e-24
AT3TE42650	-3.72996	1.75541	7.3e-27	1.13e-24
AT1TE53945	-3.30233	3.82759	7.64e-27	1.18e-24
AT5G28673	-3.12266	2.37298	7.94e-27	1.22e-24
AT1TE75010	-3.0815	2.35109	8.33e-27	1.28e-24
AT1TE43680	-3.33235	2.0837	8.58e-27	1.31e-24
AT3G33118	-3.21957	2.66311	8.67e-27	1.32e-24
AT2TE09420	-3.40198	2.02166	8.92e-27	1.36e-24
AT3TE51535	-3.15469	2.3554	9.02e-27	1.37e-24
AT2G05752	-2.77918	3.11381	9.19e-27	1.39e-24
AT4TE17785	-3.17583	2.7076	9.2e-27	1.39e-24
AT2G13430	-3.07256	3.50393	9.44e-27	1.42e-24
AT5TE43915	-3.79435	1.67974	9.65e-27	1.45e-24
AT5G30584	-3.48118	3.44283	9.7e-27	1.46e-24
AT4G30710	-2.75434	3.315	1.09e-26	1.63e-24
AT2TE77790	-3.07858	2.1082	1.12e-26	1.67e-24
AT2G36040	-3.23473	3.12298	1.14e-26	1.69e-24
AT3TE65985	-3.32922	4.83615	1.16e-26	1.72e-24
AT2TE20735	-3.28333	2.34671	1.21e-26	1.79e-24
AT3TE61910	-2.89005	2.88574	1.24e-26	1.83e-24
AT5G17320	-3.12453	2.47202	1.25e-26	1.84e-24
AT1TE05225	-3.06106	4.12274	1.26e-26	1.86e-24
AT2TE24240	-3.31937	2.05352	1.32e-26	1.93e-24
AT3G23172	-2.76615	3.99814	1.32e-26	1.93e-24
AT1TE71640	-3.19254	3.24732	1.41e-26	2.07e-24
AT4TE27355	-3.72406	1.45666	1.42e-26	2.08e-24
AT1TE36215	-2.97422	3.89182	1.45e-26	2.11e-24
AT3TE64505	-2.76857	2.59246	1.5e-26	2.19e-24
AT1TE21130	-4.02724	1.47199	1.52e-26	2.2e-24
AT1TE60630	-3.43242	4.83005	1.55e-26	2.23e-24
AT1G66570	-3.39443	3.08965	1.57e-26	2.26e-24
AT3TE49805	-3.73945	2.02791	1.57e-26	2.26e-24
AT3TE92910	-3.21715	3.57457	1.61e-26	2.31e-24
AT2TE11490	-3.5346	2.00548	1.62e-26	2.32e-24
AT5TE50115	-3.20063	2.72643	1.63e-26	2.32e-24
AT5G35205	-3.17549	3.12999	1.68e-26	2.39e-24
AT4TE42220	-3.18932	2.65889	1.7e-26	2.42e-24
AT4G24980	-3.39538	3.35125	1.75e-26	2.48e-24
AT5TE46105	-3.38024	2.15192	1.82e-26	2.57e-24
AT1TE69900	-2.89066	2.52603	1.92e-26	2.72e-24
AT4G06642	-3.27354	2.98997	1.94e-26	2.73e-24
AT2TE84410	-3.22225	2.02328	1.97e-26	2.77e-24
AT1G43330	-2.96237	2.44892	1.99e-26	2.8e-24
AT5TE63610	-3.04182	2.32463	2.04e-26	2.86e-24
AT1TE51120	-2.77737	2.67957	2.08e-26	2.91e-24
AT1TE21840	-3.16533	3.09572	2.18e-26	3.03e-24
AT5TE60890	-3.1814	2.49024	2.34e-26	3.26e-24
AT4TE60590	-3.36726	1.82479	2.38e-26	3.3e-24
AT4G09545	-2.76289	2.31201	2.39e-26	3.31e-24
AT2TE06390	-3.03348	2.7078	2.49e-26	3.44e-24
AT1TE41860	-2.79485	3.29859	2.56e-26	3.53e-24
AT5G45960	-2.447	3.66354	2.58e-26	3.55e-24
AT2G24880	-2.75055	3.13289	2.64e-26	3.62e-24
AT5TE92940	-3.48416	1.72509	2.65e-26	3.64e-24
AT4TE23345	-2.76627	3.12696	2.75e-26	3.76e-24
AT5TE46175	-3.14751	2.05857	2.97e-26	4.04e-24
AT4TE23275	-3.34374	3.58367	3.15e-26	4.28e-24
AT3G42970	-2.8856	3.96051	3.22e-26	4.36e-24
AT1TE54885	-3.79605	1.75773	3.31e-26	4.48e-24
AT1TE42630	-2.99646	2.33693	3.46e-26	4.67e-24
AT3TE70590	-3.35398	2.00634	3.57e-26	4.81e-24
AT2TE41090	-3.77219	2.12879	3.67e-26	4.93e-24
AT5TE52445	-2.98998	3.11009	3.74e-26	5.01e-24
AT1G35240	-3.37286	2.43642	3.81e-26	5.09e-24
AT5TE73020	-3.12605	3.80857	4e-26	5.33e-24
AT1TE33955	-2.78351	3.05877	4.01e-26	5.34e-24
AT5TE66710	-4.82709	1.54741	4.22e-26	5.6e-24
AT5G40605	-3.31699	4.75543	4.23e-26	5.61e-24
AT3G15960	-3.80857	1.8714	4.24e-26	5.61e-24
AT5TE29890	-3.60094	1.91379	4.59e-26	6.05e-24
AT4G05470	-3.33411	3.12689	4.66e-26	6.13e-24
AT1G65360	-3.43419	4.04846	4.69e-26	6.16e-24
AT3TE45725	-3.31557	1.90552	4.73e-26	6.19e-24
AT5TE80110	-3.58817	3.44716	4.79e-26	6.25e-24
AT5TE46270	-3.19822	3.79246	4.82e-26	6.29e-24
AT2TE29365	-3.17905	2.39215	4.95e-26	6.42e-24
AT3G21570	-3.0155	2.22521	4.98e-26	6.44e-24
AT5TE50790	-3.37198	2.8581	4.98e-26	6.44e-24
AT5TE43360	-2.61604	2.27939	5.08e-26	6.56e-24
AT3TE43200	-3.1103	2.47261	5.11e-26	6.58e-24
AT4TE10770	-3.69401	1.60501	5.15e-26	6.62e-24
AT2G27070	-3.16493	4.15715	5.29e-26	6.79e-24
AT4TE43835	-3.91768	1.49625	5.36e-26	6.86e-24
AT4TE09735	-2.86551	3.63177	5.37e-26	6.87e-24
AT5TE46255	-3.08897	2.63537	5.55e-26	7.08e-24
AT4TE09010	-3.36288	2.11545	5.61e-26	7.14e-24
AT2G38590	-3.62875	2.39246	5.62e-26	7.14e-24
AT3TE44640	-6.94344	0.475762	5.79e-26	7.35e-24
AT2TE05025	-3.4705	2.60898	6.53e-26	8.26e-24
AT1TE57020	-3.10461	3.42319	7.46e-26	9.43e-24
AT4TE17790	-3.71928	2.0795	7.77e-26	9.8e-24
AT2TE04900	-2.68685	2.43882	7.84e-26	9.86e-24
AT1TE69270	-3.02125	2.83983	8.2e-26	1.03e-23
AT1G21928	-3.47997	1.86811	8.25e-26	1.03e-23
AT5TE31470	-2.9886	3.7921	8.39e-26	1.05e-23
AT5TE28620	-3.13788	2.85427	8.55e-26	1.07e-23
AT3TE70410	-3.81135	1.73903	8.57e-26	1.07e-23
AT1TE55630	-2.72217	2.88125	8.58e-26	1.07e-23
AT1TE63010	-3.302	2.24791	8.61e-26	1.07e-23
AT5TE62965	-3.29993	2.08698	8.67e-26	1.07e-23
AT3G09960	-3.37158	2.55812	8.84e-26	1.09e-23
AT3G45910	-3.44618	4.76026	9.02e-26	1.11e-23
AT5TE35970	-3.00681	2.31213	9.27e-26	1.14e-23
AT1G36810	-3.32838	2.13522	9.29e-26	1.14e-23
AT1TE27475	-3.96582	0.692605	9.89e-26	1.21e-23
AT4TE27660	-3.24424	3.00266	1e-25	1.22e-23
AT1TE79660	-4.13555	1.73668	1.11e-25	1.35e-23
AT4G08593	-3.79631	1.80742	1.13e-25	1.37e-23
AT4G24300	-3.44038	2.0555	1.17e-25	1.41e-23
AT4TE69050	-3.07965	4.77814	1.18e-25	1.43e-23
AT1G11593	-3.44813	2.08433	1.22e-25	1.47e-23
AT4TE24985	-4.44847	1.22713	1.24e-25	1.5e-23
AT5G13475	-2.94004	3.29262	1.25e-25	1.51e-23
AT1TE36715	-3.49844	2.07932	1.3e-25	1.56e-23
AT1TE28835	-3.25951	2.12727	1.32e-25	1.58e-23
AT3TE61730	-3.08328	4.89038	1.33e-25	1.59e-23
AT5TE43215	-3.38484	3.37506	1.34e-25	1.6e-23
AT1TE35625	-3.3815	2.7028	1.36e-25	1.62e-23
AT4G09565	-2.97972	5.67001	1.49e-25	1.77e-23
AT3G29515	-3.00678	2.66348	1.5e-25	1.78e-23
AT4TE12455	-3.18726	1.8201	1.53e-25	1.81e-23
AT1TE23080	-3.11695	2.78676	1.53e-25	1.81e-23
AT5TE48260	-3.05973	2.46616	1.57e-25	1.85e-23
AT3G42310	-2.87879	3.19812	1.57e-25	1.85e-23
AT2TE15655	-3.32976	1.94649	1.58e-25	1.86e-23
AT5G29040	-2.89096	2.01316	1.73e-25	2.03e-23
AT3TE48070	-3.35133	1.6678	1.76e-25	2.06e-23
AT5TE36710	-3.01337	4.74233	1.76e-25	2.06e-23
AT1TE54925	-3.27517	1.91226	1.77e-25	2.07e-23
AT2TE30045	-3.61929	2.83736	1.81e-25	2.1e-23
AT2G07749	-2.85462	3.82794	1.88e-25	2.18e-23
AT3G53050	-3.04695	2.3565	1.95e-25	2.26e-23
AT3TE60385	-3.45359	1.96041	2.13e-25	2.47e-23
AT5TE63845	-3.16412	1.87483	2.17e-25	2.5e-23
AT5G24593	-3.28656	4.71016	2.18e-25	2.51e-23
AT2TE21605	-3.03775	3.16107	2.26e-25	2.6e-23
AT3TE49510	-2.88475	4.46682	2.32e-25	2.66e-23
AT1TE58455	-3.44327	2.4949	2.41e-25	2.77e-23
AT5TE39740	-3.32915	2.16995	2.47e-25	2.82e-23
AT5TE04290	-2.86448	2.16381	2.49e-25	2.85e-23
AT5G36228	-3.16279	3.38998	2.5e-25	2.85e-23
AT1TE33925	-3.06244	2.86994	2.55e-25	2.9e-23
AT3TE31770	-3.15496	3.59585	2.64e-25	3e-23
AT1TE73170	-3.11286	2.2877	2.66e-25	3.02e-23
AT5TE48995	-3.28845	1.70863	2.67e-25	3.02e-23
AT1TE57790	-3.28729	1.67372	2.68e-25	3.03e-23
AT2TE30585	-3.0404	2.41736	2.74e-25	3.09e-23
AT2G25020	-3.12573	3.29079	2.81e-25	3.17e-23
AT2TE05755	-2.95501	2.23973	2.89e-25	3.25e-23
AT2TE17510	-3.35379	1.54717	2.92e-25	3.28e-23
AT5TE58295	-3.22974	3.77244	2.93e-25	3.29e-23
AT1TE43185	-3.3411	2.99798	2.98e-25	3.34e-23
AT2TE09430	-3.59776	1.95496	3.02e-25	3.37e-23
AT4G05585	-3.32247	3.91288	3.19e-25	3.56e-23
AT2TE24370	-3.13313	2.09743	3.27e-25	3.64e-23
AT1TE80400	-3.73021	3.28616	3.36e-25	3.73e-23
AT1G30030	-3.08106	2.7543	3.37e-25	3.74e-23
AT2G01840	-3.16488	3.61941	3.38e-25	3.75e-23
AT5TE52390	-3.11406	2.08469	4.11e-25	4.55e-23
AT2TE59240	-3.06689	2.15896	4.19e-25	4.62e-23
AT2TE11505	-3.70305	1.51102	4.35e-25	4.79e-23
AT4TE10840	-2.88917	2.50908	4.38e-25	4.82e-23
AT1TE98910	-3.21583	2.83811	4.43e-25	4.87e-23
AT4G24974	-4.0709	3.55548	4.5e-25	4.93e-23
AT1TE96850	-3.26748	4.61289	4.65e-25	5.09e-23
AT5TE39230	-2.93145	4.1181	4.75e-25	5.19e-23
AT3TE68000	-2.72127	2.26268	4.89e-25	5.33e-23
AT1G31740	-2.89843	4.34477	5.18e-25	5.64e-23
AT1TE54725	-3.033	4.37607	5.33e-25	5.8e-23
AT4TE02200	-3.21325	5.24667	5.52e-25	5.99e-23
AT5TE35365	-5.078	1.22293	5.75e-25	6.24e-23
AT1TE59875	-3.11805	2.92288	5.79e-25	6.26e-23
AT3TE41765	-3.56182	3.03895	5.83e-25	6.3e-23
AT5TE29680	-3.35063	2.17496	5.96e-25	6.43e-23
AT2TE24415	-2.98255	4.1283	6.51e-25	7.01e-23
AT1TE37610	-3.35353	4.24039	6.72e-25	7.22e-23
AT3G21870	-2.91267	4.27196	6.74e-25	7.24e-23
AT5G47260	-2.79797	3.4458	6.81e-25	7.3e-23
AT4TE31180	-3.26784	2.50602	6.88e-25	7.36e-23
AT1G44030	-3.3824	2.27258	7.28e-25	7.77e-23
AT2TE24250	-2.66122	3.49382	7.32e-25	7.8e-23
AT2G41590	-3.78246	2.10531	7.51e-25	7.99e-23
AT1TE62895	-3.09477	2.55425	7.62e-25	8.1e-23
AT1G73175	-3.09575	2.04945	7.64e-25	8.1e-23
AT5G33442	-3.14827	2.12114	7.69e-25	8.14e-23
AT1TE04660	-3.80236	2.10123	7.7e-25	8.14e-23
AT4TE21055	-3.67861	1.62247	7.76e-25	8.18e-23
AT1TE55565	-2.95794	3.4409	7.76e-25	8.18e-23
AT5TE48725	-3.05452	2.78433	8.24e-25	8.67e-23
AT2G44925	-3.05784	2.2973	8.28e-25	8.7e-23
AT3G43310	-3.05393	2.17118	8.54e-25	8.95e-23
AT2TE66465	-3.58061	1.71247	8.55e-25	8.95e-23
AT1TE11385	-4.41747	1.50093	8.72e-25	9.12e-23
AT1TE63615	-3.25493	3.44207	8.79e-25	9.17e-23
AT3TE63125	-3.05096	2.27924	9.05e-25	9.43e-23
AT2TE10230	-3.10109	2.0473	9.36e-25	9.74e-23
AT4G29200	-3.09099	1.93311	9.5e-25	9.86e-23
AT5TE58745	-3.06922	2.51563	9.86e-25	1.02e-22
AT4G06608	-3.20446	1.89002	1e-24	1.04e-22
AT3TE53605	-3.19084	2.45344	1.01e-24	1.04e-22
AT5TE66400	-3.36132	1.78704	1.01e-24	1.04e-22
AT4G04530	-3.18861	2.92053	1.03e-24	1.06e-22
AT5TE68535	-4.17054	1.44326	1.04e-24	1.07e-22
AT5TE33220	-3.19828	4.79049	1.05e-24	1.08e-22
AT1G36250	-3.33681	2.05338	1.05e-24	1.08e-22
AT5TE31880	-2.79485	2.963	1.06e-24	1.08e-22
AT1TE29665	-2.94376	2.9921	1.09e-24	1.11e-22
AT2TE29350	-3.36436	4.27588	1.09e-24	1.11e-22
AT3TE67950	-3.14796	4.5635	1.1e-24	1.11e-22
AT4TE24930	-2.51882	3.33604	1.11e-24	1.13e-22
AT2TE33035	-3.14838	3.36201	1.14e-24	1.15e-22
AT5G28823	-2.79178	2.36024	1.17e-24	1.18e-22
AT2TE27645	-3.38605	2.78766	1.17e-24	1.18e-22
AT5G01440	-3.20928	2.42113	1.2e-24	1.21e-22
AT5TE20980	-3.52423	2.09938	1.25e-24	1.26e-22
AT3TE69460	-3.24298	3.11775	1.26e-24	1.27e-22
AT1TE35900	-3.1691	2.61844	1.27e-24	1.27e-22
AT2TE11220	-2.93573	2.15519	1.31e-24	1.31e-22
AT3TE45515	-3.95128	1.50647	1.35e-24	1.35e-22
AT2G44175	-3.1505	4.8368	1.35e-24	1.35e-22
AT1G43665	-3.28394	1.89569	1.54e-24	1.53e-22
AT5TE81030	-2.972	2.275	1.57e-24	1.56e-22
AT1TE42320	-3.30593	2.37958	1.62e-24	1.6e-22
AT5TE57835	-3.28549	2.74022	1.65e-24	1.64e-22
AT2TE20345	-3.44874	2.23354	1.66e-24	1.64e-22
AT3TE45055	-2.81908	2.92778	1.74e-24	1.72e-22
AT2TE07570	-3.62134	2.28301	1.76e-24	1.73e-22
AT1TE53825	-2.92879	1.91737	1.76e-24	1.73e-22
AT1TE67290	-3.41529	3.4689	1.76e-24	1.74e-22
AT2G12408	-3.76813	1.30788	1.82e-24	1.78e-22
AT5G38370	-3.38672	2.52902	1.84e-24	1.81e-22
AT5TE36715	-3.36645	2.82124	1.95e-24	1.91e-22
AT2TE10515	-3.16934	3.89217	1.97e-24	1.93e-22
AT4G06670	-2.71974	2.52672	1.99e-24	1.94e-22
AT2TE23320	-3.17765	1.70564	2e-24	1.95e-22
AT5TE32650	-2.78555	3.29189	2.08e-24	2.02e-22
AT1TE89780	-2.92694	2.04788	2.09e-24	2.03e-22
AT2TE78210	-3.17468	1.64495	2.1e-24	2.04e-22
AT3TE46530	-3.409	2.14137	2.12e-24	2.05e-22
AT2TE24235	-2.91541	3.04197	2.15e-24	2.08e-22
AT2TE27870	-2.76076	2.44837	2.25e-24	2.17e-22
AT3TE67835	-3.46365	3.16863	2.38e-24	2.29e-22
AT5TE34810	-3.26748	2.21483	2.38e-24	2.29e-22
AT3G42540	-3.00845	1.75753	2.45e-24	2.35e-22
AT5G42504	-3.69568	1.438	2.49e-24	2.39e-22
AT2TE10200	-3.23202	2.28376	2.5e-24	2.4e-22
AT3TE91590	-3.13272	1.85105	2.55e-24	2.44e-22
AT1TE90305	-3.72378	3.0581	2.73e-24	2.61e-22
AT4G05087	-3.19996	4.33641	2.76e-24	2.63e-22
AT2TE26130	-3.1639	3.25514	2.83e-24	2.69e-22
AT1TE79835	-3.77788	1.60312	2.85e-24	2.71e-22
AT4G06632	-2.58442	3.3174	2.86e-24	2.71e-22
AT3TE46045	-3.09813	3.78792	2.89e-24	2.74e-22
AT1TE58725	-3.55635	1.65137	2.93e-24	2.77e-22
AT1TE47730	-3.5891	1.73659	2.98e-24	2.81e-22
AT2TE00710	-2.66275	3.00567	3e-24	2.83e-22
AT2TE07335	-3.38667	2.14073	3.04e-24	2.86e-22
AT2TE05710	-3.70161	1.51076	3.35e-24	3.15e-22
AT4TE39295	-2.96843	4.23314	3.37e-24	3.16e-22
AT1TE67715	-3.18053	1.86518	3.4e-24	3.19e-22
AT1TE45800	-3.09921	2.38838	3.57e-24	3.34e-22
AT5G17730	-3.07137	2.64692	3.64e-24	3.4e-22
AT2TE08745	-3.29167	1.77838	3.67e-24	3.43e-22
AT1TE52610	-3.22388	3.4788	3.82e-24	3.56e-22
AT4TE20075	-3.05734	4.501	3.99e-24	3.72e-22
AT4G06487	-3.49918	1.66236	4.04e-24	3.75e-22
AT2TE11725	-3.61484	1.86787	4.06e-24	3.77e-22
AT4TE57860	-3.62169	2.04406	4.23e-24	3.92e-22
AT3TE20050	-3.23206	3.39109	4.29e-24	3.97e-22
AT1TE29390	-3.21555	4.15238	4.47e-24	4.13e-22
AT5TE46210	-3.56247	1.58479	4.49e-24	4.14e-22
AT2TE00795	-3.05974	3.21419	4.5e-24	4.14e-22
AT4TE25425	-4.11465	1.38937	4.53e-24	4.16e-22
AT1TE12295	-4.27507	1.41935	4.63e-24	4.25e-22
AT3TE82060	-3.5719	2.63746	4.74e-24	4.35e-22
AT2TE35720	-4.00622	1.54349	4.87e-24	4.46e-22
AT3TE49545	-3.19345	1.96718	4.94e-24	4.52e-22
AT1TE72170	-3.57029	1.40896	4.94e-24	4.52e-22
AT5G34728	-3.35033	2.04167	5.05e-24	4.61e-22
AT4TE65605	-3.00474	3.00046	5.09e-24	4.64e-22
AT2G16490	-3.00403	2.89178	5.12e-24	4.66e-22
AT3TE67220	-3.74809	1.59148	5.12e-24	4.66e-22
AT5TE28225	-3.06835	2.96222	5.24e-24	4.75e-22
AT4TE27160	-3.02601	2.9771	5.3e-24	4.8e-22
AT1TE39005	-2.91715	2.57825	5.32e-24	4.81e-22
AT2TE28860	-2.78823	2.63587	5.51e-24	4.98e-22
AT5TE05485	-3.07693	4.63396	5.54e-24	5e-22
AT5G35332	-2.67731	3.25777	5.59e-24	5.04e-22
AT3G27680	-3.04223	2.47477	5.84e-24	5.26e-22
AT3TE42350	-2.94388	2.12805	5.89e-24	5.29e-22
AT3TE60875	-2.44753	2.73067	6.11e-24	5.48e-22
AT4TE10495	-2.94518	2.37248	6.22e-24	5.57e-22
AT3TE66935	-2.61993	3.37286	6.23e-24	5.57e-22
AT3TE20240	-3.58424	3.1723	6.4e-24	5.71e-22
AT2TE09140	-3.06842	1.93352	6.48e-24	5.77e-22
AT1TE56365	-2.80951	3.5676	6.71e-24	5.97e-22
AT2TE06135	-3.07132	3.86153	6.74e-24	6e-22
AT1TE53170	-3.26995	2.98912	6.79e-24	6.03e-22
AT5TE25460	-3.1662	2.35893	6.97e-24	6.18e-22
AT4G13992	-3.0115	2.40718	7.5e-24	6.64e-22
AT1TE45650	-3.17463	2.54708	7.58e-24	6.7e-22
AT4TE21810	-3.10079	2.41999	7.72e-24	6.81e-22
AT2TE08320	-3.27245	2.70078	8.03e-24	7.08e-22
AT3TE42490	-3.65127	1.87062	8.08e-24	7.12e-22
AT1TE51125	-3.26521	2.12158	8.27e-24	7.27e-22
AT2TE18385	-3.40873	1.76928	8.46e-24	7.42e-22
AT5TE33830	-2.96808	2.75492	8.53e-24	7.48e-22
AT1TE54915	-3.65614	1.46484	8.62e-24	7.55e-22
AT3G43950	-3.18837	3.12251	9.02e-24	7.89e-22
AT3G33193	-3.41106	1.92757	9.1e-24	7.94e-22
AT2G16676	-2.8739	3.09829	9.31e-24	8.11e-22
AT1TE42315	-2.95423	2.33192	9.32e-24	8.11e-22
AT2TE52215	-3.40885	5.70308	9.74e-24	8.47e-22
AT3TE36115	-3.17374	2.1588	9.88e-24	8.58e-22
AT4TE03045	-2.93327	2.45024	1.01e-23	8.72e-22
AT3G53910	-2.84051	4.80221	1.05e-23	9.12e-22
AT5TE23375	-3.00069	4.42501	1.05e-23	9.12e-22
AT1G26380	-3.11336	2.10497	1.08e-23	9.31e-22
AT3TE32755	-3.34035	1.84751	1.09e-23	9.44e-22
AT5G07570	-3.27614	1.84083	1.14e-23	9.77e-22
AT2G33175	-2.77908	2.14644	1.15e-23	9.91e-22
AT3TE63035	-3.08423	3.54918	1.16e-23	9.95e-22
AT1TE23355	-3.36676	1.69953	1.16e-23	9.98e-22
AT3G47920	-3.07546	3.5641	1.17e-23	1e-21
AT1TE29430	-3.21951	2.58065	1.22e-23	1.04e-21
AT2G01422	-2.20369	3.2838	1.22e-23	1.04e-21
AT5TE45090	-3.0936	2.50046	1.24e-23	1.05e-21
AT1TE35290	-4.13522	1.48093	1.25e-23	1.07e-21
AT2TE30780	-2.88718	3.50034	1.26e-23	1.07e-21
AT5TE57950	-3.20462	3.38355	1.28e-23	1.08e-21
AT2G19850	-2.92872	2.70212	1.32e-23	1.12e-21
AT4G16215	-3.48707	2.739	1.36e-23	1.15e-21
AT1G34590	-4.08773	2.39824	1.38e-23	1.17e-21
AT4G09710	-3.33827	2.55263	1.39e-23	1.17e-21
AT3TE15765	-3.1303	4.17416	1.43e-23	1.2e-21
AT1G55650	-2.9931	1.97573	1.49e-23	1.25e-21
AT1TE13960	-3.02431	3.90868	1.5e-23	1.26e-21
AT2G05294	-3.12399	4.65278	1.53e-23	1.28e-21
AT1TE58230	-3.38037	1.72018	1.54e-23	1.29e-21
AT5TE30900	-3.3339	1.76904	1.59e-23	1.33e-21
AT2TE08485	-3.81953	1.34181	1.6e-23	1.33e-21
AT3G24542	-3.10374	1.96527	1.66e-23	1.38e-21
AT3G26860	-2.67992	2.21447	1.67e-23	1.39e-21
AT1TE66660	-2.97736	2.17435	1.7e-23	1.41e-21
AT4TE28220	-2.96602	2.30987	1.73e-23	1.44e-21
AT3TE44410	-3.47944	1.77241	1.74e-23	1.44e-21
AT5G45095	-3.30501	1.93919	1.77e-23	1.47e-21
AT3TE86960	-3.07525	1.8587	1.8e-23	1.49e-21
AT3TE69070	-4.76084	1.5562	1.81e-23	1.49e-21
AT1TE00150	-3.35958	3.03425	1.81e-23	1.49e-21
AT4G04250	-3.41519	5.09775	1.82e-23	1.5e-21
AT3G43251	-2.90952	2.18653	1.83e-23	1.5e-21
AT2TE06955	-2.85304	2.57772	1.84e-23	1.51e-21
AT1TE54480	-3.03473	1.75843	1.86e-23	1.52e-21
AT5TE40070	-2.67855	2.12029	1.9e-23	1.55e-21
AT4G08600	-2.81204	2.70998	1.94e-23	1.59e-21
AT1TE37265	-2.90836	2.87761	1.95e-23	1.6e-21
AT2G07400	-3.01464	2.21325	2.01e-23	1.64e-21
AT2TE11110	-3.01769	3.62369	2.07e-23	1.69e-21
AT3TE36950	-3.57205	2.1162	2.08e-23	1.69e-21
AT1TE39785	-2.79694	3.57886	2.09e-23	1.7e-21
AT4TE22775	-2.58887	4.19956	2.17e-23	1.76e-21
AT3TE61900	-3.2351	2.51283	2.19e-23	1.78e-21
AT5TE56710	-3.07884	1.53157	2.21e-23	1.79e-21
AT1TE78580	-3.22066	1.92641	2.34e-23	1.89e-21
AT2TE21760	-3.14236	1.79314	2.38e-23	1.92e-21
AT2TE03075	-3.35851	2.06178	2.39e-23	1.92e-21
AT3TE50570	-3.2077	1.68755	2.4e-23	1.93e-21
AT1TE53880	-4.21182	1.10936	2.42e-23	1.94e-21
AT5G28450	-2.97441	1.82088	2.46e-23	1.98e-21
AT2G15420	-3.29853	3.69658	2.52e-23	2.02e-21
AT4TE45475	-2.90636	3.78758	2.54e-23	2.03e-21
AT3G43780	-3.18579	2.70966	2.56e-23	2.04e-21
AT5TE65150	-3.20342	3.90479	2.56e-23	2.04e-21
AT5TE56160	-3.28632	2.35906	2.59e-23	2.07e-21
AT5G35915	-2.76238	2.07996	2.69e-23	2.14e-21
AT2TE32655	-3.07127	3.80076	2.75e-23	2.18e-21
AT2G22890	-4.77472	1.27744	2.77e-23	2.2e-21
AT5TE54295	-3.28439	1.68381	2.8e-23	2.22e-21
AT1TE81560	-3.46373	1.40435	2.85e-23	2.26e-21
AT4TE25355	-3.42025	2.36229	2.87e-23	2.27e-21
AT4G13885	-3.24643	4.41702	2.9e-23	2.29e-21
AT2TE23940	-3.22893	2.5465	2.99e-23	2.36e-21
AT5TE79680	-3.25483	1.81996	3.01e-23	2.37e-21
AT3G42052	-2.74783	2.79391	3.04e-23	2.39e-21
AT3G57586	-3.36502	2.67008	3.05e-23	2.39e-21
AT1G32010	-3.15561	2.30915	3.12e-23	2.45e-21
AT5TE48715	-2.98749	1.88826	3.12e-23	2.45e-21
AT5G48000	-2.95489	2.83221	3.13e-23	2.45e-21
AT4G04070	-3.28126	1.65206	3.14e-23	2.46e-21
AT3G11310	-2.73101	2.25893	3.21e-23	2.51e-21
AT2G16110	-3.80865	1.20837	3.23e-23	2.53e-21
AT2TE50135	-3.13728	3.14778	3.25e-23	2.54e-21
AT1G46624	-3.29015	1.52194	3.27e-23	2.54e-21
AT1G35663	-3.60796	1.35451	3.27e-23	2.54e-21
AT1G56080	-2.85658	3.53881	3.27e-23	2.54e-21
AT3G17190	-3.18811	4.3217	3.5e-23	2.72e-21
AT4G05526	-2.99418	5.20416	3.64e-23	2.82e-21
AT2TE03375	-2.70977	2.83016	3.69e-23	2.86e-21
AT1TE40595	-2.75525	3.037	3.71e-23	2.86e-21
AT1G19420	-3.07723	5.20992	3.77e-23	2.91e-21
AT2TE01870	-3.42378	2.81152	3.87e-23	2.98e-21
AT1TE59160	-3.13052	1.95776	3.9e-23	3e-21
AT5TE41250	-2.97648	3.36348	3.91e-23	3.01e-21
AT2G12460	-2.8979	1.90128	3.99e-23	3.07e-21
AT3TE67035	-3.18127	2.5712	4.02e-23	3.09e-21
AT5G60978	-3.28896	2.92351	4.07e-23	3.12e-21
AT3TE45635	-3.16935	2.71544	4.15e-23	3.17e-21
AT2G15017	-3.44873	1.54764	4.26e-23	3.25e-21
AT3TE69035	-2.94728	2.48559	4.34e-23	3.32e-21
AT5TE49050	-3.20933	2.59867	4.47e-23	3.41e-21
AT3G46160	-3.34842	5.52252	4.51e-23	3.43e-21
AT1TE38300	-3.88044	1.49404	4.53e-23	3.44e-21
AT4G21030	-3.75587	1.36983	4.6e-23	3.5e-21
AT1TE35985	-3.14728	5.64877	4.7e-23	3.57e-21
AT2TE28775	-3.40017	3.13105	4.76e-23	3.61e-21
AT2TE08935	-3.05798	2.69899	4.97e-23	3.77e-21
AT1TE09820	-2.97685	2.13124	5.06e-23	3.83e-21
AT1G01073	-3.06732	5.01448	5.11e-23	3.86e-21
AT1G49190	-3.20892	5.21995	5.12e-23	3.86e-21
AT1TE37180	-2.83299	2.16418	5.12e-23	3.86e-21
AT2G15110	-3.1527	2.5783	5.26e-23	3.96e-21
AT3G44245	-3.22235	5.77797	5.42e-23	4.07e-21
AT2TE05430	-2.97862	2.57747	5.49e-23	4.12e-21
AT3TE25135	-2.86405	2.08521	5.61e-23	4.2e-21
AT2G15930	-3.28767	2.5644	5.72e-23	4.29e-21
AT5G31770	-2.44767	2.96474	5.93e-23	4.44e-21
AT3G32904	-3.16168	2.19187	6.06e-23	4.53e-21
AT4TE24925	-3.39793	2.29216	6.08e-23	4.53e-21
AT5TE39560	-3.65505	1.60441	6.32e-23	4.7e-21
AT2TE33525	-3.26759	2.13497	6.41e-23	4.77e-21
AT1TE55765	-3.37684	2.34552	6.53e-23	4.85e-21
AT1TE62875	-2.91854	1.98281	6.59e-23	4.89e-21
AT1TE52520	-3.06635	4.80378	6.79e-23	5.04e-21
AT2G13450	-2.97081	2.20998	6.92e-23	5.13e-21
AT5TE72870	-2.66515	3.06773	6.93e-23	5.13e-21
AT3G05770	-2.9531	2.55382	7.16e-23	5.29e-21
AT2TE10295	-3.48375	2.72809	7.4e-23	5.46e-21
AT3TE52775	-3.27729	1.52028	7.53e-23	5.55e-21
AT3TE40545	-2.87869	2.91507	7.71e-23	5.68e-21
AT2TE12225	-3.0899	1.94257	7.86e-23	5.78e-21
AT5TE72015	-3.58235	1.83166	7.94e-23	5.83e-21
AT2TE40050	-2.89741	3.49596	8.01e-23	5.87e-21
AT2G21100	-3.67863	1.38201	8.3e-23	6.08e-21
AT2TE27985	-3.76538	2.01624	8.58e-23	6.27e-21
AT3TE45040	-3.15585	1.71824	8.8e-23	6.43e-21
AT5TE48160	-2.82195	2.98698	8.83e-23	6.44e-21
AT2G45230	-2.99663	2.54188	8.96e-23	6.53e-21
AT5TE35425	-3.10806	2.26622	9.09e-23	6.61e-21
AT1G62760	-2.5915	3.33966	9.13e-23	6.63e-21
AT4TE02530	-3.25957	1.9129	9.21e-23	6.68e-21
AT5TE29530	-3.13097	2.6968	9.36e-23	6.78e-21
AT3TE33265	-3.36495	1.29706	9.36e-23	6.78e-21
AT4TE46800	-2.94479	2.28079	9.38e-23	6.79e-21
AT3G42690	-3.14899	1.86619	9.42e-23	6.81e-21
AT3TE45845	-3.22515	1.9744	9.46e-23	6.83e-21
AT3TE39380	-3.67497	1.23015	9.68e-23	6.97e-21
AT1G48660	-2.91272	4.33158	1.02e-22	7.31e-21
AT3G43153	-2.87527	2.97973	1.02e-22	7.33e-21
AT4G03920	-2.9837	4.0648	1.03e-22	7.37e-21
AT3TE14865	-2.73097	1.77354	1.03e-22	7.41e-21
AT4TE31650	-3.34455	3.03944	1.04e-22	7.44e-21
AT1TE26260	-3.3331	2.55598	1.05e-22	7.54e-21
AT3TE47495	-3.19754	2.33838	1.06e-22	7.57e-21
AT2TE04085	-2.96913	1.79905	1.06e-22	7.6e-21
AT5TE50400	-3.00992	1.62209	1.11e-22	7.9e-21
AT3TE81085	-3.9463	1.1806	1.13e-22	8.03e-21
AT4TE16990	-2.896	1.76107	1.13e-22	8.04e-21
AT4TE23280	-3.18543	1.86165	1.14e-22	8.06e-21
AT2G16040	-2.9887	4.56545	1.16e-22	8.21e-21
AT4TE09755	-3.29939	3.24184	1.19e-22	8.46e-21
AT2TE18485	-3.20806	2.11508	1.2e-22	8.46e-21
AT5G38285	-3.40851	2.08667	1.21e-22	8.53e-21
AT4TE15890	-2.92504	4.12268	1.21e-22	8.53e-21
AT2G36180	-2.78057	2.439	1.22e-22	8.58e-21
AT1TE68670	-2.88295	2.50515	1.26e-22	8.84e-21
AT3TE30860	-3.12745	2.1163	1.32e-22	9.27e-21
AT5TE49330	-2.88456	3.90509	1.34e-22	9.41e-21
AT1G32040	-2.92357	2.16665	1.34e-22	9.44e-21
AT2TE13490	-3.4138	1.41827	1.35e-22	9.45e-21
AT3TE51430	-3.73902	1.22223	1.35e-22	9.46e-21
AT5TE74470	-3.19333	2.09134	1.44e-22	1.01e-20
AT4TE32825	-2.73608	2.75043	1.48e-22	1.03e-20
AT3G03620	-3.1965	1.81551	1.52e-22	1.06e-20
AT4TE08410	-3.39507	1.80309	1.57e-22	1.09e-20
AT1TE67480	-3.27112	2.15191	1.58e-22	1.1e-20
AT3TE43460	-2.62176	2.19323	1.64e-22	1.14e-20
AT2TE06140	-3.07726	4.65285	1.71e-22	1.19e-20
AT2TE00480	-3.31248	2.48677	1.71e-22	1.19e-20
AT5TE32290	-3.12736	2.73696	1.72e-22	1.19e-20
AT2TE01125	-3.26575	3.68023	1.73e-22	1.2e-20
AT4TE22530	-3.88993	1.62562	1.74e-22	1.2e-20
AT3G46470	-3.00017	5.51201	1.74e-22	1.2e-20
AT5G14030	-2.54743	3.42546	1.75e-22	1.21e-20
AT1G32225	-3.16649	1.54425	1.78e-22	1.23e-20
AT2G02103	-2.44869	2.25654	1.82e-22	1.25e-20
AT2G09187	-2.5836	2.86589	1.82e-22	1.25e-20
AT3TE61895	-3.16329	1.73802	1.82e-22	1.25e-20
AT3TE66060	-3.31679	4.97266	1.92e-22	1.32e-20
AT5TE36720	-3.21308	1.74812	1.95e-22	1.34e-20
AT4TE15325	-2.83358	2.66904	1.96e-22	1.34e-20
AT1TE26515	-3.02677	2.11915	2.05e-22	1.4e-20
AT1TE45145	-2.83514	2.31141	2.09e-22	1.43e-20
AT4G10990	-3.07646	5.65033	2.22e-22	1.52e-20
AT2TE65130	-3.33141	1.85365	2.23e-22	1.52e-20
AT1TE34895	-3.22046	1.62364	2.23e-22	1.52e-20
AT3TE46775	-2.65763	2.13139	2.29e-22	1.56e-20
AT5TE38600	-3.22752	2.21975	2.3e-22	1.56e-20
AT5G35643	-3.16386	5.748	2.33e-22	1.58e-20
AT5G32590	-3.74024	1.86829	2.37e-22	1.61e-20
AT1TE80035	-3.21187	3.33626	2.52e-22	1.71e-20
AT1TE00220	-3.19816	2.80103	2.61e-22	1.76e-20
AT2TE38245	-2.79914	2.38245	2.74e-22	1.85e-20
AT3TE38995	-3.07513	3.00745	2.77e-22	1.87e-20
AT5G24775	-2.91732	2.11724	2.77e-22	1.87e-20
AT2TE24110	-3.03677	4.05466	2.77e-22	1.87e-20
AT2TE40590	-3.33389	2.55413	2.78e-22	1.87e-20
AT2TE65005	-3.83235	1.32627	2.9e-22	1.95e-20
AT3TE63200	-2.95302	4.49353	2.9e-22	1.95e-20
AT1G47660	-3.39823	1.62035	2.93e-22	1.96e-20
AT4TE30490	-2.74227	2.5529	2.96e-22	1.99e-20
AT3G43302	-3.72615	1.08832	3.03e-22	2.03e-20
AT5G32613	-3.54582	1.63674	3.04e-22	2.03e-20
AT1TE53935	-2.97727	3.5183	3.2e-22	2.14e-20
AT3TE15500	-3.32035	4.68138	3.29e-22	2.19e-20
AT1TE40870	-3.36755	1.77946	3.29e-22	2.19e-20
AT4G04655	-2.86241	2.1547	3.46e-22	2.3e-20
AT1G24380	-2.62932	2.50696	3.55e-22	2.36e-20
AT2TE07785	-2.92016	3.95811	3.7e-22	2.46e-20
AT4TE29690	-2.89759	2.28476	3.7e-22	2.46e-20
AT2G24750	-2.69106	1.82248	3.72e-22	2.47e-20
AT5G46195	-2.70031	2.34001	3.74e-22	2.48e-20
AT2TE45145	-3.06327	2.54023	3.76e-22	2.49e-20
AT5G08315	-3.48235	2.21025	3.76e-22	2.49e-20
AT5TE39995	-3.67169	2.2379	3.77e-22	2.49e-20
AT5G29015	-2.97208	3.0073	3.82e-22	2.52e-20
AT1TE57235	-3.19483	2.38226	3.86e-22	2.54e-20
AT4TE47270	-2.83296	2.24623	3.9e-22	2.57e-20
AT4G04293	-2.81026	1.89287	3.93e-22	2.59e-20
AT3G26805	-3.32618	2.95411	3.95e-22	2.59e-20
AT3G45840	-3.69008	1.18323	3.95e-22	2.59e-20
AT2G05025	-3.00237	2.56952	3.95e-22	2.59e-20
AT1TE36480	-3.22865	4.72331	4.04e-22	2.64e-20
AT3TE44780	-3.19517	3.1019	4.18e-22	2.73e-20
AT5TE52460	-3.22595	2.43628	4.27e-22	2.79e-20
AT3TE62520	-2.8753	2.12852	4.3e-22	2.81e-20
AT2TE42350	-2.9879	2.55251	4.41e-22	2.87e-20
AT5TE35360	-3.48796	3.54817	4.53e-22	2.95e-20
AT2TE22640	-2.78429	2.13028	4.55e-22	2.96e-20
AT5G28085	-2.96033	2.16774	4.58e-22	2.97e-20
AT1TE58325	-3.03953	1.66563	4.71e-22	3.06e-20
AT3G10900	-3.54141	1.32829	4.72e-22	3.06e-20
AT1TE65810	-3.33521	2.83182	4.74e-22	3.07e-20
AT5TE34605	-3.06401	2.64433	4.76e-22	3.08e-20
AT3TE63805	-3.21401	1.93244	5.38e-22	3.48e-20
AT5G27606	-3.03005	5.53188	5.43e-22	3.5e-20
AT2TE05425	-3.00188	1.98338	5.43e-22	3.5e-20
AT3TE66030	-2.93406	2.71445	5.46e-22	3.52e-20
AT2G37370	-3.05742	1.83265	5.55e-22	3.58e-20
AT3TE71530	-2.7602	2.85932	6.03e-22	3.88e-20
AT4TE10490	-2.81186	4.71706	6.34e-22	4.07e-20
AT3TE59045	-3.22512	2.95791	6.52e-22	4.19e-20
AT5TE64590	-2.90764	3.59188	6.64e-22	4.26e-20
AT4TE07440	-3.04304	5.42072	6.66e-22	4.27e-20
AT1TE56425	-2.70506	2.3543	6.67e-22	4.27e-20
AT4TE56060	-3.40791	4.82173	6.8e-22	4.35e-20
AT1TE72630	-3.15311	1.88321	6.87e-22	4.39e-20
AT5G43405	-2.60629	2.19758	7.15e-22	4.56e-20
AT2TE27190	-2.68062	2.58381	7.26e-22	4.63e-20
AT4TE10375	-2.86647	2.02957	7.34e-22	4.68e-20
AT4TE26740	-3.46517	2.0269	7.37e-22	4.69e-20
AT2TE33100	-3.04293	3.97283	7.47e-22	4.75e-20
AT1TE23840	-3.08962	1.86787	8.35e-22	5.3e-20
AT5TE83860	-3.16296	2.66825	8.39e-22	5.32e-20
AT4G26730	-2.97959	2.92206	8.44e-22	5.34e-20
AT3TE64100	-3.08046	1.67328	8.45e-22	5.34e-20
AT3TE50130	-2.82691	1.90926	8.47e-22	5.36e-20
AT2TE10090	-2.78723	3.45352	8.9e-22	5.61e-20
AT3TE22200	-2.95894	2.84896	8.92e-22	5.61e-20
AT1G19090	-2.92317	2.79831	8.93e-22	5.62e-20
AT5G39640	-2.98307	4.694	9.2e-22	5.78e-20
AT2TE25465	-3.35567	1.56408	9.56e-22	6e-20
AT2TE30580	-3.10571	2.75102	9.8e-22	6.15e-20
AT2TE27905	-4.09302	1.0488	9.81e-22	6.15e-20
AT1TE71550	-3.12481	2.11969	1.01e-21	6.31e-20
AT5TE27610	-3.09948	3.38195	1.01e-21	6.32e-20
AT2TE44115	-3.59124	4.34141	1.03e-21	6.46e-20
AT5TE28290	-2.62985	2.62504	1.04e-21	6.52e-20
AT5G35331	-3.14088	1.54808	1.1e-21	6.83e-20
AT3TE45535	-3.16169	4.44277	1.1e-21	6.86e-20
AT1TE39830	-2.92311	5.44972	1.1e-21	6.86e-20
AT4TE29625	-3.42138	1.3899	1.15e-21	7.17e-20
AT5G35920	-3.08135	6.18091	1.16e-21	7.19e-20
AT1TE67365	-2.80726	3.89131	1.16e-21	7.23e-20
AT2TE47710	-2.64085	2.35174	1.18e-21	7.33e-20
AT4TE25010	-3.25006	1.35322	1.2e-21	7.44e-20
AT4TE44195	-2.76014	3.19056	1.24e-21	7.65e-20
AT3G42875	-2.98004	1.83718	1.26e-21	7.78e-20
AT1TE80685	-3.15844	2.47993	1.26e-21	7.79e-20
AT3G23645	-3.35063	4.64886	1.27e-21	7.84e-20
AT2G18660	-3.59233	1.67035	1.32e-21	8.12e-20
AT1TE45480	-2.94903	2.09772	1.32e-21	8.14e-20
AT2G44550	-2.77739	4.60615	1.33e-21	8.16e-20
AT5TE49350	-2.92538	4.02958	1.35e-21	8.29e-20
AT5TE57460	-3.07106	1.7744	1.36e-21	8.35e-20
AT5TE54450	-3.23778	2.0635	1.36e-21	8.35e-20
AT2TE20960	-2.82705	1.81407	1.39e-21	8.53e-20
AT3G26260	-2.72908	1.95916	1.42e-21	8.71e-20
AT5G42895	-3.47365	1.41439	1.45e-21	8.89e-20
AT5TE43935	-2.6382	2.15734	1.46e-21	8.9e-20
AT2TE07775	-3.30211	1.47195	1.46e-21	8.93e-20
AT5TE52485	-3.32876	2.99271	1.47e-21	8.97e-20
AT3G29033	-3.06667	5.5442	1.48e-21	9e-20
AT5TE34745	-4.32184	1.63303	1.49e-21	9.05e-20
AT4G03816	-4.48296	1.03251	1.5e-21	9.09e-20
AT3G49070	-3.09524	3.07643	1.52e-21	9.25e-20
AT2TE37500	-3.23309	1.60856	1.53e-21	9.29e-20
AT4TE22765	-3.22292	2.20447	1.63e-21	9.9e-20
AT4TE03380	-3.76647	2.21334	1.64e-21	9.94e-20
AT4TE37575	-2.80088	3.78653	1.65e-21	9.96e-20
AT2G14870	-4.28884	1.22265	1.65e-21	9.97e-20
AT2TE03505	-3.17916	1.78296	1.68e-21	1.01e-19
AT3TE51450	-3.06375	2.0739	1.72e-21	1.04e-19
AT3TE63180	-2.97499	3.64364	1.75e-21	1.05e-19
AT4TE30625	-3.85455	1.72406	1.75e-21	1.06e-19
AT4TE21980	-3.32814	7.906	1.76e-21	1.06e-19
AT3G41762	-3.0153	5.90595	1.77e-21	1.06e-19
AT4TE03150	-3.39981	1.68759	1.77e-21	1.06e-19
AT3G31950	-3.41017	1.92086	1.79e-21	1.07e-19
AT4TE15665	-3.24067	1.46389	1.79e-21	1.07e-19
AT4TE26270	-3.22697	4.68409	1.81e-21	1.09e-19
AT5TE89760	-3.05044	1.89238	1.82e-21	1.09e-19
AT4TE80430	-2.9734	1.55336	1.83e-21	1.1e-19
AT1TE43295	-3.00452	2.07559	1.85e-21	1.1e-19
AT4TE10605	-3.14323	3.12736	1.87e-21	1.11e-19
AT2G07490	-2.82124	1.99893	1.87e-21	1.11e-19
AT5TE37275	-3.42728	1.43478	2.02e-21	1.2e-19
AT1TE41745	-2.8178	2.29824	2.04e-21	1.21e-19
AT1G09486	-3.02499	2.36213	2.04e-21	1.21e-19
AT1TE67280	-2.84075	2.0206	2.05e-21	1.22e-19
AT5G29090	-2.91482	2.14853	2.07e-21	1.22e-19
AT3TE54180	-3.29807	1.91521	2.08e-21	1.23e-19
AT1G37190	-3.31322	1.41299	2.08e-21	1.23e-19
AT2TE09550	-3.40042	2.32767	2.09e-21	1.24e-19
AT1TE32110	-3.42072	2.31575	2.12e-21	1.25e-19
AT3TE58895	-3.02052	3.14196	2.14e-21	1.26e-19
AT1TE42700	-3.09437	2.12314	2.16e-21	1.27e-19
AT2TE39505	-2.9483	3.45282	2.17e-21	1.27e-19
AT5TE83810	-2.87261	3.50655	2.17e-21	1.28e-19
AT2TE08135	-2.87369	1.78786	2.19e-21	1.29e-19
AT1TE56135	-2.82053	3.84871	2.19e-21	1.29e-19
AT1TE96405	-3.19563	1.9208	2.25e-21	1.32e-19
AT5TE51145	-2.95571	2.26259	2.3e-21	1.35e-19
AT3G30187	-3.06015	4.24808	2.35e-21	1.37e-19
AT1TE46545	-2.84636	2.47866	2.4e-21	1.41e-19
AT5G06170	-3.1585	2.43698	2.44e-21	1.42e-19
AT2TE22680	-3.31029	1.59071	2.5e-21	1.46e-19
AT1TE37645	-3.35239	1.62432	2.57e-21	1.5e-19
AT4G04525	-2.98048	2.1475	2.66e-21	1.55e-19
AT3G32200	-3.21194	1.98938	2.71e-21	1.58e-19
AT1TE59670	-2.97753	3.75662	2.73e-21	1.59e-19
AT4TE31215	-3.24438	5.43864	2.75e-21	1.6e-19
AT2TE28760	-2.75504	1.89049	2.79e-21	1.62e-19
AT2TE28200	-4.4013	1.09764	2.89e-21	1.68e-19
AT3G19560	-3.2431	2.87761	2.9e-21	1.68e-19
AT3G28680	-3.76576	5.77581	2.92e-21	1.69e-19
AT4TE32810	-3.51357	2.37269	2.99e-21	1.73e-19
AT4TE18470	-2.588	2.95121	3.01e-21	1.74e-19
AT3G26775	-3.37626	6.52752	3.04e-21	1.75e-19
AT3TE74275	-3.3111	1.8768	3.08e-21	1.77e-19
AT4TE05200	-3.25765	1.32805	3.08e-21	1.78e-19
AT4G22770	-2.8264	2.08624	3.09e-21	1.78e-19
AT4TE25395	-2.9801	3.20042	3.12e-21	1.79e-19
AT3TE45145	-3.36018	2.05437	3.16e-21	1.82e-19
AT5TE04060	-3.59852	1.58178	3.18e-21	1.83e-19
AT2G20298	-2.9798	5.6984	3.21e-21	1.84e-19
AT1G47765	-2.44049	2.08968	3.28e-21	1.88e-19
AT1TE14865	-2.70866	2.36835	3.35e-21	1.92e-19
AT2TE25110	-2.93374	5.60548	3.36e-21	1.92e-19
AT5TE57665	-3.18073	1.37902	3.46e-21	1.98e-19
AT4TE38095	-3.1757	1.86455	3.48e-21	1.98e-19
AT4TE02735	-3.05915	1.6293	3.52e-21	2.01e-19
AT4TE23285	-2.98927	3.74212	3.58e-21	2.04e-19
AT2TE24210	-2.69872	3.93162	3.61e-21	2.05e-19
AT1TE15240	-3.37993	1.5395	3.61e-21	2.05e-19
AT4TE10000	-2.85833	1.99316	3.77e-21	2.14e-19
AT3TE40670	-2.79599	2.36357	3.88e-21	2.2e-19
AT2TE22985	-3.03154	2.83169	3.89e-21	2.2e-19
AT5TE49700	-3.23232	1.89938	3.93e-21	2.23e-19
AT5TE57960	-2.73239	2.4274	4e-21	2.26e-19
AT4G00540	-2.92356	3.56846	4.02e-21	2.27e-19
AT5TE38020	-2.77786	1.67463	4.03e-21	2.28e-19
AT4G06538	-3.37042	1.26017	4.07e-21	2.3e-19
AT2G13710	-3.19377	4.32707	4.14e-21	2.34e-19
AT5TE37060	-3.16164	3.9837	4.2e-21	2.37e-19
AT5G32471	-3.37609	1.48688	4.24e-21	2.39e-19
AT1TE19285	-3.71197	1.42216	4.29e-21	2.41e-19
AT4TE05190	-3.52496	1.73616	4.3e-21	2.42e-19
AT5G34833	-2.8686	1.86746	4.33e-21	2.43e-19
AT5TE44440	-2.84767	2.3179	4.43e-21	2.49e-19
AT1TE58740	-3.21034	3.98629	4.44e-21	2.49e-19
AT2TE71770	-2.9961	3.54007	4.44e-21	2.49e-19
AT3TE63205	-3.12773	7.63198	4.49e-21	2.51e-19
AT3TE46520	-3.04925	2.14042	4.65e-21	2.6e-19
AT2TE07925	-3.37018	1.54859	4.69e-21	2.62e-19
AT2TE24225	-3.11247	6.15409	4.75e-21	2.65e-19
AT2TE27565	-3.00429	2.02345	4.76e-21	2.65e-19
AT2TE72380	-3.61928	1.60426	4.82e-21	2.69e-19
AT5TE07950	-3.98403	1.48117	4.97e-21	2.77e-19
AT3TE63110	-2.90518	2.69775	4.97e-21	2.77e-19
AT2TE81930	-3.51279	2.75215	5e-21	2.78e-19
AT3TE41515	-3.84029	1.34705	5e-21	2.78e-19
AT1TE70875	-4.06977	1.65714	5.06e-21	2.81e-19
AT3G30400	-3.17387	1.7841	5.09e-21	2.82e-19
AT3TE35695	-3.68427	1.23179	5.22e-21	2.89e-19
AT5G28870	-3.19983	1.75379	5.26e-21	2.91e-19
AT1TE43355	-2.81723	3.19321	5.27e-21	2.91e-19
AT5G35603	-3.05903	1.5162	5.3e-21	2.93e-19
AT2G13050	-2.95945	1.82837	5.31e-21	2.93e-19
AT3TE41835	-2.73917	1.92359	5.33e-21	2.94e-19
AT5TE64505	-3.15457	2.66419	5.43e-21	2.99e-19
AT4G04730	-2.97654	1.62591	5.6e-21	3.08e-19
AT1TE80410	-3.46395	1.44891	5.63e-21	3.1e-19
AT4TE15905	-2.80526	2.9173	5.64e-21	3.1e-19
AT1TE38445	-3.42077	2.28062	5.71e-21	3.14e-19
AT2TE08310	-2.7113	1.83001	5.89e-21	3.23e-19
AT2G11930	-3.0092	3.82825	5.92e-21	3.24e-19
AT4TE23475	-3.41194	3.15243	6.03e-21	3.3e-19
AT4G08691	-3.00134	3.88925	6.27e-21	3.43e-19
AT2TE29680	-3.55027	5.30948	6.35e-21	3.47e-19
AT5TE54735	-3.51917	1.94837	6.6e-21	3.61e-19
AT2TE45510	-2.99928	3.19348	6.78e-21	3.7e-19
AT3TE48100	-3.49336	4.1563	6.8e-21	3.71e-19
AT2TE12725	-3.89112	1.09066	6.81e-21	3.71e-19
AT4TE21965	-2.45825	2.68633	6.88e-21	3.74e-19
AT3TE62080	-2.5957	3.91008	6.95e-21	3.78e-19
AT1G39670	-2.44896	4.08869	6.97e-21	3.78e-19
AT4TE54370	-2.66631	2.66684	7.51e-21	4.07e-19
AT2TE27490	-3.67057	2.22597	7.55e-21	4.09e-19
AT3TE43080	-3.27944	3.97235	7.58e-21	4.1e-19
AT1TE62220	-3.28283	3.32445	7.62e-21	4.12e-19
AT1TE35600	-3.00154	3.75857	7.86e-21	4.24e-19
AT1TE80055	-2.87195	2.72805	7.87e-21	4.25e-19
AT3TE58050	-3.1321	2.52071	8.18e-21	4.41e-19
AT4TE09825	-3.06838	3.91397	8.4e-21	4.52e-19
AT2TE04820	-3.1956	4.25725	8.46e-21	4.55e-19
AT4TE45360	-3.20679	2.70165	8.53e-21	4.59e-19
AT5TE54445	-2.70874	1.86867	8.61e-21	4.62e-19
AT2TE31895	-3.35291	1.5161	8.63e-21	4.63e-19
AT5TE89930	-2.94976	3.65456	8.77e-21	4.7e-19
AT5TE68490	-3.16684	4.43327	8.89e-21	4.77e-19
AT4TE06910	-3.67908	1.23421	8.93e-21	4.78e-19
AT1TE43050	-2.96856	2.60727	9.1e-21	4.87e-19
AT1TE32795	-3.29485	1.99021	9.12e-21	4.87e-19
AT4TE31570	-3.31672	6.79061	9.12e-21	4.87e-19
AT5TE40000	-2.91317	2.61593	9.29e-21	4.96e-19
AT1TE86375	-3.60048	1.40651	9.37e-21	5e-19
AT3TE34420	-3.14356	1.67695	9.43e-21	5.02e-19
AT3G25855	-2.95771	2.39674	9.46e-21	5.04e-19
AT1TE56835	-3.19375	1.99512	9.66e-21	5.14e-19
AT4G04632	-2.85937	4.97989	9.67e-21	5.14e-19
AT2G16180	-3.5765	0.934867	9.69e-21	5.15e-19
AT2TE05420	-4.87152	0.686219	9.76e-21	5.18e-19
AT1G46192	-3.34359	4.44931	1.05e-20	5.56e-19
AT4TE23130	-4.03937	0.988406	1.09e-20	5.78e-19
AT4TE17960	-3.06596	1.58777	1.1e-20	5.81e-19
AT4G08692	-2.9923	5.2376	1.1e-20	5.84e-19
AT1TE21370	-3.42852	1.66477	1.12e-20	5.9e-19
AT1TE53900	-2.7991	4.07181	1.14e-20	6e-19
AT2TE27505	-2.70676	3.46223	1.18e-20	6.21e-19
AT3TE84280	-2.70632	1.85082	1.18e-20	6.21e-19
AT4TE49460	-3.25602	2.0363	1.18e-20	6.23e-19
AT1TE05280	-3.07311	3.68388	1.19e-20	6.26e-19
AT3TE36690	-3.39428	5.72985	1.2e-20	6.32e-19
AT1TE20980	-3.37509	5.35908	1.23e-20	6.43e-19
AT3TE64675	-2.85463	5.01575	1.25e-20	6.55e-19
AT2TE57945	-3.95643	1.1168	1.27e-20	6.66e-19
AT2G10800	-3.88538	1.16007	1.27e-20	6.66e-19
AT1G33190	-3.15181	3.50647	1.29e-20	6.72e-19
AT3G30810	-2.76883	1.99428	1.33e-20	6.96e-19
AT3TE80220	-3.13484	1.61516	1.37e-20	7.13e-19
AT5TE39550	-3.01787	2.22661	1.38e-20	7.19e-19
AT3TE40125	-3.24646	1.3942	1.38e-20	7.19e-19
AT5TE37000	-3.12678	3.21074	1.39e-20	7.22e-19
AT2G10975	-2.51221	2.5949	1.41e-20	7.36e-19
AT3G24270	-3.15031	5.04717	1.42e-20	7.38e-19
AT4TE06500	-3.12979	2.2993	1.47e-20	7.66e-19
AT2TE22265	-2.74708	2.41604	1.5e-20	7.76e-19
AT4TE08445	-3.12734	2.49198	1.54e-20	7.98e-19
AT2G11410	-2.98427	2.15547	1.54e-20	7.98e-19
AT2G27320	-2.86686	2.32465	1.55e-20	8.02e-19
AT5TE91220	-3.31715	2.14112	1.6e-20	8.27e-19
AT4TE31540	-3.33183	1.50363	1.6e-20	8.27e-19
AT3TE41470	-3.23791	1.75474	1.62e-20	8.35e-19
AT2TE22890	-2.6951	3.17146	1.62e-20	8.35e-19
AT3TE63360	-2.74318	2.20243	1.66e-20	8.55e-19
AT4TE57330	-2.89658	3.28875	1.67e-20	8.61e-19
AT3TE44370	-3.34681	4.06988	1.68e-20	8.63e-19
AT2G30615	-3.28122	4.55884	1.69e-20	8.71e-19
AT5TE55300	-3.25537	1.41663	1.7e-20	8.72e-19
AT5TE95310	-3.28922	4.56599	1.74e-20	8.91e-19
AT2TE47890	-3.24998	1.77165	1.78e-20	9.12e-19
AT2TE05785	-2.77375	2.81839	1.8e-20	9.23e-19
AT3TE75265	-3.0405	1.61973	1.81e-20	9.26e-19
AT1G55045	-3.35591	2.18551	1.83e-20	9.36e-19
AT2TE22805	-3.44479	1.90974	1.85e-20	9.46e-19
AT5TE55825	-2.98911	3.46833	1.89e-20	9.67e-19
AT5TE38440	-2.84308	3.08481	1.92e-20	9.81e-19
AT5G31702	-2.47076	2.8995	1.93e-20	9.81e-19
AT4TE54570	-3.04335	2.42454	1.93e-20	9.85e-19
AT2G16018	-2.93815	6.66563	1.96e-20	9.97e-19
AT5TE07520	-2.85917	1.98455	2.03e-20	1.03e-18
AT1TE36940	-4.91061	0.963691	2.03e-20	1.03e-18
AT4TE67500	-3.02467	3.81358	2.04e-20	1.04e-18
AT5TE56580	-2.72916	1.93186	2.06e-20	1.04e-18
AT3TE35700	-3.24633	2.24969	2.07e-20	1.05e-18
AT4TE48660	-2.98536	2.75793	2.1e-20	1.06e-18
AT2TE05020	-3.20319	2.19763	2.11e-20	1.07e-18
AT5TE35430	-3.63822	1.80525	2.14e-20	1.08e-18
AT5TE37085	-2.94054	3.32161	2.15e-20	1.08e-18
AT5TE31090	-3.20004	4.26684	2.21e-20	1.12e-18
AT2TE27135	-2.86185	4.24842	2.22e-20	1.12e-18
AT4TE65600	-3.06984	6.43781	2.23e-20	1.13e-18
AT1G03810	-3.28328	2.33641	2.24e-20	1.13e-18
AT3G30230	-2.94603	1.72506	2.25e-20	1.13e-18
AT4TE10905	-3.16772	2.01296	2.37e-20	1.19e-18
AT5TE70795	-4.00793	1.29516	2.38e-20	1.19e-18
AT2TE08575	-2.76883	2.94035	2.4e-20	1.2e-18
AT1G48953	-3.24728	5.51099	2.4e-20	1.2e-18
AT4TE15660	-3.07857	3.82778	2.41e-20	1.21e-18
AT2TE44910	-3.58499	1.34349	2.43e-20	1.22e-18
AT2G16030	-3.04443	7.42528	2.43e-20	1.22e-18
AT1TE33920	-3.05279	1.24858	2.44e-20	1.22e-18
AT3TE71820	-3.31865	1.79302	2.47e-20	1.23e-18
AT2TE06870	-3.19673	1.14688	2.48e-20	1.24e-18
AT1TE83130	-4.22622	-1.36341	2.52e-20	1.25e-18
AT5TE49385	-2.90681	4.251	2.6e-20	1.29e-18
AT3G42645	-3.08048	5.10339	2.66e-20	1.32e-18
AT4TE27090	-3.14993	4.41903	2.66e-20	1.32e-18
AT5G53775	-2.95446	2.47978	2.68e-20	1.33e-18
AT4TE18080	-3.61869	1.0467	2.7e-20	1.34e-18
AT5G33310	-3.0499	3.39887	2.72e-20	1.35e-18
AT5TE85500	-3.18846	1.1444	2.78e-20	1.38e-18
AT3TE65535	-2.91684	1.79393	2.88e-20	1.43e-18
AT4TE32330	-2.67214	2.46428	2.91e-20	1.44e-18
AT2TE28550	-3.07719	1.72796	2.91e-20	1.44e-18
AT2G34850	-3.15471	3.14902	2.94e-20	1.45e-18
AT1G52020	-2.74581	1.67049	2.96e-20	1.46e-18
AT5TE29690	-3.17424	2.06271	3.06e-20	1.51e-18
AT3TE48040	-2.66751	3.11872	3.08e-20	1.52e-18
AT1TE65705	-3.78553	1.07679	3.09e-20	1.52e-18
AT2TE08185	-3.49313	1.92755	3.11e-20	1.53e-18
AT5G24065	-2.84175	2.82349	3.12e-20	1.53e-18
AT5G29070	-3.49663	1.50807	3.12e-20	1.53e-18
AT1TE46625	-2.82813	1.79275	3.14e-20	1.54e-18
AT2TE31215	-3.51248	1.55711	3.16e-20	1.55e-18
AT1TE32755	-2.98493	2.10516	3.19e-20	1.56e-18
AT3TE41560	-3.57601	5.58101	3.25e-20	1.59e-18
AT2G18042	-2.54239	2.44698	3.3e-20	1.61e-18
AT4TE88445	-3.07592	1.7617	3.33e-20	1.63e-18
AT3G11165	-3.25258	1.70501	3.37e-20	1.65e-18
AT5G56070	-3.03202	6.12353	3.39e-20	1.65e-18
AT3TE59250	-3.54108	1.43996	3.41e-20	1.66e-18
AT1TE32750	-3.83296	1.32493	3.47e-20	1.69e-18
AT1TE32945	-3.07398	1.48633	3.56e-20	1.73e-18
AT4TE43210	-3.30862	1.5204	3.58e-20	1.74e-18
AT4G03310	-3.10623	6.09823	3.62e-20	1.76e-18
AT3TE91920	-3.50631	1.19334	3.63e-20	1.76e-18
AT4G00960	-3.14026	1.1385	3.66e-20	1.78e-18
AT5TE01120	-3.19032	3.28434	3.74e-20	1.81e-18
AT3G43835	-3.31909	1.90566	3.75e-20	1.81e-18
AT5G59630	-2.72684	3.83063	3.83e-20	1.85e-18
AT3G44935	-2.98563	6.55713	3.88e-20	1.87e-18
AT5G51090	-3.47988	5.05191	3.93e-20	1.9e-18
AT2TE30015	-3.26118	1.75703	3.94e-20	1.9e-18
AT5G35490	-3.25473	5.74227	3.96e-20	1.91e-18
AT3TE77420	-3.71441	1.65405	4.05e-20	1.95e-18
AT4G11700	-3.34429	1.40366	4.17e-20	2.01e-18
AT1TE77220	-3.2523	3.68372	4.35e-20	2.09e-18
AT1TE54715	-3.06177	5.97203	4.35e-20	2.09e-18
AT5TE52450	-3.24198	1.57088	4.37e-20	2.1e-18
AT3TE50475	-5.43645	0.863541	4.37e-20	2.1e-18
AT1TE20040	-3.63851	2.87636	4.38e-20	2.1e-18
AT3G32914	-2.70901	2.8026	4.48e-20	2.15e-18
AT1G36030	-3.057	1.64776	4.57e-20	2.19e-18
AT1TE39105	-4.58716	0.672084	4.62e-20	2.21e-18
AT3TE55160	-3.33306	1.2236	4.63e-20	2.21e-18
AT2TE10410	-2.72435	3.97492	4.71e-20	2.25e-18
AT5TE80120	-3.19138	1.41303	4.8e-20	2.29e-18
AT4TE28160	-3.61282	1.80077	4.84e-20	2.3e-18
AT2TE42810	-2.98848	2.01199	4.85e-20	2.31e-18
AT2TE01120	-3.2017	4.73825	4.95e-20	2.36e-18
AT2G04063	-2.79978	5.6341	4.97e-20	2.36e-18
AT1TE45795	-3.64449	1.50794	5.1e-20	2.42e-18
AT3TE67105	-3.74814	2.83039	5.16e-20	2.45e-18
AT2TE13505	-2.90704	1.88691	5.18e-20	2.46e-18
AT3TE62975	-2.57415	1.98152	5.35e-20	2.54e-18
AT2TE24335	-2.96833	2.25635	5.39e-20	2.55e-18
AT2TE28120	-2.92374	3.17276	5.46e-20	2.58e-18
AT5TE47900	-2.94387	2.50362	5.56e-20	2.63e-18
AT1TE56635	-3.32243	1.69059	5.63e-20	2.66e-18
AT5TE27630	-3.16906	2.19928	5.63e-20	2.66e-18
AT2TE10355	-2.82203	1.79074	5.66e-20	2.67e-18
AT1G11590	-2.92849	2.08607	6.01e-20	2.83e-18
AT2TE25315	-2.53892	1.96034	6.02e-20	2.84e-18
AT4G03710	-2.94714	3.71531	6.14e-20	2.89e-18
AT5TE35410	-2.69018	1.95794	6.24e-20	2.93e-18
AT5TE50750	-3.24267	3.55153	6.25e-20	2.94e-18
AT4TE22040	-3.48374	1.33211	6.27e-20	2.94e-18
AT5G28892	-2.62286	2.1165	6.37e-20	2.99e-18
AT3G29773	-2.91532	5.77139	6.66e-20	3.12e-18
AT3TE34340	-3.08721	2.33932	6.68e-20	3.13e-18
AT3TE65970	-2.89927	1.75091	6.74e-20	3.15e-18
AT1TE60740	-3.70971	3.98822	6.88e-20	3.21e-18
AT1TE40980	-3.13718	1.44044	6.91e-20	3.22e-18
AT4G06568	-2.98794	4.02101	6.94e-20	3.24e-18
AT5TE41865	-3.27165	2.56007	6.96e-20	3.24e-18
AT4G07720	-3.03092	1.43077	7.18e-20	3.34e-18
AT1TE32040	-2.8371	2.18177	7.22e-20	3.36e-18
AT5TE55815	-3.22429	2.83362	7.28e-20	3.39e-18
AT3TE42300	-2.75757	1.92383	7.6e-20	3.53e-18
AT3TE69475	-2.86115	4.12543	7.62e-20	3.54e-18
AT3TE44415	-3.92803	1.41514	7.66e-20	3.55e-18
AT3G04717	-2.84899	2.6121	7.71e-20	3.57e-18
AT2TE56845	-2.86148	4.69983	7.74e-20	3.58e-18
AT3TE41750	-3.49805	5.17447	7.75e-20	3.58e-18
AT1G35610	-4.09423	1.43421	7.77e-20	3.59e-18
AT2TE32745	-3.61638	0.982027	7.83e-20	3.62e-18
AT1G66100	-2.6758	2.10173	7.9e-20	3.65e-18
AT5G43755	-3.47391	1.88433	7.96e-20	3.67e-18
AT4TE10540	-2.98407	1.72643	7.98e-20	3.67e-18
AT4TE03530	-2.98295	1.75362	7.98e-20	3.67e-18
AT5G13825	-3.00084	1.67793	8.05e-20	3.71e-18
AT5G32520	-3.0713	1.96117	8.06e-20	3.71e-18
AT2G03930	-3.05988	4.8076	8.13e-20	3.73e-18
AT2TE84415	-3.39706	2.45397	8.4e-20	3.86e-18
AT5G32487	-2.72597	3.98921	8.41e-20	3.86e-18
AT3G18700	-3.36957	7.3672	8.87e-20	4.06e-18
AT4TE21220	-2.95225	1.84774	9.03e-20	4.13e-18
AT1TE46485	-3.72667	1.85034	9.09e-20	4.16e-18
AT2G04330	-3.43712	0.999954	9.17e-20	4.19e-18
AT3TE43365	-2.86208	1.58145	9.24e-20	4.22e-18
AT1TE42245	-4.95322	0.580397	9.24e-20	4.22e-18
AT5TE46885	-3.1958	1.87609	9.3e-20	4.24e-18
AT1TE65150	-3.6984	0.980219	9.43e-20	4.3e-18
AT3TE61470	-3.03864	1.79038	9.63e-20	4.39e-18
AT3TE48990	-3.15141	1.49371	9.91e-20	4.51e-18
AT2TE18830	-2.83214	1.72154	9.91e-20	4.51e-18
AT2G14206	-3.60211	2.90264	1e-19	4.56e-18
AT1TE31425	-2.8367	3.53415	1.01e-19	4.57e-18
AT1TE37685	-2.82794	2.25128	1.04e-19	4.7e-18
AT1TE38090	-2.86788	2.73231	1.04e-19	4.71e-18
AT1TE78070	-3.8665	1.52833	1.05e-19	4.75e-18
AT5TE33170	-3.27223	4.54763	1.05e-19	4.77e-18
AT4TE89385	-2.74669	4.47125	1.07e-19	4.83e-18
AT4TE11960	-2.83357	1.65845	1.07e-19	4.83e-18
AT4TE23300	-2.90781	3.34629	1.08e-19	4.88e-18
AT3TE89130	-2.92555	4.32443	1.08e-19	4.9e-18
AT3TE59865	-3.09711	1.80079	1.09e-19	4.93e-18
AT5TE50675	-2.50514	2.07242	1.12e-19	5.05e-18
AT1TE61110	-2.43084	2.73378	1.12e-19	5.05e-18
AT5TE53190	-3.69361	4.34529	1.13e-19	5.07e-18
AT4G06565	-4.08757	1.12515	1.14e-19	5.12e-18
AT1TE53265	-3.12571	3.06369	1.16e-19	5.2e-18
AT3G28870	-3.24344	4.52194	1.16e-19	5.21e-18
AT4TE20810	-2.93701	4.32958	1.17e-19	5.27e-18
AT1TE23505	-3.06722	2.92444	1.17e-19	5.27e-18
AT3TE51435	-2.94859	1.9163	1.19e-19	5.34e-18
AT3TE49715	-3.28751	1.20105	1.19e-19	5.34e-18
AT4TE08130	-2.93964	5.1856	1.19e-19	5.35e-18
AT1G48912	-3.37113	3.35325	1.22e-19	5.45e-18
AT1G77100	-3.04374	3.6999	1.24e-19	5.53e-18
AT5G35337	-2.67705	3.28173	1.24e-19	5.53e-18
AT5TE01760	-3.36195	1.196	1.27e-19	5.68e-18
AT4TE33125	-2.96268	1.56731	1.28e-19	5.7e-18
AT3TE60985	-2.60142	2.33583	1.28e-19	5.7e-18
AT5TE64510	-3.13797	2.04007	1.29e-19	5.76e-18
AT5G44770	-2.81912	4.2042	1.3e-19	5.77e-18
AT2TE04145	-2.89342	2.09698	1.3e-19	5.8e-18
AT3TE69495	-3.13181	1.51144	1.35e-19	6.02e-18
AT3G33205	-3.18078	1.89579	1.35e-19	6.02e-18
AT5TE32625	-3.12675	2.22726	1.36e-19	6.05e-18
AT5G10100	-3.22656	2.92202	1.37e-19	6.08e-18
AT1TE44980	-3.13214	1.94171	1.37e-19	6.08e-18
AT1TE96860	-3.88918	2.71696	1.37e-19	6.08e-18
AT5TE50900	-3.74182	1.30819	1.38e-19	6.1e-18
AT3TE76530	-3.16859	6.12917	1.38e-19	6.1e-18
AT3TE38345	-2.72113	3.11512	1.39e-19	6.14e-18
AT3TE76285	-3.6955	1.11711	1.4e-19	6.17e-18
AT4G10210	-3.22734	4.90629	1.4e-19	6.18e-18
AT1TE53755	-3.0847	3.13031	1.4e-19	6.18e-18
AT2G28401	-2.75014	4.19293	1.42e-19	6.28e-18
AT2TE23395	-3.20435	2.17256	1.44e-19	6.36e-18
AT2TE34525	-2.97521	1.84319	1.45e-19	6.4e-18
AT4TE45190	-3.15998	2.99988	1.46e-19	6.42e-18
AT3G43833	-3.15236	4.85819	1.53e-19	6.71e-18
AT4G24600	-3.33427	1.33775	1.54e-19	6.76e-18
AT4G18150	-3.10426	1.79636	1.55e-19	6.8e-18
AT2G16905	-3.00505	5.87814	1.55e-19	6.8e-18
AT1G17150	-2.97793	3.07404	1.57e-19	6.87e-18
AT3TE69105	-3.36839	1.51822	1.57e-19	6.9e-18
AT4TE12615	-2.98541	3.6283	1.59e-19	6.97e-18
AT2TE07805	-4.04921	0.771905	1.59e-19	6.98e-18
AT1TE41465	-2.83294	2.09569	1.61e-19	7.04e-18
AT4G02910	-2.7773	3.60336	1.66e-19	7.25e-18
AT2G11010	-3.10538	2.0436	1.68e-19	7.33e-18
AT2TE51125	-2.64303	2.39676	1.68e-19	7.33e-18
AT5TE54290	-3.28598	2.04258	1.72e-19	7.5e-18
AT4G29654	-3.27156	7.26843	1.75e-19	7.62e-18
AT3TE75405	-3.74158	1.38674	1.75e-19	7.62e-18
AT3TE52120	-2.83945	1.64873	1.77e-19	7.68e-18
AT1TE73400	-2.81405	2.31834	1.79e-19	7.76e-18
AT1TE56530	-2.94218	2.19007	1.83e-19	7.95e-18
AT2G10557	-3.34965	5.27676	1.85e-19	8.03e-18
AT2TE11695	-2.9925	3.55021	1.85e-19	8.04e-18
AT5TE40100	-3.51171	2.72494	1.86e-19	8.05e-18
AT1TE81285	-3.19204	3.13445	1.87e-19	8.09e-18
AT2TE43990	-3.69393	1.38631	1.88e-19	8.13e-18
AT1TE42345	-3.09096	1.39182	1.89e-19	8.2e-18
AT5TE48550	-2.68745	2.02291	1.93e-19	8.35e-18
AT4TE31135	-2.93159	1.68176	1.98e-19	8.54e-18
AT3TE20780	-3.18452	3.94707	2.06e-19	8.87e-18
AT4TE34025	-4.11123	-0.109346	2.06e-19	8.91e-18
AT5TE48605	-2.98652	2.13981	2.07e-19	8.92e-18
AT1TE44395	-3.69057	1.5236	2.08e-19	8.97e-18
AT3G27940	-3.15967	2.76787	2.09e-19	9.01e-18
AT4G06535	-2.59134	3.38035	2.14e-19	9.2e-18
AT2G07635	-2.95183	3.47487	2.15e-19	9.22e-18
AT2TE67240	-3.22909	1.65879	2.16e-19	9.26e-18
AT2TE35840	-3.02455	2.85111	2.2e-19	9.44e-18
AT2TE11500	-3.24086	4.34694	2.24e-19	9.59e-18
AT5TE71350	-3.71549	1.37475	2.27e-19	9.73e-18
AT3TE49090	-3.2961	1.92661	2.27e-19	9.74e-18
AT2G22160	-3.187	6.3597	2.3e-19	9.84e-18
AT3TE44270	-2.9834	1.37188	2.37e-19	1.01e-17
AT3TE14880	-3.137	3.54039	2.4e-19	1.02e-17
AT1TE70995	-2.54843	2.31962	2.41e-19	1.03e-17
AT5G52272	-3.73756	0.952401	2.47e-19	1.05e-17
AT2G25410	-3.10404	5.76324	2.48e-19	1.06e-17
AT4TE00510	-3.03227	1.3799	2.48e-19	1.06e-17
AT5TE30215	-3.34255	1.1239	2.5e-19	1.06e-17
AT5TE27655	-3.13483	6.78442	2.5e-19	1.06e-17
AT1TE38530	-2.9995	1.81922	2.54e-19	1.08e-17
AT3TE33475	-3.04226	1.80122	2.55e-19	1.08e-17
AT1TE54930	-4.33751	0.839439	2.6e-19	1.1e-17
AT5TE30795	-2.77225	3.30133	2.69e-19	1.14e-17
AT1TE75910	-2.97459	3.52236	2.69e-19	1.14e-17
AT4TE09830	-3.36011	1.36413	2.71e-19	1.15e-17
AT4TE40060	-2.97732	1.80776	2.71e-19	1.15e-17
AT2G44570	-2.93136	4.44992	2.72e-19	1.15e-17
AT4TE19520	-3.89046	1.1784	2.74e-19	1.16e-17
AT4TE12190	-3.68253	1.14701	2.81e-19	1.19e-17
AT3TE68270	-2.88562	2.34769	2.82e-19	1.19e-17
AT5TE41265	-3.29925	1.31707	2.82e-19	1.19e-17
AT3TE44775	-3.10551	3.13792	2.85e-19	1.2e-17
AT1TE42335	-3.58981	1.63338	2.9e-19	1.22e-17
AT5TE27600	-3.50463	1.23906	2.95e-19	1.24e-17
AT1TE29990	-3.38716	1.37527	2.96e-19	1.25e-17
AT5G51650	-2.6196	4.85806	2.98e-19	1.25e-17
AT2G14130	-4.60781	0.793575	3.03e-19	1.27e-17
AT1TE29570	-3.24493	1.54446	3.05e-19	1.28e-17
AT4TE03595	-3.35884	4.38066	3.1e-19	1.3e-17
AT2G10921	-2.65776	4.19813	3.1e-19	1.3e-17
AT2TE30430	-2.79067	3.73534	3.15e-19	1.32e-17
AT5G36223	-3.09314	2.54574	3.17e-19	1.33e-17
AT1TE74860	-2.89214	4.43952	3.24e-19	1.35e-17
AT2G28640	-2.86812	2.19944	3.27e-19	1.37e-17
AT2TE10210	-2.94803	2.3346	3.3e-19	1.38e-17
AT3TE72635	-2.98965	3.2995	3.32e-19	1.39e-17
AT1TE80190	-4.19203	0.686998	3.33e-19	1.39e-17
AT1G34310	-2.99789	1.98405	3.39e-19	1.42e-17
AT3TE36045	-3.04566	2.11159	3.4e-19	1.42e-17
AT3TE67040	-3.23602	4.08746	3.47e-19	1.45e-17
AT5TE55200	-3.1278	4.13571	3.48e-19	1.45e-17
AT3TE63130	-3.06778	2.28318	3.5e-19	1.45e-17
AT5TE34865	-3.2491	6.27744	3.5e-19	1.46e-17
AT1TE37620	-3.38904	1.66089	3.51e-19	1.46e-17
AT1G42650	-3.18833	1.61651	3.51e-19	1.46e-17
AT1TE84335	-2.78903	2.24174	3.74e-19	1.55e-17
AT1TE53915	-3.19483	1.83688	3.74e-19	1.55e-17
AT2TE00965	-3.29435	1.32807	3.84e-19	1.59e-17
AT5TE59905	-3.22996	1.93148	3.87e-19	1.6e-17
AT4TE25065	-3.2196	1.73644	3.88e-19	1.61e-17
AT5G39770	-3.19732	4.44842	3.94e-19	1.63e-17
AT3TE40295	-3.31141	1.26826	3.96e-19	1.64e-17
AT4G06547	-3.07753	1.53548	3.98e-19	1.64e-17
AT1TE44260	-3.4743	1.33571	4.05e-19	1.67e-17
AT3TE46335	-3.12311	1.2205	4.05e-19	1.67e-17
AT1TE53895	-2.95065	6.00918	4.09e-19	1.69e-17
AT4TE29040	-3.61181	1.02209	4.11e-19	1.7e-17
AT4TE11200	-3.2349	1.29644	4.13e-19	1.7e-17
AT1TE75245	-2.94193	2.05042	4.13e-19	1.7e-17
AT4TE24285	-3.41178	1.84708	4.14e-19	1.7e-17
AT4G08874	-2.71177	2.82774	4.2e-19	1.72e-17
AT3TE45910	-3.01705	1.87979	4.24e-19	1.74e-17
AT5TE38450	-2.53095	1.74268	4.28e-19	1.75e-17
AT1TE55920	-2.50186	2.29856	4.28e-19	1.75e-17
AT5TE34680	-3.33394	1.24666	4.3e-19	1.76e-17
AT2TE29355	-3.76338	0.960706	4.32e-19	1.77e-17
AT5G28250	-3.00855	2.69546	4.42e-19	1.81e-17
AT5TE80385	-3.1351	1.68724	4.45e-19	1.82e-17
AT5G04267	-2.83058	3.67366	4.57e-19	1.87e-17
AT5TE56705	-2.97926	1.88037	4.61e-19	1.88e-17
AT3TE85990	-3.27889	1.61653	4.63e-19	1.89e-17
AT1TE19090	-2.9306	2.27334	4.65e-19	1.89e-17
AT5TE49390	-3.01393	1.83687	4.65e-19	1.9e-17
AT4TE09295	-2.99034	3.08137	4.78e-19	1.95e-17
AT4G13420	-3.06957	5.57526	4.88e-19	1.99e-17
AT5TE49930	-3.28944	1.08224	4.88e-19	1.99e-17
AT4TE40595	-4.73493	0.19418	4.95e-19	2.01e-17
AT1G20400	-3.05902	2.68446	4.96e-19	2.01e-17
AT3G30250	-2.50143	2.28724	4.96e-19	2.01e-17
AT2TE25985	-2.74342	2.71201	5e-19	2.03e-17
AT2TE24270	-3.3058	1.34561	5.16e-19	2.09e-17
AT5TE77150	-3.40814	2.67145	5.25e-19	2.13e-17
AT5TE38545	-2.87575	5.34257	5.28e-19	2.14e-17
AT5G35604	-3.07008	1.33775	5.3e-19	2.14e-17
AT2G14535	-2.87074	2.69445	5.34e-19	2.16e-17
AT2TE09345	-2.49014	2.28174	5.36e-19	2.16e-17
AT4TE23125	-2.64082	2.77934	5.38e-19	2.17e-17
AT4TE32975	-3.3154	3.54967	5.43e-19	2.19e-17
AT1TE67605	-3.2492	1.95394	5.53e-19	2.23e-17
AT3TE53710	-2.75212	1.62747	5.54e-19	2.23e-17
AT3G07380	-3.30478	2.32619	5.62e-19	2.26e-17
AT2TE00155	-3.23108	1.44971	5.66e-19	2.28e-17
AT4TE11785	-3.13395	4.91074	5.67e-19	2.28e-17
AT5G27790	-2.90569	4.59867	5.69e-19	2.29e-17
AT1TE46680	-3.4811	1.26739	5.71e-19	2.29e-17
AT4G32370	-4.22756	-0.181126	5.73e-19	2.3e-17
AT1TE29265	-3.28764	5.23439	5.89e-19	2.36e-17
AT2G16340	-2.78083	1.59955	5.89e-19	2.36e-17
AT3TE86570	-3.30694	1.25347	5.89e-19	2.36e-17
AT1TE72165	-2.57058	1.80052	5.89e-19	2.36e-17
AT4TE25205	-2.9641	2.37863	5.96e-19	2.39e-17
AT2TE08300	-2.84059	1.57201	6.08e-19	2.43e-17
AT5G34848	-3.06833	4.48627	6.09e-19	2.43e-17
AT2TE29125	-2.33229	2.2138	6.22e-19	2.48e-17
AT3TE60075	-2.97927	1.6151	6.25e-19	2.49e-17
AT3TE76585	-2.9633	1.49827	6.25e-19	2.49e-17
AT5G36297	-3.3733	5.05829	6.26e-19	2.49e-17
AT5TE33475	-3.2147	3.70679	6.28e-19	2.5e-17
AT3TE65820	-3.06739	3.58927	6.38e-19	2.54e-17
AT4TE09760	-2.9905	2.64772	6.48e-19	2.58e-17
AT2TE28955	-2.88344	3.76508	6.53e-19	2.59e-17
AT2G14400	-3.02129	1.66359	6.54e-19	2.59e-17
AT2TE13445	-3.16162	3.00577	6.54e-19	2.59e-17
AT5TE50540	-2.85415	1.56508	6.61e-19	2.62e-17
AT3TE61845	-3.37297	1.28348	6.64e-19	2.63e-17
AT1TE35970	-3.46588	0.968512	6.65e-19	2.63e-17
AT3TE47160	-2.69784	2.89798	6.76e-19	2.67e-17
AT4TE19110	-2.61796	2.99027	6.77e-19	2.68e-17
AT3TE51385	-3.28128	1.48008	6.9e-19	2.73e-17
AT3TE61420	-2.80995	2.30817	6.92e-19	2.73e-17
AT2G06920	-3.35735	1.68321	6.98e-19	2.75e-17
AT1G49260	-3.31663	7.61574	7e-19	2.76e-17
AT2TE44915	-3.17698	2.48709	7.09e-19	2.79e-17
AT4TE49350	-2.8004	3.94296	7.12e-19	2.81e-17
AT4TE14520	-2.85963	1.82909	7.15e-19	2.81e-17
AT1TE42030	-3.14774	5.79462	7.15e-19	2.81e-17
AT2G05020	-3.02765	2.71035	7.17e-19	2.82e-17
AT1TE44255	-2.78786	5.20751	7.19e-19	2.82e-17
AT5G41660	-3.24855	1.39348	7.21e-19	2.83e-17
AT1TE44780	-3.71946	1.40681	7.27e-19	2.85e-17
AT5TE37335	-3.269	1.32823	7.45e-19	2.92e-17
AT4TE22785	-2.86149	1.68016	7.54e-19	2.95e-17
AT5TE44030	-2.67859	2.17785	7.55e-19	2.95e-17
AT3G42060	-2.9088	1.58843	7.56e-19	2.96e-17
AT4TE05140	-2.54106	2.00708	7.7e-19	3.01e-17
AT3TE67580	-3.30362	1.58768	7.8e-19	3.05e-17
AT4TE57850	-3.07407	5.56266	7.88e-19	3.08e-17
AT1TE56170	-3.31899	2.15308	7.94e-19	3.1e-17
AT5TE17955	-2.72724	2.01414	8.03e-19	3.13e-17
AT2TE04540	-2.74938	3.28827	8.12e-19	3.16e-17
AT5TE36975	-3.37695	1.18614	8.17e-19	3.18e-17
AT2TE07955	-2.99559	2.73243	8.17e-19	3.18e-17
AT5TE35415	-2.97503	3.95333	8.23e-19	3.2e-17
AT1G40104	-2.58286	3.98108	8.23e-19	3.2e-17
AT1TE72110	-2.94789	5.03333	8.36e-19	3.25e-17
AT3TE50375	-2.95849	2.21801	8.42e-19	3.27e-17
AT5TE30070	-2.88768	1.86598	8.48e-19	3.29e-17
AT3TE42630	-3.15558	1.44308	8.57e-19	3.32e-17
AT3TE43450	-3.08205	3.42166	8.59e-19	3.33e-17
AT1TE68785	-3.30599	1.29516	8.68e-19	3.36e-17
AT5TE32885	-2.90303	2.51457	8.79e-19	3.4e-17
AT1TE41295	-2.91416	3.71777	8.97e-19	3.47e-17
AT5TE57575	-2.87973	1.67532	9.03e-19	3.49e-17
AT5G41490	-2.97094	3.34377	9.07e-19	3.5e-17
AT2G06980	-3.04908	1.35246	9.11e-19	3.52e-17
AT5G06043	-3.57491	1.08205	9.33e-19	3.6e-17
AT4TE06310	-3.23173	1.53496	9.36e-19	3.6e-17
AT5TE38845	-3.423	1.71692	9.47e-19	3.64e-17
AT2TE00670	-3.10313	1.79265	9.6e-19	3.69e-17
AT4G17590	-2.97732	6.01009	9.64e-19	3.71e-17
AT1TE14600	-3.07833	2.14433	9.66e-19	3.71e-17
AT1TE43230	-2.68179	1.80766	9.68e-19	3.72e-17
AT4TE23180	-3.28465	1.32715	9.74e-19	3.74e-17
AT3TE61290	-3.40993	3.15787	1e-18	3.83e-17
AT3TE45810	-2.82309	2.98414	1.01e-18	3.88e-17
AT3TE50800	-3.03987	3.46044	1.01e-18	3.88e-17
AT2TE78945	-2.99879	3.49046	1.02e-18	3.92e-17
AT5TE61795	-2.74608	3.46364	1.02e-18	3.92e-17
AT3TE31910	-3.17515	2.12598	1.03e-18	3.93e-17
AT5G46970	-2.92309	4.29767	1.04e-18	3.99e-17
AT1G35515	-2.80547	1.62048	1.05e-18	4.01e-17
AT1TE70520	-3.35119	1.60158	1.08e-18	4.11e-17
AT5TE29720	-3.9061	0.894209	1.08e-18	4.11e-17
AT4TE12330	-3.20174	1.57041	1.11e-18	4.22e-17
AT3TE38180	-3.71167	0.914738	1.11e-18	4.23e-17
AT4TE31900	-2.83693	1.52494	1.11e-18	4.23e-17
AT5TE49245	-3.029	2.12662	1.11e-18	4.23e-17
AT4TE23310	-3.01011	1.8237	1.13e-18	4.29e-17
AT4TE46700	-4.06297	3.52812	1.14e-18	4.34e-17
AT1G49440	-3.38702	3.94555	1.14e-18	4.34e-17
AT4G28850	-3.95927	0.900525	1.15e-18	4.35e-17
AT5TE42030	-4.34869	0.922027	1.15e-18	4.36e-17
AT3TE66810	-2.93498	1.77994	1.16e-18	4.39e-17
AT1TE72450	-2.79694	2.62361	1.16e-18	4.39e-17
AT4G08878	-3.05998	3.51001	1.17e-18	4.44e-17
AT3TE43325	-3.01611	3.24356	1.18e-18	4.47e-17
AT1TE40120	-3.64824	1.21668	1.2e-18	4.52e-17
AT5TE49300	-4.02612	1.06995	1.2e-18	4.54e-17
AT3TE63215	-3.09681	7.30599	1.22e-18	4.62e-17
AT2G46190	-2.8031	2.95901	1.23e-18	4.63e-17
AT4G04255	-3.06905	1.96835	1.24e-18	4.66e-17
AT5TE63425	-2.99932	2.35245	1.25e-18	4.7e-17
AT3TE54815	-3.11482	1.20379	1.25e-18	4.71e-17
AT2TE23340	-3.85555	1.38733	1.26e-18	4.75e-17
AT5G24220	-3.14244	2.51939	1.32e-18	4.95e-17
AT2TE04675	-3.30218	2.05519	1.33e-18	4.99e-17
AT2G13890	-3.01365	1.74094	1.33e-18	4.99e-17
AT1TE58245	-2.82853	2.03228	1.33e-18	4.99e-17
AT1TE24865	-3.08204	1.83692	1.34e-18	5.03e-17
AT1G26558	-2.77652	1.88741	1.35e-18	5.07e-17
AT3TE71450	-2.85892	1.42149	1.37e-18	5.13e-17
AT3TE57085	-3.04551	2.87644	1.37e-18	5.13e-17
AT2TE01275	-2.75204	2.50955	1.37e-18	5.13e-17
AT5TE46850	-3.18898	1.37809	1.39e-18	5.21e-17
AT5TE32095	-2.92181	3.30861	1.4e-18	5.23e-17
AT3TE50610	-3.58066	1.23043	1.4e-18	5.23e-17
AT5G51195	-3.66204	0.930007	1.4e-18	5.23e-17
AT5TE51035	-3.47053	1.28997	1.4e-18	5.23e-17
AT4G04693	-2.83113	4.89263	1.4e-18	5.23e-17
AT5G28545	-2.77043	1.73845	1.42e-18	5.29e-17
AT1G44085	-2.93522	6.46126	1.45e-18	5.38e-17
AT3G60140	-2.94822	3.34903	1.47e-18	5.46e-17
AT4TE54050	-3.01448	2.11624	1.49e-18	5.53e-17
AT2TE60190	-3.25734	1.80814	1.5e-18	5.57e-17
AT5TE53310	-2.85502	2.83281	1.52e-18	5.65e-17
AT5TE65540	-3.90194	0.915443	1.53e-18	5.69e-17
AT2TE23425	-3.56385	1.47744	1.54e-18	5.7e-17
AT1TE59175	-2.8343	4.11242	1.56e-18	5.77e-17
AT2TE35300	-3.03913	1.88376	1.59e-18	5.88e-17
AT2TE11050	-2.86499	2.86131	1.61e-18	5.96e-17
AT2TE30575	-3.18872	1.70962	1.62e-18	5.97e-17
AT5G28897	-3.8792	0.908707	1.65e-18	6.1e-17
AT3TE45035	-3.18568	1.46334	1.66e-18	6.1e-17
AT2TE31270	-3.55165	1.39568	1.66e-18	6.11e-17
AT2G03938	-3.17891	4.3663	1.67e-18	6.15e-17
AT5TE45040	-3.21253	2.02072	1.67e-18	6.15e-17
AT4TE56165	-4.09551	1.31531	1.68e-18	6.19e-17
AT2G11851	-3.03364	1.37585	1.69e-18	6.22e-17
AT3TE47385	-3.34134	1.43197	1.7e-18	6.25e-17
AT1G32350	-3.07195	1.59566	1.76e-18	6.47e-17
AT3TE68160	-2.97571	1.85134	1.78e-18	6.52e-17
AT3TE72510	-3.0596	4.04044	1.78e-18	6.53e-17
AT1G21230	-3.15042	1.36353	1.82e-18	6.68e-17
AT4G03760	-3.5861	0.990788	1.86e-18	6.8e-17
AT3TE40680	-3.44711	1.25883	1.95e-18	7.13e-17
AT3TE60845	-2.76173	3.02571	1.96e-18	7.16e-17
AT3TE75665	-3.03637	1.50096	1.97e-18	7.22e-17
AT1TE54130	-2.6743	2.25318	1.99e-18	7.29e-17
AT2G10256	-3.29769	1.0202	2.02e-18	7.39e-17
AT3TE60065	-4.14053	0.757213	2.04e-18	7.46e-17
AT3TE53580	-3.88156	1.19107	2.07e-18	7.54e-17
AT3G29080	-2.85505	3.96661	2.12e-18	7.72e-17
AT3TE63820	-2.98777	3.67214	2.12e-18	7.72e-17
AT4TE16270	-3.01177	1.94067	2.17e-18	7.89e-17
AT1TE20410	-2.94129	2.23775	2.18e-18	7.95e-17
AT1TE39145	-2.87653	2.33387	2.19e-18	7.98e-17
AT2TE29730	-2.93097	1.83588	2.25e-18	8.19e-17
AT5TE27090	-2.86665	4.44776	2.27e-18	8.26e-17
AT1G36360	-2.96838	1.87131	2.29e-18	8.31e-17
AT5TE48685	-3.86521	1.09941	2.32e-18	8.44e-17
AT2TE35830	-3.5529	1.10337	2.34e-18	8.49e-17
AT2G08986	-2.79507	6.68927	2.35e-18	8.52e-17
AT3G30147	-2.53077	2.01649	2.36e-18	8.54e-17
AT5TE64570	-3.70388	0.926201	2.37e-18	8.57e-17
AT2TE20435	-2.77462	2.70395	2.46e-18	8.91e-17
AT1TE41545	-2.83385	2.36884	2.51e-18	9.09e-17
AT5TE66280	-2.8242	3.38881	2.55e-18	9.23e-17
AT4TE32185	-2.74013	2.68181	2.56e-18	9.26e-17
AT4TE10480	-2.90362	2.27273	2.57e-18	9.29e-17
AT2TE11930	-3.51898	0.95009	2.59e-18	9.34e-17
AT2G27540	-5.14197	0.515509	2.63e-18	9.48e-17
AT5G65005	-3.31259	3.93256	2.66e-18	9.58e-17
AT5G39690	-3.88159	1.44801	2.66e-18	9.58e-17
AT3G20030	-3.4765	1.25065	2.69e-18	9.67e-17
AT5TE53020	-3.20641	4.05945	2.69e-18	9.69e-17
AT5TE53910	-3.11477	1.74183	2.72e-18	9.78e-17
AT2TE49270	-3.28985	1.72734	2.75e-18	9.89e-17
AT3TE74895	-3.83124	0.992137	2.81e-18	1.01e-16
AT1TE41905	-3.48584	1.18504	2.92e-18	1.05e-16
AT2G13820	-3.08627	5.82241	2.92e-18	1.05e-16
AT5TE42900	-4.06667	1.15121	2.94e-18	1.06e-16
AT1TE67615	-3.00276	4.97166	2.97e-18	1.06e-16
AT5TE81585	-4.74671	0.955647	3.01e-18	1.08e-16
AT2TE16270	-3.09614	1.61233	3.01e-18	1.08e-16
AT1TE75075	-3.28162	2.56445	3.02e-18	1.08e-16
AT2TE09890	-3.22978	1.21224	3.03e-18	1.08e-16
AT3TE46630	-3.06924	2.85069	3.04e-18	1.09e-16
AT2TE08165	-2.49203	2.07959	3.09e-18	1.11e-16
AT1TE53150	-2.944	1.42522	3.1e-18	1.11e-16
AT1TE60120	-4.35491	0.767788	3.11e-18	1.11e-16
AT3G30749	-2.95721	1.76685	3.12e-18	1.11e-16
AT1TE48045	-3.09096	2.58296	3.17e-18	1.13e-16
AT1TE43010	-3.23676	1.24534	3.17e-18	1.13e-16
AT4TE22770	-3.25421	6.63577	3.23e-18	1.15e-16
AT2G11320	-3.15657	3.63951	3.31e-18	1.18e-16
AT5TE47130	-2.81451	1.37944	3.35e-18	1.19e-16
AT1G43725	-3.06799	1.5574	3.36e-18	1.19e-16
AT1TE52900	-2.85206	4.4298	3.39e-18	1.2e-16
AT4TE17065	-2.79319	1.82619	3.41e-18	1.21e-16
AT1TE44800	-3.96308	0.70242	3.43e-18	1.22e-16
AT3G19045	-3.20966	4.24652	3.45e-18	1.22e-16
AT1G77820	-2.9301	2.15245	3.46e-18	1.22e-16
AT1TE98075	-8.29731	0.491812	3.46e-18	1.23e-16
AT2TE29360	-3.18636	1.82271	3.5e-18	1.24e-16
AT1G44980	-2.92246	1.42646	3.51e-18	1.24e-16
AT4TE26550	-3.08068	1.9227	3.56e-18	1.26e-16
AT3G54730	-3.27206	1.69402	3.57e-18	1.26e-16
AT2TE24230	-3.41719	3.06074	3.59e-18	1.27e-16
AT1G33607	-2.86454	4.87391	3.63e-18	1.28e-16
AT3TE47555	-2.81244	2.0677	3.66e-18	1.29e-16
AT3TE46565	-2.90266	5.04472	3.69e-18	1.3e-16
AT5G44555	-2.76741	2.51856	3.77e-18	1.33e-16
AT5TE33725	-3.20844	4.12566	3.84e-18	1.35e-16
AT2TE79235	-3.40532	2.16886	3.92e-18	1.38e-16
AT3TE60070	-2.52716	2.5146	3.97e-18	1.4e-16
AT2G03931	-3.21849	1.23153	3.97e-18	1.4e-16
AT2TE16235	-2.80698	1.934	4.04e-18	1.42e-16
AT3TE45520	-2.99272	1.8644	4.05e-18	1.42e-16
AT4G33290	-2.84755	1.89221	4.06e-18	1.42e-16
AT5TE49880	-3.17678	1.89106	4.1e-18	1.44e-16
AT5TE36335	-3.38688	1.49403	4.11e-18	1.44e-16
AT2TE60750	-3.06753	4.8146	4.11e-18	1.44e-16
AT4TE33185	-3.13434	2.35201	4.13e-18	1.44e-16
AT3TE88185	-2.81014	1.89112	4.18e-18	1.46e-16
AT2TE21985	-3.01512	3.07375	4.2e-18	1.47e-16
AT5TE49235	-2.66975	2.37474	4.24e-18	1.48e-16
AT3TE51495	-3.13298	2.37036	4.24e-18	1.48e-16
AT1TE51675	-2.85816	4.52423	4.26e-18	1.49e-16
AT1TE67110	-3.29054	1.68668	4.27e-18	1.49e-16
AT1TE39915	-2.79998	3.54536	4.27e-18	1.49e-16
AT1G34390	-3.17777	1.32474	4.31e-18	1.5e-16
AT1TE43080	-3.14136	1.50428	4.37e-18	1.52e-16
AT4G29090	-2.96075	1.23345	4.4e-18	1.53e-16
AT2TE10975	-2.5558	1.85772	4.4e-18	1.53e-16
AT4TE15850	-3.48754	1.83199	4.58e-18	1.59e-16
AT1G43320	-3.1404	4.30708	4.59e-18	1.59e-16
AT5TE71510	-2.48365	2.05629	4.69e-18	1.63e-16
AT1G36440	-2.74325	2.69099	4.84e-18	1.68e-16
AT2TE09490	-3.18557	3.27382	4.86e-18	1.68e-16
AT3TE69195	-3.09282	1.98241	4.9e-18	1.7e-16
AT2TE05455	-2.9665	1.51408	5.1e-18	1.76e-16
AT1TE67865	-3.08103	2.07885	5.12e-18	1.77e-16
AT3TE62595	-2.7333	3.44033	5.17e-18	1.79e-16
AT5G30420	-3.80083	1.28479	5.2e-18	1.8e-16
AT4G04165	-4.0456	1.09117	5.21e-18	1.8e-16
AT1TE42015	-3.21262	1.51085	5.22e-18	1.8e-16
AT2TE10280	-3.18078	5.8493	5.29e-18	1.82e-16
AT5TE64290	-3.02949	1.42708	5.3e-18	1.83e-16
AT3TE76580	-2.73864	1.42816	5.31e-18	1.83e-16
AT3G30714	-4.26385	1.01919	5.46e-18	1.88e-16
AT4TE01555	-2.98461	1.43284	5.59e-18	1.92e-16
AT4TE34340	-4.51152	0.760136	5.6e-18	1.93e-16
AT1G35390	-2.77403	1.72445	5.61e-18	1.93e-16
AT3TE91790	-2.86948	1.98354	5.65e-18	1.94e-16
AT2TE13440	-4.01643	0.634438	5.75e-18	1.97e-16
AT4TE08265	-3.0996	1.80176	5.79e-18	1.99e-16
AT2G14010	-3.04842	1.76042	5.84e-18	2e-16
AT1TE61175	-3.00695	1.7307	5.98e-18	2.05e-16
AT2TE64500	-3.16799	1.26402	5.99e-18	2.05e-16
AT5TE45060	-3.33209	1.40363	6.2e-18	2.12e-16
AT3G49520	-2.97823	1.59205	6.22e-18	2.13e-16
AT2G14843	-3.32929	5.47401	6.37e-18	2.18e-16
AT4TE04095	-3.15749	3.43545	6.38e-18	2.18e-16
AT2G14475	-3.32555	1.20391	6.39e-18	2.18e-16
AT3TE84000	-2.56939	1.84234	6.43e-18	2.19e-16
AT4TE10280	-2.80093	3.20232	6.47e-18	2.21e-16
AT5G28560	-3.11464	6.17607	6.5e-18	2.22e-16
AT5TE43255	-3.00792	1.39947	6.57e-18	2.24e-16
AT5TE49840	-3.80492	0.877232	6.59e-18	2.24e-16
AT2TE11515	-3.09552	1.19438	6.6e-18	2.24e-16
AT2TE18695	-2.68939	2.22423	6.68e-18	2.27e-16
AT3G42047	-3.15625	1.85702	6.77e-18	2.3e-16
AT4TE22070	-3.01398	4.18761	6.8e-18	2.31e-16
AT3TE64730	-2.95629	4.62545	6.81e-18	2.31e-16
AT4TE19900	-3.55543	1.07173	6.83e-18	2.32e-16
AT3TE59630	-2.91957	5.35844	6.97e-18	2.37e-16
AT5TE44820	-4.20889	0.875773	7.08e-18	2.4e-16
AT2TE05470	-3.00016	1.91331	7.26e-18	2.46e-16
AT3TE49190	-2.72672	3.03605	7.27e-18	2.46e-16
AT5TE52865	-3.23132	1.74285	7.3e-18	2.47e-16
AT1TE39340	-3.03004	1.89625	7.38e-18	2.5e-16
AT2TE04430	-3.30592	1.98718	7.39e-18	2.5e-16
AT2TE06930	-3.48796	1.31403	7.41e-18	2.5e-16
AT1TE11630	-4.04482	0.944876	7.43e-18	2.51e-16
AT5TE64080	-2.78648	3.84074	7.56e-18	2.55e-16
AT2TE10455	-3.20196	4.58792	7.58e-18	2.56e-16
AT4TE27915	-2.69888	2.20664	7.6e-18	2.56e-16
AT5TE87925	-3.10659	1.67333	7.61e-18	2.57e-16
AT2G32500	-2.88806	4.52378	7.84e-18	2.64e-16
AT5TE46840	-3.08404	1.94847	7.86e-18	2.65e-16
AT3TE37025	-3.6584	1.84432	7.88e-18	2.65e-16
AT1TE25645	-2.79173	1.93416	7.91e-18	2.66e-16
AT2TE77800	-2.78612	3.40458	8.05e-18	2.7e-16
AT5TE30400	-3.36279	1.38877	8.08e-18	2.71e-16
AT2TE21295	-3.07465	1.83813	8.15e-18	2.74e-16
AT2G39160	-3.15894	5.31444	8.17e-18	2.74e-16
AT3TE75240	-3.19728	6.82349	8.36e-18	2.8e-16
AT1TE81370	-3.2139	2.12801	8.45e-18	2.83e-16
AT4TE33290	-2.94847	3.95692	8.54e-18	2.86e-16
AT5TE11330	-3.50728	2.13806	8.66e-18	2.9e-16
AT1G20390	-2.82754	1.85746	9.07e-18	3.03e-16
AT1G35770	-3.12477	1.38722	9.07e-18	3.03e-16
AT1TE46635	-3.11237	1.4475	9.07e-18	3.03e-16
AT1G43145	-2.84887	3.62398	9.15e-18	3.06e-16
AT3TE84080	-3.08668	1.39928	9.17e-18	3.06e-16
AT4G18000	-2.97705	3.16902	9.3e-18	3.1e-16
AT2G21905	-3.16918	2.82188	9.38e-18	3.13e-16
AT3TE62980	-3.41391	1.00156	9.49e-18	3.16e-16
AT1G77095	-3.25438	7.14052	9.61e-18	3.2e-16
AT4TE17200	-2.85521	2.56577	9.61e-18	3.2e-16
AT5G28200	-2.72232	3.13771	9.64e-18	3.21e-16
AT5TE47115	-3.07616	1.94409	9.86e-18	3.28e-16
AT2TE54845	-3.4136	1.91286	9.87e-18	3.28e-16
AT5TE46440	-2.82093	1.72793	9.93e-18	3.3e-16
AT3G32393	-2.92064	3.97548	1e-17	3.33e-16
AT5G62110	-2.70713	2.59554	1.01e-17	3.34e-16
AT3G01085	-2.64521	2.72914	1.01e-17	3.36e-16
AT3TE61600	-2.89655	2.67346	1.01e-17	3.36e-16
AT2TE54840	-3.66648	0.793607	1.03e-17	3.4e-16
AT1TE20195	-2.929	1.60261	1.03e-17	3.41e-16
AT3TE24910	-2.98391	1.99838	1.03e-17	3.42e-16
AT4TE41050	-3.13205	3.45784	1.04e-17	3.44e-16
AT5TE34010	-2.93762	1.53687	1.04e-17	3.45e-16
AT3G05725	-2.56235	2.84771	1.05e-17	3.49e-16
AT3G23850	-3.09305	1.67313	1.06e-17	3.49e-16
AT2TE28755	-2.58652	2.21454	1.06e-17	3.49e-16
AT5G22860	-3.08517	6.65204	1.08e-17	3.57e-16
AT1G33300	-2.89411	1.92111	1.09e-17	3.6e-16
AT3TE41650	-3.29781	1.33033	1.1e-17	3.62e-16
AT1TE53960	-3.22715	3.59935	1.11e-17	3.64e-16
AT5TE81045	-3.45239	1.15521	1.11e-17	3.66e-16
AT4TE50445	-3.22407	1.22682	1.14e-17	3.75e-16
AT2TE63820	-2.76995	2.72146	1.15e-17	3.79e-16
AT3G42433	-2.7671	5.54187	1.16e-17	3.8e-16
AT5G35290	-2.66406	3.28882	1.16e-17	3.81e-16
AT3TE37110	-3.04961	3.47258	1.16e-17	3.81e-16
AT2G15850	-3.10508	6.96544	1.17e-17	3.83e-16
AT5TE36505	-3.02624	1.47515	1.17e-17	3.83e-16
AT5G28535	-2.98528	6.13762	1.18e-17	3.85e-16
AT2G14990	-3.26214	1.26666	1.18e-17	3.85e-16
AT2G19420	-3.1285	5.09433	1.18e-17	3.86e-16
AT5TE46855	-3.99049	0.90884	1.18e-17	3.87e-16
AT2TE28835	-3.31814	1.54289	1.19e-17	3.89e-16
AT4G06688	-3.33638	1.66042	1.19e-17	3.89e-16
AT1TE52220	-2.69218	2.1513	1.2e-17	3.9e-16
AT1TE44175	-3.49237	1.21071	1.2e-17	3.91e-16
AT1TE22695	-2.89908	1.62836	1.2e-17	3.92e-16
AT4TE34395	-4.62336	0.378766	1.21e-17	3.93e-16
AT5TE54760	-3.1122	3.35076	1.22e-17	3.97e-16
AT4TE07395	-3.49057	0.970514	1.22e-17	3.98e-16
AT2TE03465	-2.92758	6.17454	1.23e-17	4.02e-16
AT5TE42910	-3.51447	1.18306	1.25e-17	4.05e-16
AT3G43573	-3.13878	1.07219	1.25e-17	4.07e-16
AT3TE60525	-3.314	1.32686	1.27e-17	4.12e-16
AT3G16820	-2.84076	1.78815	1.27e-17	4.14e-16
AT2TE09685	-2.9414	2.52373	1.28e-17	4.15e-16
AT4G04390	-2.94296	1.58747	1.29e-17	4.19e-16
AT2TE24185	-3.07662	2.02876	1.29e-17	4.19e-16
AT3TE68105	-3.16715	3.04748	1.29e-17	4.2e-16
AT2TE24175	-2.4988	3.22111	1.3e-17	4.2e-16
AT3TE44010	-2.57488	2.60811	1.33e-17	4.31e-16
AT1TE76345	-3.37105	1.39805	1.34e-17	4.33e-16
AT1TE39790	-3.02965	1.23936	1.34e-17	4.35e-16
AT5G32592	-2.4756	2.30392	1.35e-17	4.37e-16
AT4TE21460	-2.4931	1.84235	1.36e-17	4.41e-16
AT5TE67210	-3.05968	1.48033	1.38e-17	4.47e-16
AT3TE04925	-3.38101	1.9098	1.39e-17	4.48e-16
AT3TE40820	-3.13034	1.47896	1.39e-17	4.5e-16
AT4TE18500	-3.51765	1.23382	1.4e-17	4.52e-16
AT1TE53885	-2.89629	3.75071	1.43e-17	4.61e-16
AT4TE47970	-3.11335	1.60556	1.45e-17	4.66e-16
AT1G26762	-4.37269	0.401824	1.47e-17	4.72e-16
AT4TE01415	-2.99176	1.46349	1.49e-17	4.79e-16
AT2TE45325	-3.25592	2.91635	1.52e-17	4.87e-16
AT5G35475	-2.88098	1.5772	1.52e-17	4.88e-16
AT3TE62430	-2.64725	1.58923	1.52e-17	4.88e-16
AT5TE42420	-3.61698	1.45344	1.52e-17	4.88e-16
AT1G50160	-3.35391	4.33994	1.53e-17	4.9e-16
AT2TE23480	-2.79756	5.17884	1.54e-17	4.93e-16
AT5G34665	-3.08736	1.28771	1.55e-17	4.98e-16
AT2TE25565	-3.44134	4.57116	1.55e-17	4.98e-16
AT2TE34180	-2.78245	2.94467	1.55e-17	4.98e-16
AT1TE33750	-3.28353	3.27274	1.56e-17	5e-16
AT2TE41130	-3.19111	1.57899	1.57e-17	5.02e-16
AT2TE24130	-3.05076	1.19461	1.58e-17	5.06e-16
AT5G36840	-4.74229	0.558454	1.58e-17	5.06e-16
AT1G35520	-3.31996	1.41919	1.59e-17	5.08e-16
AT2TE35805	-3.20583	1.2623	1.59e-17	5.09e-16
AT4TE31925	-3.41045	1.10734	1.59e-17	5.09e-16
AT5TE46970	-3.40905	1.01872	1.6e-17	5.09e-16
AT4TE15365	-2.71582	1.8084	1.6e-17	5.1e-16
AT3TE38920	-3.11556	1.52759	1.61e-17	5.12e-16
AT5TE32230	-3.09777	1.31559	1.65e-17	5.24e-16
AT2TE77795	-3.30099	1.27146	1.65e-17	5.25e-16
AT1TE68310	-3.15245	1.54947	1.66e-17	5.27e-16
AT5TE52780	-3.30294	1.45825	1.66e-17	5.28e-16
AT1G59680	-3.23061	1.76406	1.67e-17	5.31e-16
AT5TE39140	-3.25346	4.12838	1.67e-17	5.31e-16
AT1G34290	-3.28324	1.06487	1.71e-17	5.43e-16
AT2TE05750	-3.09798	2.75977	1.71e-17	5.43e-16
AT1TE81150	-2.91492	2.49927	1.72e-17	5.46e-16
AT2G12340	-2.67563	2.54857	1.73e-17	5.48e-16
AT2TE20140	-3.06182	2.46989	1.74e-17	5.52e-16
AT5TE51140	-3.23611	1.38979	1.76e-17	5.57e-16
AT2G05914	-2.94391	4.22263	1.77e-17	5.6e-16
AT3G44783	-2.65738	1.87202	1.77e-17	5.6e-16
AT4TE30830	-2.75061	2.02373	1.77e-17	5.6e-16
AT2TE47455	-3.19255	2.79892	1.78e-17	5.63e-16
AT4TE21900	-2.67082	3.81163	1.78e-17	5.63e-16
AT5G60945	-3.62335	1.12993	1.79e-17	5.66e-16
AT1TE41585	-2.90521	1.66622	1.81e-17	5.71e-16
AT3TE55360	-2.98919	1.38099	1.81e-17	5.71e-16
AT4G04760	-2.85382	1.56873	1.83e-17	5.78e-16
AT5TE65460	-2.71885	3.10248	1.84e-17	5.79e-16
AT4G04423	-3.44102	0.919193	1.85e-17	5.81e-16
AT3TE67025	-2.79112	2.84758	1.85e-17	5.83e-16
AT5TE71680	-3.16782	1.33823	1.88e-17	5.91e-16
AT1TE42600	-2.87753	3.44034	1.88e-17	5.91e-16
AT2G35250	-3.04925	3.28242	1.9e-17	5.97e-16
AT5TE44770	-3.73154	1.0675	1.9e-17	5.97e-16
AT3TE45920	-2.99008	2.22427	1.92e-17	6.03e-16
AT1TE30875	-4.34855	0.368215	1.93e-17	6.06e-16
AT5TE57840	-2.70181	3.38664	1.98e-17	6.21e-16
AT3G20690	-2.76288	3.30961	2e-17	6.26e-16
AT2TE54185	-3.52398	1.73867	2.02e-17	6.31e-16
AT3TE47015	-2.95364	1.86997	2.03e-17	6.36e-16
AT2TE23640	-4.21391	0.701262	2.07e-17	6.48e-16
AT5TE38675	-2.62137	1.81228	2.08e-17	6.5e-16
AT2G06760	-3.45015	0.985091	2.1e-17	6.56e-16
AT1TE34260	-2.65607	2.39566	2.13e-17	6.65e-16
AT2TE46575	-3.41152	1.53445	2.13e-17	6.66e-16
AT2TE72490	-4.08285	0.757404	2.14e-17	6.69e-16
AT1TE76780	-2.48218	2.2008	2.16e-17	6.74e-16
AT1TE73160	-3.41475	1.99812	2.18e-17	6.79e-16
AT1G34080	-3.45124	1.46841	2.18e-17	6.79e-16
AT3TE65460	-2.4855	2.87502	2.22e-17	6.91e-16
AT3TE90030	-2.89277	3.71795	2.24e-17	6.99e-16
AT4TE25630	-3.88988	1.15563	2.27e-17	7.08e-16
AT1TE57570	-2.61331	4.42657	2.27e-17	7.08e-16
AT1TE43305	-2.97271	2.13294	2.31e-17	7.2e-16
AT2G07160	-2.31866	1.94185	2.36e-17	7.32e-16
AT5TE33975	-3.08165	1.53281	2.36e-17	7.35e-16
AT2G03821	-2.92016	4.47238	2.38e-17	7.39e-16
AT1G71320	-2.51651	2.64137	2.39e-17	7.41e-16
AT3G29690	-3.64354	0.781513	2.39e-17	7.42e-16
AT1TE69285	-3.18027	1.40592	2.43e-17	7.54e-16
AT4TE25005	-2.49837	3.16909	2.46e-17	7.61e-16
AT1G33460	-2.32829	2.75567	2.47e-17	7.64e-16
AT3TE45835	-3.32231	1.30934	2.48e-17	7.67e-16
AT1TE23395	-2.88301	2.53513	2.52e-17	7.79e-16
AT3TE70170	-2.62041	3.03987	2.52e-17	7.81e-16
AT3TE51350	-3.67822	0.979742	2.53e-17	7.81e-16
AT2TE83225	-3.37446	1.95934	2.54e-17	7.86e-16
AT4TE80710	-3.2437	1.06831	2.56e-17	7.91e-16
AT2TE02680	-2.58434	2.76071	2.56e-17	7.91e-16
AT2TE30980	-2.78214	1.32477	2.58e-17	7.95e-16
AT4TE11280	-2.88573	3.53113	2.61e-17	8.05e-16
AT2TE09205	-2.83287	2.5403	2.63e-17	8.1e-16
AT1TE61755	-3.91905	0.858559	2.63e-17	8.1e-16
AT4G02760	-2.57336	3.41037	2.66e-17	8.19e-16
AT3TE44950	-3.11962	1.48334	2.68e-17	8.25e-16
AT3G50320	-3.19485	1.29482	2.72e-17	8.36e-16
AT3G42240	-1.90707	4.99594	2.78e-17	8.54e-16
AT3G42783	-3.0211	4.55311	2.78e-17	8.55e-16
AT3TE57780	-2.77635	1.50327	2.8e-17	8.61e-16
AT4TE32815	-2.92826	4.12815	2.82e-17	8.64e-16
AT5G28260	-3.49132	1.29161	2.82e-17	8.66e-16
AT2TE07960	-3.45968	1.82545	2.83e-17	8.68e-16
AT3TE10950	-3.48504	0.924209	2.84e-17	8.71e-16
AT2G02340	-3.33506	2.29077	2.87e-17	8.79e-16
AT2G14840	-3.02815	1.59412	2.87e-17	8.79e-16
[truncated: 10,530 more rows]

## Sheet: rdr2 substrate GO terms
Category	Term	Count	%	PValue	Genes	List Total	Pop Hits	Pop Total	Fold Enrichment	Bonferroni	Benjamini	FDR
GOTERM_BP_DIRECT	GO:0031146~SCF-dependent proteasomal ubiquitin-dependent protein catabolic process	53	2.01139	1.40536e-41	AT1G59680, AT5G47300, AT4G22390, AT3G21170, AT3G49980, AT3G21130, AT3G22421, AT1G66490, AT3G22940, AT5G60560, AT3G19560, AT3G19880, AT3G20030, AT5G36200, AT5G51000, AT3G17500, AT2G07120, AT5G41490, AT3G22770, AT3G17480, AT3G22730, AT3G19410, AT3G20710, AT4G33290, AT2G27520, AT4G10190, AT3G16820, AT3G25090, AT3G49520, AT1G62270, AT3G03405, AT3G17490, AT3G22720, AT3G17320, AT4G05080, AT3G17400, AT3…	553	148	18371	11.8966	6.01493e-39	6.01493e-39	5.93061e-39
GOTERM_BP_DIRECT	GO:0042545~cell wall modification	16	0.607211	4.32595e-09	AT2G36710, AT1G11370, AT2G18800, AT1G11590, AT4G03930, AT2G36700, AT3G27980, AT5G18990, AT5G61680, AT5G07410, AT5G07420, AT5G07430, AT3G43270, AT1G44980, AT1G69940, AT3G42160	553	74	18371	7.18284	1.85151e-06	9.25754e-07	9.12776e-07
GOTERM_BP_DIRECT	GO:0031640~killing of cells of other organism	27	1.02467	6.56621e-07	AT4G29305, AT5G23035, AT1G56233, AT4G10603, AT4G29300, AT5G08055, AT1G54445, AT2G24625, AT4G29290, AT5G08315, AT5G48515, AT2G03937, AT2G03936, AT5G52605, AT2G04925, AT2G03913, AT4G14276, AT2G03933, AT2G03955, AT2G03932, AT2G03931, AT2G05117, AT2G05335, AT1G33607, AT3G43083, AT5G48905, AT5G48605	553	288	18371	3.11443	0.000280995	9.3678e-05	9.23647e-05
GOTERM_BP_DIRECT	GO:0045490~pectin catabolic process	15	0.56926	1.17422e-06	AT2G36710, AT1G11370, AT1G11590, AT4G03930, AT2G36700, AT3G27980, AT5G18990, AT5G61680, AT5G07410, AT5G07420, AT5G07430, AT3G43270, AT1G44980, AT1G69940, AT3G42160	553	97	18371	5.13721	0.000502439	0.000125641	0.00012388
GOTERM_BP_DIRECT	GO:0033609~oxalate metabolic process	8	0.303605	2.37473e-05	AT5G38910, AT5G38930, AT4G14630, AT5G38940, AT5G38960, AT5G39100, AT3G04170, AT5G39110	553	30	18371	8.85883	0.0101125	0.00203277	0.00200427
GOTERM_BP_DIRECT	GO:0050832~defense response to fungus	32	1.21442	3.06881e-05	AT4G29305, AT5G23035, AT1G56233, AT2G14560, AT2G36490, AT4G10603, AT4G29300, AT5G08055, AT1G54445, AT2G24625, AT4G29290, AT5G08315, AT5G48515, AT1G71930, AT2G03937, AT4G08870, AT2G03936, AT5G52605, AT2G04925, AT2G03913, AT4G14276, AT5G60950, AT2G03933, AT2G03955, AT2G03932, AT2G03931, AT2G05117, AT2G05335, AT1G33607, AT3G43083, AT5G48905, AT5G48605	553	464	18371	2.29108	0.0130488	0.00218908	0.0021584
GOTERM_BP_DIRECT	GO:0071555~cell wall organization	22	0.834915	0.000564977	AT4G20170, AT1G14110, AT5G44840, AT2G18800, AT1G71930, AT4G09740, AT4G28850, AT4G13760, AT2G44560, AT2G44570, AT2G24630, AT4G32370, AT3G45940, AT5G36870, AT2G26620, AT1G23480, AT3G42180, AT5G44830, AT2G40310, AT4G15320, AT2G44540, AT2G44550	553	314	18371	2.32756	0.214848	0.0345443	0.03406
GOTERM_BP_DIRECT	GO:0015770~sucrose transport	5	0.189753	0.00110027	AT5G23660, AT2G14670, AT5G43610, AT1G66570, AT5G06170	553	16	18371	10.3814	0.375733	0.0588647	0.0580395
GOTERM_BP_DIRECT	GO:0009664~plant-type cell wall organization	10	0.379507	0.00164625	AT3G28550, AT4G08370, AT5G06640, AT1G77100, AT2G34060, AT3G54590, AT3G54580, AT4G13390, AT5G06630, AT1G23720	553	91	18371	3.65062	0.505978	0.0737549	0.0727209
GOTERM_BP_DIRECT	GO:0005975~carbohydrate metabolic process	24	0.910816	0.00172324	AT5G42260, AT3G53065, AT2G04060, AT5G44840, AT1G55120, AT5G44640, AT4G23730, AT1G66270, AT3G53050, AT1G45191, AT1G31740, AT4G13760, AT3G42155, AT2G44470, AT4G32370, AT3G60140, AT2G25630, AT2G26620, AT1G17150, AT3G53910, AT3G47010, AT5G44830, AT2G40310, AT2G22780	553	390	18371	2.04435	0.522019	0.0737549	0.0727209
GOTERM_BP_DIRECT	GO:0030245~cellulose catabolic process	5	0.189753	0.0071275	AT2G44560, AT2G44570, AT4G09740, AT2G44540, AT2G44550	553	26	18371	6.38858	0.953182	0.277324	0.273437
GOTERM_BP_DIRECT	GO:0005985~sucrose metabolic process	4	0.151803	0.0379994	AT2G14670, AT5G43610, AT1G66570, AT5G06170	553	25	18371	5.3153	1	1	0.98829
GOTERM_BP_DIRECT	GO:0045944~positive regulation of transcription from RNA polymerase II promoter	8	0.303605	0.0776705	AT1G77980, AT1G71692, AT5G27960, AT5G26650, AT1G31640, AT5G26580, AT1G31630, AT1G01530	553	123	18371	2.16069	1	1	0.98829
GOTERM_BP_DIRECT	GO:0009684~indoleacetic acid biosynthetic process	3	0.113852	0.0910762	AT5G05260, AT1G58260, AT1G58265	553	17	18371	5.86246	1	1	0.98829

## Sheet: rdr3 putative substrates
ID	sm logFC	sm logCPM	sm PValue	sm FDR
AT1TE61180	-4.5714	-2.89101	4.92e-07	0.00318732

## Sheet: rdr4 putative substrates
ID	sm logFC	sm logCPM	sm PValue	sm FDR
AT1G64035	-6.00101	2.57836	1e-37	6.5e-33
AT4TE34025	-7.15304	-0.109346	2.98e-29	9.65e-25
AT1TE83130	-5.76788	-1.36341	3.38e-27	7.3e-23
AT5TE57585	-5.86927	2.83618	1.93e-25	2.51e-21
AT1TE61180	-3.55874	0.670151	4.06e-25	4.38e-21
AT3TE44640	-5.16046	0.475762	1.39e-24	1.29e-20
AT4G32370	-3.73162	-0.181126	2.51e-19	2.03e-15
AT5TE86700	-2.2251	1.86202	1.82e-16	1.18e-12
AT5TE66710	-2.46537	1.54741	5.86e-16	3.45e-12
AT2G27535	-7.82432	-1.39133	1.39e-15	7.5e-12
AT3TE44630	-5.0058	0.0346509	3.24e-15	1.62e-11
AT4G13992	-1.84248	2.40718	5.36e-13	2.31e-09
AT4TE40595	-2.9136	0.19418	7e-13	2.83e-09
AT1G69485	-2.78364	0.337475	1.15e-12	4.36e-09
AT1G70840	-4.04075	0.0558202	2.2e-12	7.94e-09
AT1TE58300	-4.50372	-1.93986	1.12e-11	3.72e-08
AT1TE64310	-2.71393	0.61418	1.15e-11	3.72e-08
AT5TE29720	-2.26169	0.894209	7.78e-11	2.4e-07
AT2TE10620	-2.56386	-0.71222	1.57e-10	4.42e-07
AT5G42410	-4.49195	0.375632	1.64e-10	4.43e-07
AT2G16080	-1.23872	2.69216	8.74e-10	2.26e-06
AT5G35935	-2.34322	-0.814288	2.17e-09	5.4e-06
AT5TE25400	-4.2687	-1.76607	1.1e-08	2.46e-05
AT5G35605	-2.09669	0.527438	1.73e-08	3.74e-05
AT2G27520	-2.99416	-0.485632	3.25e-08	6.8e-05
AT3G04717	-1.42002	2.6121	1.92e-07	0.0003886
AT1TE78195	-3.06828	-1.32524	1.19e-06	0.00219815
AT5TE70340	-6.47376	-1.1855	1.56e-06	0.00280354
AT2TE89890	-4.26567	-2.33937	1.6e-06	0.00280354
AT5G43550	-6.33382	-1.69884	4.22e-06	0.00666325
AT2TE28160	-2.01082	-0.165249	6.92e-06	0.0104259
AT3TE46170	-1.02776	1.44355	9.35e-06	0.013457
AT1TE19815	-2.2791	-1.96682	1.52e-05	0.021468
AT4TE04915	-1.3055	0.486002	1.87e-05	0.0257451
AT1TE69860	-1.87479	-0.513557	2.07e-05	0.0279354
AT2G15340	-1.47489	1.20441	2.68e-05	0.0348399
AT1TE40850	-6.01542	-3.00754	3.1e-05	0.0393732
AT5TE47330	-7.96239	-2.09014	1.67e-16	1.36e-12
AT5G44770	-0.591567	4.09514	4.34e-12	1.34e-08
AT4TE15170	-1.22963	1.78578	7.71e-11	2e-07
AT5TE47340	-2.10845	-0.579434	2.04e-10	4.89e-07
AT5TE52460	-1.07032	1.98787	2.8e-10	6.48e-07
AT2G13540	-1.22581	1.13134	1.7e-09	3.67e-06
AT5TE25065	-0.801517	2.70683	6.63e-09	1.37e-05
AT4G06526	-1.31554	1.34097	1.35e-08	2.57e-05
AT2TE34915	-0.812851	2.45483	8.21e-08	0.00015193
AT2TE83440	-3.39829	-2.49891	4.19e-07	0.00067818
AT1TE60740	-0.653868	3.77928	5.03e-07	0.00078641
AT5TE61795	-0.938475	2.60341	5.17e-07	0.00078641
AT1G52150	-2.20244	1.99312	2.06e-06	0.00280917
AT1G66310	-1.5885	0.0175535	2.08e-06	0.00280917
AT1G71692	-1.70035	-0.169827	2.55e-06	0.00324477
AT2TE33545	-2.11023	-1.216	3.54e-06	0.00440665
AT3G06125	-1.81969	-0.830951	4.26e-06	0.00520234
AT2TE49070	-0.757149	2.2449	6.25e-06	0.00749681
AT5TE47335	-6.25853	-2.98548	7.25e-06	0.00853844
AT2TE28260	-0.621892	2.19799	7.92e-06	0.00916781
AT3G25460	-0.634501	2.3136	9.02e-06	0.0102581
AT2TE04000	-0.952516	0.59326	1.22e-05	0.013123
AT2G22710	-1.05535	0.251254	2.21e-05	0.0222213
AT4TE23875	-0.642508	3.20543	2.23e-05	0.0222213
AT2TE28550	-1.1822	0.608742	4.01e-05	0.0382533
AT2TE28110	-0.881383	0.804732	4.54e-05	0.0420068

## Sheet: rdr5 putative substrates
ID	sm logFC	sm logCPM	sm PValue	sm FDR
AT4TE34025	-7.41991	-0.109346	1.61e-32	3.47e-28
AT1TE54915	-4.19676	1.46484	1.69e-31	2.73e-27
AT1G64035	-4.41549	2.57836	5.33e-28	4.94e-24
AT1TE83130	-4.84328	-1.36341	6.56e-28	5.31e-24
AT4TE40595	-3.72661	0.19418	3.24e-18	1.62e-14
AT1TE61180	-2.42264	0.670151	7.14e-17	3.08e-13
AT2G27535	-4.4113	-1.39133	3.95e-15	1.6e-11
AT3TE73705	-4.44744	-0.772687	9.59e-14	3.27e-10
AT2TE77480	-2.87528	0.239608	1.49e-13	4.6e-10
AT5G35935	-2.83797	-0.814288	6.83e-13	1.92e-09
AT3TE33125	-5.23196	-2.25164	1.01e-12	2.73e-09
AT5TE86700	-1.80582	1.86202	1.85e-12	4.81e-09
AT4G10290	-2.47614	0.381805	2.54e-12	6.33e-09
AT4TE58130	-3.83692	-1.58451	5.76e-12	1.38e-08
AT2TE10620	-2.59426	-0.71222	1.13e-11	2.51e-08
AT3TE89720	-2.59634	0.0602616	8.26e-11	1.78e-07
AT2G02670	-2.50255	0.666139	1.02e-10	2.13e-07
AT1TE58300	-3.11505	-1.93986	3.97e-10	7.8e-07
AT3G29647	-1.90602	0.717275	2.19e-09	3.74e-06
AT3TE48980	-1.83986	0.458594	1.8e-08	2.84e-05
AT3G23633	-1.28822	2.14402	2.31e-08	3.57e-05
AT1TE19815	-2.97407	-1.96682	1.17e-07	0.00016902
AT3TE44630	-2.07073	0.0346509	2.52e-07	0.00035485
AT3G04170	-6.6792	-1.88821	3.23e-07	0.00042659
AT3TE65785	-2.9847	-1.3503	4.02e-07	0.00050634
AT1TE78195	-3.11211	-1.32524	4.06e-07	0.00050634
AT1TE27475	-1.22033	0.692605	4.43e-07	0.00053104
AT1G66245	-6.63968	-2.59954	6.49e-07	0.00076451
AT1G59870	-2.12614	0.37226	1.34e-06	0.00151427
AT1G64110	-3.05732	-1.40102	2.57e-06	0.00282019
AT3G06125	-2.57288	-1.48775	3.11e-06	0.00335127
AT4G09490	-3.35599	-0.430835	3.15e-06	0.00335127
AT1G47389	-4.41131	-2.34543	3.86e-06	0.00397483
AT5G43520	-2.40707	0.6584	5.33e-06	0.00540006
AT3TE44640	-1.43683	0.475762	8.96e-06	0.00879524
AT1G18210	-6.33298	-1.11864	9.17e-06	0.00887202
AT4TE30180	-1.09612	1.30314	1.03e-05	0.00968398
AT1G24068	-1.12472	1.73246	1.4e-05	0.0124573
AT2TE89890	-2.79135	-2.33937	1.57e-05	0.0137846
AT2TE20155	-2.95862	-2.01875	1.63e-05	0.0140565
AT3G18145	-3.17565	-1.38524	2.36e-05	0.019644
AT1G76040	-2.30172	-0.810302	2.42e-05	0.0198226
AT5G35605	-1.42336	0.527438	3.25e-05	0.0260308
AT2G21235	-2.01776	-2.02483	5.95e-05	0.0455937
AT3G15450	-1.78867	0.292046	5.98e-05	0.0455937
AT4TE00550	-5.98212	-2.8975	6.19e-05	0.0460731
AT5TE47330	-5.10854	-2.09014	3.58e-16	1.22e-12
AT5TE25065	-1.05628	2.70683	1.57e-14	4.31e-11
AT5TE47340	-2.20517	-0.579434	2.22e-12	4.8e-09
AT5TE66710	-1.16171	2.0125	2.5e-08	3.45e-05
AT2TE65005	-0.793136	2.02661	3.97e-08	5.37e-05
AT1TE64310	-1.24424	0.141303	6.54e-08	8.48e-05
AT4G29290	-1.34331	3.17082	1.21e-07	0.00015386
AT3TE94230	-1.7862	-0.929119	2.67e-07	0.00031458
AT3TE47955	-1.80132	1.0631	4.26e-07	0.00048429
AT3TE78550	-1.36913	1.06617	4.74e-07	0.00052095
AT3TE67415	-0.783343	1.63414	4.74e-07	0.00052095
AT1TE42135	-2.50678	-0.996813	7.85e-07	0.00081991
AT2TE34915	-0.712146	2.45483	1.64e-06	0.00158158
AT3G28923	-1.07234	0.646706	1.73e-06	0.00164862
AT1TE74100	-3.48134	-2.35993	2.05e-06	0.00192601
AT3G03620	-1.09964	0.702853	2.14e-06	0.00198177
AT2TE43465	-1.35392	-0.38019	2.62e-06	0.00239078
AT1G52150	-2.13285	1.99312	2.84e-06	0.00255781
AT4TE23875	-0.685307	3.20543	5.19e-06	0.00442258
AT2TE66470	-3.62286	-2.25052	7.08e-06	0.0059601
AT3G50350	-6.28253	-1.81495	1.08e-05	0.00877617
AT5TE32955	-1.49989	2.30799	1.74e-05	0.0139073
AT2TE49270	-0.647498	1.51438	1.8e-05	0.014254
AT3G17530	-1.78325	-1.07866	1.9e-05	0.0148337
AT5G60950	-0.750171	2.25232	2.02e-05	0.0150773
AT5TE60330	-6.30196	-2.83105	2.25e-05	0.0165584
AT4TE11980	-1.331	1.39357	2.82e-05	0.0205439
AT5TE23315	-1.41743	-0.405643	2.88e-05	0.0207268
AT1G67160	-3.02579	-2.64439	2.92e-05	0.0208069
AT2G16580	-0.980556	3.58658	3.46e-05	0.0238443
AT3G05520	-1.13729	5.93279	3.83e-05	0.0261249
AT5TE47335	-3.4033	-2.98548	3.98e-05	0.0268645
AT1G26762	-0.877222	0.464983	7.25e-05	0.0455967

## Sheet: rdr6 putative substrates
ID	sm logFC	sm logCPM	sm PValue	sm FDR
AT5G41610	-6.55569	4.69207	1.37e-49	8.9e-45
AT1G63130	-6.35078	3.0717	1.46e-45	4.74e-41
AT4G19690	-6.00847	2.69629	1.1e-44	2.37e-40
AT1G50055	-5.78089	5.59433	6.31e-43	8.17e-39
AT2G39675	-5.73047	8.62965	1.48e-39	1.19e-35
AT2G27400	-5.77485	5.3712	1.19e-34	6.4e-31
AT2G39681	-5.34583	7.31759	2.71e-30	1.35e-26
AT1TE83130	-5.40524	-1.36341	2.31e-28	1.07e-24
AT1G62914	-9.08028	1.63753	3.09e-28	1.33e-24
AT1G63150	-4.65023	2.57699	3.32e-26	1.27e-22
AT5G49615	-5.03526	6.1284	2.93e-24	9.5e-21
AT4TE34025	-4.44773	-0.109346	4.2e-24	1.3e-20
AT1G63080	-4.29411	4.01491	3.96e-21	1.11e-17
AT3G23690	-4.32073	1.88797	2.08e-19	5.39e-16
AT3G19890	-5.26615	1.01079	3.18e-19	7.92e-16
AT4G36920	-4.08213	0.662312	5.12e-19	1.23e-15
AT3G17185	-4.25189	6.28664	1.87e-17	4.04e-14
AT5G39370	-3.1659	4.18328	1.21e-15	2.46e-12
AT5G41612	-3.96816	1.83528	2.39e-15	4.69e-12
AT1TE86390	-7.6991	-0.937269	6.28e-14	1.16e-10
AT4TE40595	-2.98276	0.19418	7.13e-14	1.28e-10
AT1G62860	-4.49433	0.980599	7.41e-14	1.3e-10
AT4G32370	-2.57113	-0.181126	8.31e-14	1.42e-10
AT1G12820	-2.99225	1.75238	1.41e-13	2.28e-10
AT5G16640	-4.60828	1.07306	4.85e-13	7.67e-10
AT5G43755	-2.31904	1.88433	5e-13	7.72e-10
AT1G69485	-2.72854	0.337475	5.8e-13	8.74e-10
AT1G12775	-3.95713	0.774335	7.19e-13	1.06e-09
AT1TE55365	-5.19979	0.924404	5.79e-12	7.98e-09
AT1G53490	-1.56749	2.46296	1.5e-11	1.91e-08
AT1G70080	-5.16784	-0.418832	2.25e-11	2.8e-08
AT3TE44630	-3.14085	0.0346509	3.5e-11	4.2e-08
AT3TE33125	-5.11881	-2.25164	4.2e-11	4.95e-08
AT1G53230	-3.80174	0.314663	8.11e-11	9.22e-08
AT5G60450	-2.78282	0.566129	1.59e-09	1.75e-06
AT1G64583	-4.46629	-0.464961	2.1e-09	2.23e-06
AT5G43520	-3.40182	0.6584	2.62e-09	2.66e-06
AT5G43740	-3.61578	0.524994	5.36e-09	5.34e-06
AT3TE48970	-2.45186	0.0396393	5.73e-09	5.62e-06
AT4TE58130	-2.94025	-1.58451	1.48e-08	1.37e-05
AT3TE91825	-6.85563	-1.61011	1.53e-08	1.39e-05
AT1TE58300	-2.80058	-1.93986	1.68e-08	1.51e-05
AT4G00150	-2.61249	0.809217	1.79e-08	1.59e-05
AT5G38850	-3.09304	0.974974	4.15e-08	3.59e-05
AT3TE44640	-1.83526	0.475762	4.39e-08	3.74e-05
AT2TE10620	-2.00515	-0.71222	5.79e-08	4.87e-05
AT3G26810	-3.06698	0.626615	1.07e-07	8.79e-05
AT1TE39105	-1.59805	0.672084	1.99e-07	0.00015885
AT2TE65005	-1.47136	1.32627	3.89e-07	0.00030366
AT4TE30180	-1.27533	1.30314	4.82e-07	0.00036777
AT3G29647	-1.47902	0.717275	6.21e-07	0.00046806
AT1G62910	-6.87408	-0.232283	9.64e-07	0.00068673
AT2G21235	-2.65352	-2.02483	1.78e-06	0.00125264
AT4G27440	-1.82288	1.12918	1.81e-06	0.00126193
AT2TE06200	-1.89536	-0.191525	2.82e-06	0.00192075
AT3G15030	-2.01736	0.222922	2.92e-06	0.00196861
AT1G12460	-2.56045	0.279046	3.39e-06	0.00225584
AT1TE27475	-1.10708	0.692605	5.74e-06	0.00367999
AT1G63230	-3.84309	-0.706934	7.29e-06	0.00439895
AT3TE47955	-1.98833	2.57623	7.33e-06	0.00439895
AT1G53233	-2.42464	0.518248	1.16e-05	0.00685445
AT2G28350	-3.30858	-1.07681	1.7e-05	0.00991301
AT5TE67125	-4.32499	-2.05768	1.72e-05	0.00997541
AT2TE07935	-1.80316	-0.319096	1.74e-05	0.00999141
AT4G21370	-1.3846	1.57481	2.27e-05	0.0124837
AT4G09490	-3.22975	-0.430835	2.41e-05	0.0130533
AT5G43550	-4.16207	-1.69884	2.42e-05	0.0130533
AT1G47389	-3.45822	-2.34543	2.46e-05	0.0131883
AT1G48410	-1.62084	2.25452	3.25e-05	0.0172579
AT1G62930	-4.16359	-0.60291	3.55e-05	0.0186761
AT2G16580	-1.76587	3.99689	4.36e-05	0.0217148
AT2TE27530	-1.20572	1.15902	5.63e-05	0.0274192
AT1G01040	-2.00553	0.662186	5.98e-05	0.0286997
AT3G03620	-1.0028	1.81551	7.62e-05	0.0355165
AT1G53480	-1.40143	2.74213	8.67e-19	1.6e-15
AT5TE47330	-8.06845	-2.09014	3.58e-17	6.11e-14
AT2G16575	-1.85435	2.50378	7.55e-17	1.25e-13
AT1TE19815	-3.50655	-1.75387	9.22e-14	1.36e-10
AT2TE29190	-1.54421	1.01366	1.31e-12	1.51e-09
AT1G52150	-3.40202	1.99312	5.96e-12	6.44e-09
AT5TE28240	-1.56566	1.03507	2.66e-09	2.33e-06
AT4TE09510	-1.02081	3.18926	3.71e-09	3.2e-06
AT5TE58780	-1.92976	-0.632925	7.48e-09	6.13e-06
AT3G17510	-4.26634	-0.590287	1.01e-08	7.94e-06
AT3G50022	-0.715063	2.47083	1.26e-08	9.75e-06
AT3G60630	-2.94017	0.333084	2.66e-08	1.91e-05
AT5TE47340	-1.64942	-0.579434	3.92e-08	2.73e-05
AT1G12680	-6.76029	-0.808685	4.43e-08	3.02e-05
AT4G18390	-3.02042	-0.513122	1.42e-07	9.08e-05
AT2G46800	-4.66423	0.499939	2.96e-07	0.00018098
AT3TE67035	-0.863348	2.19401	3.18e-07	0.00019261
AT2G45160	-2.27405	1.86997	4.14e-07	0.000246
AT5G57735	-2.38513	1.89909	6.47e-07	0.0003778
AT1G66310	-1.60855	0.0175535	1.21e-06	0.00067163
AT2TE34915	-0.722793	2.45483	1.5e-06	0.00082465
AT1G26762	-1.07657	0.464983	2.28e-06	0.00123943
AT1TE63730	-0.806418	1.28723	2.6e-06	0.00139063
AT5G17470	-1.22365	0.503233	2.65e-06	0.00140775
AT1TE74100	-2.97906	-2.35993	3.51e-06	0.0018472
AT5TE20840	-2.21515	-1.22402	6.61e-06	0.00340085
AT2G31070	-4.3308	-0.89481	7.86e-06	0.00394993
AT4TE27065	-6.21154	-2.91465	9.81e-06	0.00488884
AT2TE27190	-0.635891	2.104	1.32e-05	0.00648678
AT4G21366	-1.66582	0.617763	1.55e-05	0.00757299
AT3G25460	-0.588603	2.3136	2.58e-05	0.0121601
AT2TE83440	-2.25184	-2.49891	2.59e-05	0.0121601
AT3TE56660	-2.21362	-0.580601	2.63e-05	0.0122275
AT1G33370	-1.034	0.252449	3.67e-05	0.016381
AT1TE42345	-0.763311	1.45205	3.72e-05	0.0165237
AT5TE47335	-4.11671	-2.98548	3.98e-05	0.0175442
AT4TE67455	-0.61659	3.68292	4.21e-05	0.0184268
AT1G09245	-6.03373	-2.78566	4.26e-05	0.018541
AT3G47730	-3.52301	-1.78859	5.2e-05	0.0220384
AT5G60690	-2.2006	-1.36867	6.3e-05	0.0261601
AT2G22710	-0.942958	0.251254	6.39e-05	0.0263902
AT1TE26525	-0.61024	2.59877	6.87e-05	0.0279981
AT2TE66470	-2.97748	-2.25052	6.9e-05	0.0279981
AT1TE58230	-1.10077	0.251864	6.91e-05	0.0279981
AT3G17530	-1.65082	-1.07866	7.69e-05	0.0305848
AT3TE46115	-0.645679	1.77334	8.77e-05	0.0344498
AT2G11005	-0.868459	1.08051	8.87e-05	0.0346201
AT1G62670	-3.97207	-0.998666	0.00010304	0.0395039
AT1TE66060	-1.96733	-0.303993	0.00010384	0.0395413
AT2TE45700	-0.802627	0.945154	0.00010435	0.0395413

## Sheet: sgs3 putative substrates
ID	sm logFC	sm logCPM	sm PValue	sm FDR
AT2TE65005	-7.91942	1.32627	1.32e-41	8.58e-37
AT4G19690	-4.72842	2.69629	7.87e-39	2.55e-34
AT1G63130	-4.4307	3.0717	1.2e-36	2.59e-32
AT5G41610	-4.48555	4.69207	2.86e-34	4.63e-30
AT1G50055	-4.60221	5.59433	4.19e-33	5.43e-29
AT4TE34025	-9.61866	-0.109346	2.57e-32	2.78e-28
AT1TE83130	-5.11174	-1.36341	3.94e-29	3.65e-25
AT2G39675	-4.4174	8.62965	1.85e-27	1.5e-23
AT1G63150	-4.60043	2.57699	8.08e-27	5.82e-23
AT2G27400	-4.60619	5.3712	9.3e-27	6.03e-23
AT1G62914	-4.85356	1.63753	6.39e-25	3.76e-21
AT3TE44640	-4.77052	0.475762	1.91e-24	1.03e-20
AT2G39681	-4.51826	7.31759	4.17e-24	2.08e-20
AT5G49615	-4.56008	6.1284	2.45e-21	1.05e-17
AT3TE44630	-6.09274	0.0346509	9.33e-19	3.36e-15
AT5TE33595	-2.08927	3.38164	1.01e-18	3.44e-15
AT3G19880	-3.30562	0.687463	2.91e-18	9.23e-15
AT3G17185	-4.38542	6.28664	2.99e-18	9.23e-15
AT1G63080	-3.65298	4.01491	1.46e-17	4.31e-14
AT3G23690	-3.65792	1.88797	2.9e-17	8.17e-14
AT3TE47955	-4.12714	2.57623	1.43e-16	3.85e-13
AT2G27535	-5.73898	-1.39133	1.49e-16	3.87e-13
AT1G12820	-3.46522	1.75238	4.7e-16	1.13e-12
AT1G12775	-4.73295	0.774335	4e-15	9.25e-12
AT5G41612	-3.60484	1.83528	1e-14	2.24e-11
AT3G44006	-2.76401	1.379	1.8e-13	3.64e-10
AT3G19890	-3.13742	1.01079	4.24e-13	8.33e-10
AT4G36920	-2.63681	0.662312	9.98e-13	1.9e-09
AT5G39370	-2.71776	4.18328	1.8e-12	3.25e-09
AT5G35935	-2.80042	-0.814288	2.34e-12	3.88e-09
AT1G62860	-3.62947	0.980599	3.5e-12	5.66e-09
AT5G16640	-3.76834	1.07306	8.4e-12	1.27e-08
AT3TE33125	-4.36463	-2.25164	2.16e-11	3.18e-08
AT5TE56215	-1.1805	4.0419	2.35e-10	3.39e-07
AT1G59680	-1.88688	1.76406	4.72e-10	6.37e-07
AT1TE27475	-1.55755	0.692605	5.17e-10	6.84e-07
AT5G43740	-4.01123	0.524994	5.69e-10	7.38e-07
AT1G66490	-2.44171	0.398455	3.3e-09	4.19e-06
AT1TE19815	-3.49331	-1.96682	5.06e-09	6.3e-06
AT1TE86390	-3.00577	-0.937269	6.1e-09	7.45e-06
AT5TE36095	-6.94966	-1.64885	7.11e-09	8.42e-06
AT5G38850	-3.37058	0.974974	7.15e-09	8.42e-06
AT3TE91825	-4.67954	-1.61011	8.03e-09	9.29e-06
AT1G64583	-3.64038	-0.464961	8.79e-09	9.99e-06
AT2G45160	-2.61201	1.39564	2.43e-08	2.58e-05
AT5G43520	-3.03145	0.6584	2.88e-08	3.01e-05
AT1G24068	-1.4545	1.73246	4.23e-08	4.35e-05
AT4G00150	-2.47933	0.809217	4.89e-08	4.95e-05
AT4TE58130	-2.68045	-1.58451	7.5e-08	7.48e-05
AT3TE44770	-1.12646	2.8174	7.87e-08	7.72e-05
AT3G29647	-1.61837	0.717275	1.05e-07	0.00010025
AT1G64035	-1.78208	2.57836	2.09e-07	0.00019339
AT1TE58300	-2.32473	-1.93986	2.18e-07	0.0001986
AT2TE10620	-1.87878	-0.71222	2.24e-07	0.00019995
AT5G42265	-1.06684	4.04502	3.64e-07	0.00031845
AT5G57735	-3.06358	2.22007	8.43e-07	0.00070961
ATCG00460	-1.50462	5.7699	8.86e-07	0.00073518
AT4TE26810	-0.96429	2.95367	8.96e-07	0.00073518
AT1G04320	-3.80717	0.324297	9.23e-07	0.00074784
AT5TE67125	-6.62913	-2.05768	9.64e-07	0.00077105
AT1G60840	-2.30977	1.57617	1.07e-06	0.00083468
AT5G39955	-0.858424	2.75607	1.11e-06	0.00085818
AT2G21235	-2.74455	-2.02483	1.17e-06	0.00088367
AT4TE30180	-1.20864	1.30314	1.31e-06	0.00097147
AT2TE28770	-0.877221	3.16031	1.6e-06	0.00116157
AT1G35663	-1.17596	1.35451	1.95e-06	0.00140297
AT1TE67590	-1.06805	3.00749	2.81e-06	0.00199961
AT3G15030	-1.9465	0.222922	3.15e-06	0.00221826
AT3G04170	-4.43624	-1.88821	3.86e-06	0.00263249
AT4G21370	-1.4579	1.57481	4.52e-06	0.00298961
AT3TE41675	-0.872193	3.13049	4.72e-06	0.00308852
AT2TE49070	-1.39132	1.95028	4.87e-06	0.00315612
AT2TE08860	-1.22238	1.54976	5.94e-06	0.00377441
AT1G61340	-2.92641	-1.35744	6.27e-06	0.00394681
AT3TE49805	-1.17814	2.02791	6.5e-06	0.00405061
AT5TE52460	-1.22471	2.43628	8.54e-06	0.00512673
AT1TE40470	-1.01558	1.95788	8.88e-06	0.00528076
AT4TE11980	-1.43756	-0.0314213	1.08e-05	0.00635291
AT1TE65155	-1.30108	0.673686	1.23e-05	0.00716938
AT3G56560	-1.26377	0.581894	1.38e-05	0.00787346
AT1TE40850	-6.15341	-3.00754	1.55e-05	0.00874849
AT2G04870	-0.891126	3.17985	1.64e-05	0.00914714
AT3TE69070	-1.38246	1.5562	2e-05	0.0109037
AT5TE76560	-4.24893	-2.44843	2.36e-05	0.0127244
AT5TE56710	-0.951455	1.53157	2.9e-05	0.015401
AT1G53230	-1.9461	0.314663	3.08e-05	0.0160952
AT3G26810	-2.0227	0.626615	3.54e-05	0.0183332
AT1G62910	-3.33704	-0.232283	3.66e-05	0.0187602
AT5TE61925	-2.4047	-1.46645	3.9e-05	0.0194629
AT3G45555	-2.86833	-0.464456	4.15e-05	0.020531
AT3G06105	-1.12622	2.24769	4.57e-05	0.0224282
AT1TE01400	-0.998753	1.76251	4.62e-05	0.0225069
AT1G76040	-2.2419	-0.810302	5.41e-05	0.025578
AT3G59068	-2.61073	1.35765	6.47e-05	0.029953
AT5TE71380	-0.993646	2.83973	6.85e-05	0.0314857
AT2TE28860	-0.892748	2.63587	7.22e-05	0.0324757
AT5G49330	-3.12818	-0.419631	7.3e-05	0.0326299
AT1G33820	-3.17774	-2.49114	7.76e-05	0.0339924
AT5G48280	-2.88353	-2.29545	8.35e-05	0.036314
AT2TE17055	-0.706269	2.63164	8.7e-05	0.0375625
AT2TE07960	-1.29255	1.82545	8.86e-05	0.0380007
AT3TE23710	-3.40895	-1.3127	9.03e-05	0.0384933
AT1TE25275	-0.944227	3.26938	0.00010288	0.0432864
AT5G60450	-1.52352	0.566129	0.00010504	0.043912
AT1G63230	-3.01505	-0.706934	0.00010862	0.0451141
AT1G53233	-1.97582	0.518248	0.00011584	0.0474858
AT1TE67830	-2.88944	-2.34832	0.00011726	0.0474858
AT1G01040	-3.92141	1.722	1e-20	3.25e-17
AT3TE41560	-0.817594	4.332	1.51e-17	3.77e-14
AT2TE28775	-0.980852	3.34355	2.89e-16	6.03e-13
AT1G48410	-3.25651	3.11639	1.13e-15	2.22e-12
AT4TE09510	-1.3227	3.18926	4.59e-14	7.62e-11
AT4G27440	-4.94759	0.146704	5.33e-13	8.43e-10
AT4TE01950	-0.651123	4.40578	2.16e-12	3.11e-09
AT3G46120	-0.881097	5.15372	1.11e-11	1.47e-08
AT1G49260	-0.829918	6.08846	8.25e-11	9.72e-08
AT1TE77055	-0.664048	3.39622	8.47e-11	9.8e-08
AT1TE26525	-0.991487	2.59877	2e-10	2.19e-07
AT3G60630	-3.69307	0.333084	2.43e-10	2.6e-07
AT1G12460	-3.18559	-0.0452426	2.67e-10	2.71e-07
AT3TE65985	-0.713702	4.95429	6.37e-10	5.81e-07
AT5G04267	-0.706849	3.32997	6.94e-10	6.24e-07
AT5TE34865	-0.831204	6.52925	8.39e-10	7.35e-07
AT3TE44780	-0.980324	3.53069	1.05e-09	9.05e-07
AT1G52150	-2.79539	1.99312	3.99e-09	3.28e-06
AT1TE02175	-0.88417	4.01283	5.85e-09	4.68e-06
AT5TE53190	-0.902537	3.11322	7.8e-09	6.09e-06
AT1TE24165	-0.618325	3.9976	1.07e-08	8.28e-06
AT3TE44775	-0.796427	2.63914	1.62e-08	1.21e-05
AT3G50120	-0.734631	2.85782	2.37e-08	1.72e-05
AT3TE45085	-0.917329	1.86141	4.41e-08	3.17e-05
AT2TE06140	-0.673431	4.50676	4.59e-08	3.24e-05
AT5TE49385	-0.660351	4.69115	5.6e-08	3.86e-05
AT4G24300	-0.669558	4.15406	6.5e-08	4.43e-05
AT5TE56210	-1.20045	0.745557	8.38e-08	5.6e-05
AT1TE69565	-0.825242	3.34956	1.17e-07	7.6e-05
AT1G35890	-1.01219	2.08093	1.22e-07	7.72e-05
AT3TE39565	-0.874085	1.41036	1.99e-07	0.00012147
AT5TE55350	-0.883749	2.3507	2.01e-07	0.00012147
AT3G50022	-0.641294	2.47083	2.33e-07	0.00013975
AT5TE50400	-0.663601	2.38518	2.67e-07	0.00015755
AT3G25460	-0.717905	2.3136	3.1e-07	0.00017935
AT4TE25330	-1.41736	0.818975	3.35e-07	0.00019183
AT2TE52020	-0.82718	2.7726	3.41e-07	0.00019225
AT2G22710	-1.2472	0.251254	3.67e-07	0.00020497
AT2TE34915	-0.753234	2.45483	5.09e-07	0.00027499
AT4G18390	-2.75277	-0.513122	5.87e-07	0.00030901
AT1G62930	-2.99509	0.0795726	6.78e-07	0.00035161
AT2TE49270	-0.760338	1.51438	8.01e-07	0.00040864
AT3G23633	-1.47975	-0.439106	1.78e-06	0.00085301
AT4TE23875	-0.720735	3.20543	1.87e-06	0.00088867
AT1G11593	-0.666102	2.23536	2.1e-06	0.00099316
AT2G36040	-1.01493	2.60575	2.19e-06	0.00103018
AT2TE05140	-0.904524	1.16961	2.34e-06	0.00107412
AT4G21366	-1.83781	0.617763	2.44e-06	0.00111161
AT5G35605	-1.49006	-0.84628	2.88e-06	0.00128611
AT1TE60740	-0.602498	3.77928	2.97e-06	0.00131621
AT1TE80685	-0.585815	3.12833	3.39e-06	0.00148218
AT5TE10530	-0.756862	3.75939	4.15e-06	0.00179107
AT5TE28620	-0.758522	2.72076	4.62e-06	0.00198334
AT1TE60380	-1.01886	0.9218	5.05e-06	0.00212331
AT3TE34340	-0.95585	0.976861	5.87e-06	0.00242089
AT1G26762	-1.02701	0.464983	6.55e-06	0.00268571
AT3TE51765	-0.703266	1.7696	6.95e-06	0.00283303
AT3TE32970	-0.921446	1.07851	7.16e-06	0.00290091
AT1G21529	-2.19462	-1.20944	7.59e-06	0.00305338
AT3TE60305	-1.39989	0.161996	9.98e-06	0.00389483
AT3TE64235	-0.78417	1.68905	1.44e-05	0.00545335
AT5TE49375	-0.874126	1.96551	1.45e-05	0.00546147
AT5TE81680	-2.08046	-0.753547	2e-05	0.00734571
AT3G04717	-0.696705	1.46722	2.03e-05	0.00742992
AT5TE73020	-0.624954	3.46398	2.04e-05	0.0074441
AT1G12680	-3.13334	-0.808685	2.08e-05	0.00751132
AT5TE28240	-1.08034	1.03507	2.14e-05	0.00763232
AT4TE67455	-0.638298	3.68292	2.17e-05	0.00767142
AT3TE51945	-0.670139	1.87356	2.2e-05	0.00774236
AT3TE34440	-1.38161	0.0430866	2.22e-05	0.00779215
AT5G52390	-4.18541	-2.72308	2.27e-05	0.007895
AT2TE27190	-0.618624	2.104	2.29e-05	0.00794647
AT3G63090	-0.685801	1.77571	2.43e-05	0.0083039
AT5TE39260	-0.725213	2.60223	2.56e-05	0.00862565
AT3TE88185	-0.597572	2.21095	2.59e-05	0.00864993
AT2TE83440	-2.23908	-2.49891	2.59e-05	0.00864993
ATCG00660	-1.41561	4.0681	2.93e-05	0.00958547
AT5TE60860	-0.773789	1.88496	3.03e-05	0.00980753
AT3G61028	-0.808833	2.57156	3.18e-05	0.0102149
AT3TE69475	-0.893108	3.39685	3.32e-05	0.0105451
AT5TE60330	-6.22402	-2.83105	3.79e-05	0.0117693
AT2G46800	-2.89847	0.499939	3.98e-05	0.0122872
AT5TE38020	-0.771701	2.32028	4e-05	0.0122946
AT4TE11865	-0.927588	2.17223	4.1e-05	0.0125254
AT1G09245	-6.02505	-2.78566	4.26e-05	0.0128542
AT5TE65585	-0.782068	1.78238	4.27e-05	0.0128542
AT4TE58715	-0.909539	1.45024	4.41e-05	0.013159
AT5TE31940	-1.18183	1.65489	4.52e-05	0.0134409
AT1TE43080	-0.994984	2.09695	4.72e-05	0.0139557
AT2TE42780	-2.5031	-1.68026	5.58e-05	0.0162093
AT1TE35315	-0.616845	2.30874	5.8e-05	0.0167762
AT3TE67965	-2.41062	-1.92702	5.88e-05	0.0169212
AT1TE69780	-0.607004	2.59824	6.26e-05	0.0178586
AT5TE55200	-0.777814	4.36766	6.61e-05	0.0187907
AT3TE48930	-0.98387	0.606801	6.69e-05	0.0189101
AT2TE49890	-0.874376	0.752368	6.9e-05	0.0192423
AT1G67450	-0.672289	2.18867	6.93e-05	0.0192423
AT5G17470	-1.02608	0.503233	6.94e-05	0.0192423
AT3TE38995	-0.631873	3.24276	7.3e-05	0.0200329
AT5TE49295	-0.607625	5.00657	7.68e-05	0.0208969
AT3TE62235	-1.23822	-0.327354	8.72e-05	0.0235394
AT1G62670	-3.95661	-0.998666	0.00010304	0.0272496
AT1G20290	-0.731997	1.5058	0.00010878	0.0285353
AT2TE05685	-0.854285	1.33615	0.00012221	0.0314243
AT3G42160	-0.66934	4.42994	0.00012599	0.0322674
AT5TE33155	-1.20758	-0.479202	0.00014144	0.0360805
AT1G36250	-0.883394	2.16749	0.00016188	0.0403005
AT5TE43685	-1.20182	-0.604845	0.0001652	0.0408546
AT4G06632	-0.633899	3.57093	0.00017849	0.0433229
AT5TE75980	-0.762216	1.14727	0.00018473	0.0444975
AT2G31070	-2.56228	-0.89481	0.00019565	0.0461703
AT3TE77415	-0.854059	0.477474	0.00019595	0.0461703

## Sheet: rdm12 putative substrates
ID	sm logFC	sm logCPM	sm PValue	sm FDR
AT3G23633	-4.81546	2.14402	2.29e-44	1.48e-39
AT1TE61180	-4.62338	0.670151	7.93e-34	2.57e-29
AT1G59680	-5.39999	1.76406	8.64e-31	1.4e-26
AT3G19350	-4.2184	3.68105	1.14e-30	1.47e-26
AT1G64035	-4.80287	2.57836	6.35e-30	6.85e-26
AT1TE54915	-4.0903	1.46484	1.77e-28	1.43e-24
AT5G42265	-2.28983	4.04502	1.55e-24	1.12e-20
AT4G29290	-5.09734	1.08146	7.5e-24	4.86e-20
AT3TE44640	-5.01475	0.475762	3.13e-23	1.84e-19
AT4TE34025	-4.00028	-0.109346	2.65e-21	1.43e-17
AT1TE35535	-3.37836	2.59625	5.86e-20	2.92e-16
AT3TE47015	-3.02704	1.86997	7.64e-20	3.53e-16
AT2G13540	-3.43488	1.56759	2.59e-19	1.12e-15
AT3G10900	-2.77226	1.32829	5.06e-19	1.99e-15
AT5TE29720	-3.82606	0.894209	5.23e-19	1.99e-15
AT4G32370	-3.44985	-0.181126	2.56e-18	9.21e-15
AT2G02670	-4.12546	0.666139	3.71e-18	1.26e-14
AT1TE64310	-4.00085	0.61418	3.93e-18	1.27e-14
AT1TE83130	-3.12029	-1.36341	3.38e-17	9.52e-14
AT4TE40595	-3.39176	0.19418	1.83e-14	4.73e-11
AT4G10290	-2.79071	0.381805	1.63e-13	4.05e-10
AT5G42410	-7.73282	0.375632	5.06e-13	1.22e-09
AT3TE73705	-5.63383	-0.772687	6.59e-13	1.52e-09
AT1TE65110	-2.80361	2.03209	7.12e-13	1.59e-09
AT1TE71745	-2.71511	1.6048	3.14e-12	6.37e-09
AT3TE44630	-3.44536	0.0346509	6.4e-12	1.22e-08
AT1TE73570	-2.12524	1.04036	8.96e-12	1.66e-08
AT1TE84270	-4.81941	0.0223379	2.04e-11	3.67e-08
AT1TE58300	-4.08852	-1.93986	5.34e-11	9.35e-08
AT1G26762	-2.39394	0.401824	6.79e-11	1.16e-07
AT1TE35540	-1.82748	2.09099	1.44e-10	2.39e-07
AT2TE77480	-2.43791	0.239608	1.47e-10	2.39e-07
AT1TE86390	-3.63332	-0.937269	2.1e-10	3.32e-07
AT3TE33125	-4.22467	-2.25164	8.54e-10	1.32e-06
AT5G35605	-2.1928	0.527438	3.43e-09	4.83e-06
AT2TE43465	-2.12395	1.08303	3.62e-09	4.99e-06
AT2TE38240	-4.68965	-1.51511	4.02e-09	5.43e-06
AT1TE80300	-1.34039	1.63326	4.14e-09	5.47e-06
AT2TE10620	-2.2681	-0.71222	5.95e-09	7.71e-06
AT1G55045	-1.76885	2.18551	8.36e-09	1.06e-05
AT2G34060	-4.59379	-1.91346	8.73e-09	1.09e-05
AT4TE25370	-7.12021	-1.16235	9.31e-09	1.13e-05
AT2G27535	-2.88941	-1.39133	9.4e-09	1.13e-05
AT1G71692	-3.65821	-0.89585	9.89e-09	1.14e-05
AT4TE03415	-2.72521	0.396514	1.27e-08	1.45e-05
AT1TE27475	-1.43653	0.692605	1.46e-08	1.63e-05
AT1TE39215	-1.43949	1.17286	1.52e-08	1.66e-05
AT1G24068	-1.50339	1.73246	1.7e-08	1.77e-05
AT3TE41030	-3.38983	-0.397363	1.9e-08	1.95e-05
AT1TE55365	-3.76713	0.924404	2.01e-08	2.02e-05
AT5G35935	-2.13967	-0.814288	2.03e-08	2.02e-05
AT3TE64390	-5.13952	-1.28827	2.12e-08	2.08e-05
AT3TE65785	-4.02513	-1.3503	4.21e-08	4.01e-05
AT3TE48980	-1.89714	0.458594	5.43e-08	5.02e-05
AT5G43520	-2.92955	0.6584	6.34e-08	5.63e-05
AT5TE25400	-3.48878	-1.76607	6.49e-08	5.68e-05
AT2G21235	-3.37112	-2.02483	6.63e-08	5.73e-05
AT2TE45410	-3.59367	-1.57082	8.61e-08	7.24e-05
AT1G33370	-1.9574	0.119384	1.04e-07	8.62e-05
AT2TE89890	-6.65369	-2.33937	1.23e-07	0.00010129
AT1TE69570	-1.95192	0.0853271	1.38e-07	0.00011196
AT4TE04915	-1.62393	0.486002	1.86e-07	0.00014861
AT5TE36095	-4.58889	-1.64885	1.96e-07	0.00015467
AT3TE28165	-6.70529	-1.45384	2.94e-07	0.00022737
AT1TE78195	-3.20064	-1.32524	3.18e-07	0.00024233
AT1TE69860	-2.46659	-0.513557	3.54e-07	0.00026651
AT4TE58130	-2.53375	-1.58451	4.07e-07	0.00030344
AT1G47389	-6.52884	-2.34543	6.18e-07	0.00045001
AT3TE28160	-4.63257	-1.30477	6.35e-07	0.00045743
AT3TE15825	-3.06401	-1.07634	9.32e-07	0.00066351
AT4G13030	-2.16655	0.155763	1.1e-06	0.00077209
AT4G09490	-3.71094	-0.430835	1.31e-06	0.00091197
AT5TE49150	-0.822279	3.08573	1.58e-06	0.00106643
AT4TE11980	-1.62094	-0.0314213	2.36e-06	0.00156006
AT3TE67415	-1.10595	2.85036	2.52e-06	0.00164908
AT3TE41940	-1.09	2.50691	2.82e-06	0.00182906
AT4TE30180	-1.20779	1.30314	3.05e-06	0.00193317
AT2TE06935	-1.52577	0.709023	3.07e-06	0.00193317
AT2TE49070	-1.4202	1.95028	3.47e-06	0.0021638
AT1TE60970	-3.53126	-1.51604	3.69e-06	0.00227419
AT2TE07960	-1.53489	1.82545	4.14e-06	0.00250759
AT3G04717	-1.24301	2.6121	4.14e-06	0.00250759
AT1G60840	-2.19231	1.57617	4.63e-06	0.00277765
AT1TE19815	-2.57587	-1.96682	5.45e-06	0.00324212
AT3G06105	-1.28451	2.24769	5.73e-06	0.00337303
AT5G42140	-1.77669	1.05491	6.59e-06	0.0038473
AT3G04170	-4.30499	-1.88821	6.88e-06	0.00397915
AT2TE06870	-1.10453	1.14688	7.15e-06	0.00408722
AT1G64110	-3.2613	-1.40102	7.29e-06	0.00410578
AT5TE92940	-1.04087	1.72509	1.01e-05	0.00555464
AT3G28923	-1.47068	0.908181	1.01e-05	0.00555464
AT1TE87610	-2.51629	-1.55603	1.1e-05	0.00598352
AT3G15960	-1.15416	1.8714	1.2e-05	0.006468
AT3G06125	-2.56846	-1.48775	1.22e-05	0.00653534
AT2TE06930	-1.27528	1.31403	1.3e-05	0.00688223
AT1TE65255	-0.808087	2.40457	1.55e-05	0.00811352
AT1G33820	-6.16198	-2.49114	1.55e-05	0.00811352
AT2TE28770	-0.784528	3.16031	1.63e-05	0.0084683
AT5TE56215	-0.791134	4.0419	1.75e-05	0.00901275
AT3TE39915	-4.18661	-1.98952	1.97e-05	0.0100682
AT4G00960	-1.07206	1.1385	2.01e-05	0.0101773
AT4TE36530	-1.52842	0.114644	2.14e-05	0.0107585
AT5TE58780	-1.74429	-0.282039	2.2e-05	0.0109859
AT3TE76570	-1.85348	-0.444034	2.28e-05	0.0112642
AT2TE49830	-1.44734	0.284686	2.37e-05	0.0116125
AT4TE02900	-1.70021	0.194754	2.46e-05	0.0119947
AT4G13075	-1.12023	1.14735	2.55e-05	0.0123438
AT4TE33600	-2.64075	-0.721553	2.62e-05	0.0125758
AT3TE40690	-2.46199	-0.399959	2.71e-05	0.0128966
AT2TE67170	-3.20662	-1.37823	2.78e-05	0.0131367
AT1TE40850	-6.07563	-3.00754	3.1e-05	0.0143431
AT2TE33555	-1.94531	-0.793745	3.14e-05	0.0144413
AT2G15260	-1.60784	-0.187729	3.31e-05	0.0149889
AT3TE41675	-0.794948	3.13049	3.34e-05	0.0150463
AT1G32225	-0.946857	1.54425	3.48e-05	0.0155296
AT5TE54010	-1.20341	1.54407	3.68e-05	0.0163514
AT2TE66470	-3.28073	-1.66832	3.95e-05	0.0174102
AT5G43550	-4.11682	-1.69884	4.29e-05	0.0187685
AT1TE40470	-0.940125	1.95788	4.8e-05	0.0208715
AT2G46685	-1.32764	10.9875	5.03e-05	0.0217446
AT1G67240	-1.89209	-0.153814	5.15e-05	0.0220842
AT3G59068	-2.63568	1.35765	5.56e-05	0.023681
AT1G76040	-2.48597	-0.810302	5.94e-05	0.0251683
AT2G04870	-0.834325	3.17985	6.15e-05	0.0258587
AT3TE46170	-0.907016	1.44355	8.07e-05	0.0331038
AT3TE87960	-1.23814	0.508417	8.96e-05	0.0362799
AT5TE34010	-1.06838	1.53687	9.05e-05	0.0364271
AT1G04320	-2.88469	0.324297	9.34e-05	0.0373444
AT4TE26985	-2.03409	-1.0361	0.00010714	0.0423317
AT3TE60065	-1.18631	0.757213	0.00010891	0.0427698
AT4TE06560	-3.27691	-1.84646	0.00011159	0.0434995
AT5G41310	-2.29214	-1.09083	0.00011226	0.0434995
AT1TE70105	-1.36419	2.46193	0.00011519	0.0436899
AT2G14540	-0.889706	1.43338	0.00012237	0.0452111
AT4TE00550	-5.88631	-2.8975	0.0001235	0.0452111
AT5TE80120	-0.951566	1.41303	0.00013579	0.0491535
AT4TE00850	-5.51093	1.53904	2.82e-30	2.03e-26
AT2TE04000	-2.87551	0.59326	3.79e-23	1.75e-19
AT3G45940	-2.46372	1.89876	5e-21	1.71e-17
AT1TE71640	-2.19828	5.60007	9.1e-20	2.56e-16
AT2TE57390	-5.7487	-0.26135	3.82e-15	7.99e-12
AT3TE64235	-1.48907	1.68905	2.08e-14	3.75e-11
AT3TE26260	-4.20416	-0.398091	5.56e-14	9.48e-11
AT3TE94230	-3.51074	-0.929119	4.75e-13	7.16e-10
AT5TE47330	-4.30194	-2.09014	8.43e-13	1.21e-09
AT1G45040	-2.11052	0.281988	3.57e-12	4.63e-09
AT1TE66060	-4.97403	-0.303993	4.21e-12	5.35e-09
AT2TE01150	-3.35909	-0.606106	9.72e-12	1.15e-08
AT3TE78310	-3.38244	0.0333955	1.63e-11	1.89e-08
AT2G05335	-3.1386	-0.60448	2e-11	2.28e-08
AT1TE42135	-4.41311	-0.996813	7.45e-11	7.78e-08
AT2TE52085	-1.50519	1.70918	1.03e-10	1.05e-07
AT3G50808	-1.78938	0.378443	1.72e-10	1.61e-07
AT5TE65880	-2.87567	-0.493522	7.09e-10	6.13e-07
AT1G67105	-0.839197	2.21153	1.05e-09	8.94e-07
AT2TE10455	-0.93174	3.18369	2.09e-09	1.67e-06
AT1TE77055	-0.620668	3.39622	2.09e-09	1.67e-06
AT4TE49160	-1.79864	0.391583	2.28e-09	1.8e-06
AT3TE65980	-1.35021	1.47604	2.53e-09	1.96e-06
AT1TE42280	-1.66002	0.663604	4.45e-09	3.39e-06
AT3TE33115	-3.89524	-1.20518	5.33e-09	3.97e-06
AT4G29200	-1.33118	3.01997	9.16e-09	6.52e-06
AT1TE24165	-0.621372	3.9976	1.2e-08	8.36e-06
AT1G52150	-2.69449	1.99312	1.25e-08	8.6e-06
AT5TE31160	-0.929534	3.48598	1.38e-08	9.41e-06
AT1TE02175	-0.840982	4.01283	3.2e-08	2.05e-05
AT2TE09115	-1.75228	0.495706	4.41e-08	2.78e-05
AT5TE47340	-1.70645	-0.579434	6.03e-08	3.74e-05
AT3TE65380	-1.91317	-0.280446	8.04e-08	4.78e-05
AT3TE74900	-1.71609	2.03492	8.75e-08	5.15e-05
AT5TE28240	-1.43247	1.03507	8.97e-08	5.24e-05
AT5TE70340	-4.06525	-1.07968	3.3e-07	0.00018613
AT3G27590	-3.45564	-0.740615	3.9e-07	0.00021765
AT2TE17510	-0.87742	4.5238	4.13e-07	0.00022848
AT2TE49270	-0.793651	1.51438	6.26e-07	0.00033497
AT2TE34915	-0.76024	2.45483	6.73e-07	0.00035463
AT5TE49385	-0.599863	4.69115	7.91e-07	0.00041327
AT5TE28620	-0.826772	2.72076	9.74e-07	0.00048787
AT3G04250	-2.2504	-1.05424	1.23e-06	0.00060145
AT4TE03735	-2.74701	-2.05003	1.25e-06	0.00060562
AT4TE32975	-0.595299	3.80208	1.5e-06	0.00071899
AT5TE53190	-0.742765	3.11322	1.83e-06	0.00086501
AT2TE83440	-2.75232	-2.49891	1.89e-06	0.00088306
AT2TE17055	-0.716189	2.7584	2.14e-06	0.00099035
AT3TE51775	-1.23061	0.634723	2.48e-06	0.00111483
AT2G13431	-0.677805	3.27943	2.95e-06	0.00130822
AT4G04223	-2.38403	-1.08908	3.65e-06	0.00157669
AT1TE58460	-0.908754	1.8	4.61e-06	0.00191401
AT1TE53795	-2.35987	-0.986124	4.76e-06	0.00196342
AT5TE50210	-0.836374	2.80747	5.04e-06	0.00206809
AT1G09260	-0.925162	1.41912	6.23e-06	0.00251652
AT3TE48930	-1.19495	0.606801	7.25e-06	0.00289796
AT4G03380	-0.59892	4.56629	7.87e-06	0.00312948
AT1G56233	-6.2908	-2.18272	8.15e-06	0.00321903
AT1TE44010	-1.88082	-0.559197	8.96e-06	0.00349553
AT1TE83920	-1.65778	-0.0476164	9.76e-06	0.00378549
AT3TE67005	-2.54224	-1.70909	9.85e-06	0.00379712
AT1G56610	-1.06743	2.54542	1.11e-05	0.00416086
AT2G11005	-0.973017	1.08051	1.14e-05	0.00423325
AT1TE52360	-0.890277	1.03606	1.17e-05	0.0043241
AT1G10745	-1.38092	-0.120624	1.48e-05	0.00534745
AT1G66490	-0.751141	2.40053	1.59e-05	0.00566682
AT1TE68670	-0.585469	3.59727	1.6e-05	0.00566682
AT2TE01265	-0.750534	2.15988	1.6e-05	0.00566682
AT4G28470	-3.20808	-1.87643	1.62e-05	0.00570958
AT1TE59800	-0.962312	0.894979	1.87e-05	0.00644702
AT5TE43050	-1.01718	1.07097	1.97e-05	0.0067559
AT2TE08860	-0.744424	1.82891	2.09e-05	0.00709689
AT5TE27670	-0.923811	2.11008	2.34e-05	0.00782697
AT4TE25220	-1.47483	-0.314141	2.38e-05	0.00787534
AT3TE42290	-3.05414	-0.949835	2.4e-05	0.00789312
AT3G43307	-1.37193	-0.208822	2.61e-05	0.00844255
AT5TE09450	-4.30915	-2.00277	2.71e-05	0.00870296
AT1TE69565	-0.649857	3.34956	3.18e-05	0.0100359
AT3G56210	-0.796273	1.77548	3.28e-05	0.0103108
AT5TE21975	-0.822178	5.2192	3.48e-05	0.010898
AT2G36040	-0.891956	2.60575	3.67e-05	0.0113732
AT5G54800	-0.808454	1.20753	3.78e-05	0.0116538
AT1G06320	-1.39767	-0.387803	4.99e-05	0.0151847
AT1TE82280	-0.799416	2.10115	6.3e-05	0.0187357
AT1G52315	-3.13677	-2.95196	6.38e-05	0.0188786
AT1TE72995	-2.76816	-1.7218	6.83e-05	0.0197021
AT4TE74210	-4.05443	-2.50278	6.84e-05	0.0197021
AT2TE21855	-0.971697	0.577753	7.74e-05	0.0219996
AT2TE07920	-5.94912	-2.49122	7.78e-05	0.0220122
AT1TE74100	-2.81211	-2.35993	7.96e-05	0.0223374
AT5TE49375	-0.789665	1.96551	8.24e-05	0.0229333
AT2TE45700	-0.806769	0.945154	8.25e-05	0.0229333
AT3G21130	-0.984139	0.70385	8.53e-05	0.0236145
AT5TE49515	-1.48172	1.37204	9.23e-05	0.0253435
AT4TE11865	-0.878097	2.17223	9.65e-05	0.0260661
AT3G44091	-0.900385	0.654065	0.00011598	0.0310531
AT4G07965	-1.24344	-0.0711042	0.00011707	0.0312168
AT2G13430	-0.620306	2.88585	0.00011777	0.0312738
AT1G35515	-0.826002	1.02392	0.00012507	0.0329418
AT5TE47335	-3.96888	-2.98548	0.00012751	0.0333138
AT2TE37505	-1.0803	-0.310165	0.00013074	0.0340213
AT1G09026	-2.01247	-1.53643	0.00013245	0.0343292
AT4TE55465	-0.700651	4.24741	0.00013505	0.0348618
AT2TE67330	-0.791743	3.04072	0.00013858	0.0356317
AT3TE67965	-2.27802	-1.92702	0.00014164	0.0359904
AT2TE86210	-1.51046	-0.825092	0.00014609	0.0369753
AT3G46270	-0.76023	2.18141	0.00016099	0.0402766
AT1TE32000	-0.839274	1.62388	0.00016228	0.0402875
AT5TE83715	-0.954786	1.76227	0.00017788	0.0433301
AT1TE55460	-1.04698	0.684378	0.00019609	0.0474096
AT3TE56660	-1.87531	-0.580601	0.00020754	0.049439
