# Supplementary material for: Global Analysis of RNA-Dependent RNA Polymerase-Dependent Small RNAs Reveals New Substrates and Functions for These Proteins and SGS3 in Arabidopsis
Source: Noncoding RNA. 2021 Apr 27;7(2):28. doi: 10.3390/ncrna7020028 (PMC8167712; doi:10.3390/ncrna7020028)
Supplement: Supplementary file 1 [file ncrna-07-00028-s001.zip › Supplement-PUB/Table S2 RNA-seq Upregulated Transcripts.xlsx]

## Sheet: rdr1 upregulated transcripts
ID	tot logFC	tot logCPM	tot PValue	tot FDR
AT2G40000	1.27792	3.35865	6.11e-13	1.98e-08
AT1G20015	4.38571	1.57075	2.37e-12	5.12e-08
AT1G15820	0.817026	6.51144	6.4e-12	1.04e-07
AT5G06320	1.32068	3.18488	1.8e-11	2.33e-07
ATMG00670	1.26517	4.59906	1.95e-10	2.11e-06
AT5G23940	0.755306	6.46031	5.71e-10	5.29e-06
AT5G21940	1.16202	3.87696	1.75e-09	1.42e-05
AT3G63052	1.29544	6.08744	6.65e-09	4.31e-05
AT5G07510	0.959844	4.31736	6.29e-09	4.31e-05
AT1G01300	0.72854	4.62548	7.35e-09	4.33e-05
AT5G07030	0.752501	5.25996	1.69e-08	8.45e-05
AT2G27820	1.39953	2.82857	2e-08	9.26e-05
AT2G44130	0.912841	3.74814	2.3e-08	9.31e-05
AT5G62720	2.03078	1.48859	5.43e-08	0.0001759
AT1G31835	0.763808	9.08991	6.36e-08	0.00019635
AT1G48920	0.455901	5.98821	7.69e-08	0.000216684
AT1G32640	0.777517	4.00947	8.88e-08	0.000239652
AT1G29071	2.2382	7.2309	9.69e-08	0.000251185
AT5G22430	0.778456	5.44626	1.03e-07	0.000256273
AT3G18490	0.518942	6.11091	1.73e-07	0.000415669
AT5G07550	0.778489	4.7674	2.08e-07	0.000480861
AT3G16240	0.853394	5.06822	2.18e-07	0.000487861
AT1G61275	0.806481	7.00585	2.91e-07	0.000628516
AT3G41761	0.875367	5.73228	4.45e-07	0.000919216
AT4G22240	0.523929	5.66546	7.34e-07	0.00144215
AT1G12090	1.16562	4.13378	8.08e-07	0.00154041
AT4G36040	1.00272	4.88447	9.06e-07	0.001678
ATCG00200	1.60203	1.88655	1.32e-06	0.00238427
AT2G24790	0.701612	4.66143	1.58e-06	0.00276724
ATMG00020	0.464535	15.2634	2.59e-06	0.00430471
AT1G78080	0.621458	4.72381	2.78e-06	0.00440025
AT1G15405	0.650664	12.4116	3.36e-06	0.00518449
AT1G01600	0.457472	5.75358	3.52e-06	0.00531114
AT1G60190	1.97821	0.823312	3.86e-06	0.00568117
AT5G07230	1.5139	1.75091	4.35e-06	0.00626015
AT3G59940	0.855599	3.89975	4.6e-06	0.00632546
AT5G11550	0.862636	3.29356	4.51e-06	0.00632546
AT2G46192	1.30781	8.60661	4.82e-06	0.00637523
AT1G06000	0.773475	4.70079	5.4e-06	0.00699438
AT3G10985	0.784329	3.79038	5.89e-06	0.00748807
AT3G15210	0.95525	3.07436	6.31e-06	0.0075174
AT4G27380	1.16565	2.18994	6.38e-06	0.0075174
AT2G01008	0.934094	8.56439	6.5e-06	0.00752382
AT2G39010	0.693816	3.96985	8.04e-06	0.00898372
AT1G67740	0.859126	3.25834	1.11e-05	0.0116056
AT2G03440	0.617913	4.07074	1.11e-05	0.0116056
AT2G20670	1.29534	2.6115	1.33e-05	0.0136692
AT5G16550	1.44332	1.65388	1.4e-05	0.0142179
AT3G11630	0.551845	4.44673	1.57e-05	0.0156414
AT5G09585	1.23777	8.78463	1.78e-05	0.0174432
AT4G00975	0.857342	3.12221	1.93e-05	0.0186399
AT1G01720	0.869792	3.01316	2.31e-05	0.0211119
AT4G01070	0.954415	2.79115	2.3e-05	0.0211119
AT5G48500	1.04257	2.60105	2.29e-05	0.0211119
AT1G23710	1.17614	2.00171	2.46e-05	0.0215074
AT3G08940	0.383486	5.98446	2.46e-05	0.0215074
AT4G00230	1.20774	1.91224	2.65e-05	0.0229008
AT4G29780	0.99178	2.66387	2.69e-05	0.0229351
AT3G14240	0.49609	5.11288	3.15e-05	0.0261849
AT3G21805	3.37254	4.87693	3.12e-05	0.0261849
AT3G57645	1.19573	5.47595	3.36e-05	0.0275514
AT1G25510	0.747527	3.3633	3.45e-05	0.0279535
AT4G34750	1.05273	2.10674	3.58e-05	0.0286532
AT5G19510	0.873564	5.07357	3.63e-05	0.0287096
AT1G34220	0.903131	2.58081	3.8e-05	0.029647
AT1G80440	1.07868	2.43941	4.36e-05	0.0336016
AT1G67430	0.606981	5.32096	4.46e-05	0.0339927
AT5G64260	0.777076	4.21557	5.1e-05	0.0379868
AT1G28280	1.50104	1.05226	5.59e-05	0.0407152
AT4G15258	2.67631	4.00277	5.56e-05	0.0407152
AT3G27690	0.691312	3.81882	5.72e-05	0.0411951
AT5G35935	2.52203	0.0870179	5.99e-05	0.0426645
AT2G34420	0.558172	7.35286	7.69e-05	0.0519185
AT4G37210	0.703563	3.32663	7.88e-05	0.0526406
AT3G22840	0.896772	3.61922	9.17e-05	0.0596486
AT3G44310	0.403258	6.23821	9.3e-05	0.0596486
AT3G56705	1.2033	8.98291	9.2e-05	0.0596486
AT5G56760	0.867371	2.84497	9.25e-05	0.0596486
AT4G12800	0.522586	5.371	0.000115544	0.0712184
AT5G01530	0.413981	6.713	0.000116508	0.0712184
AT1G62480	0.679247	3.96715	0.000120783	0.0731417
AT3G12260	0.848265	2.71631	0.000137793	0.0811662
AT4G30960	0.50177	4.99045	0.000137619	0.0811662
AT5G66250	1.01664	1.83319	0.000155864	0.0901713
AT4G24230	0.797031	2.71384	0.000158491	0.0908801
AT3G01980	0.749597	2.85354	0.000168178	0.0955885
AT3G19380	1.51145	0.656266	0.000173774	0.0979103
AT3G58680	0.570064	4.5591	0.000182476	0.101927
AT5G48900	0.516099	3.96148	0.000216156	0.118693
AT3G45010	0.39928	5.02506	0.00022146	0.118844
AT3G57765	2.55733	0.774447	0.000262571	0.138319
AT4G38710	0.61534	3.72507	0.000262535	0.138319
AT1G75100	1.51983	1.04605	0.00026901	0.140569
AT1G42960	0.744975	3.1413	0.000272148	0.141071
AT2G38170	0.479304	4.77359	0.000291753	0.150033
AT3G10370	0.794392	3.17888	0.000294128	0.150063
AT5G06110	0.682838	3.43596	0.000306742	0.154073
AT5G60680	0.999742	3.02365	0.000306037	0.154073
AT2G07689	0.84615	2.55388	0.00031989	0.15944
AT4G00360	0.971441	1.92858	0.000334901	0.164393
AT1G15120	0.834473	3.00392	0.000348043	0.16582
AT5G45670	0.465402	5.29244	0.00034619	0.16582
AT5G67420	1.01684	1.6689	0.000354842	0.167825
AT5G38760	0.637053	4.07078	0.000360498	0.168047
AT4G38660	0.711152	3.428	0.000363438	0.168207
AT1G09070	0.450211	4.56395	0.000380216	0.174724
AT3G09440	0.239687	6.29573	0.000385036	0.175693
AT3G13310	1.03527	2.18017	0.000395578	0.179241
AT1G21500	1.1297	2.41714	0.000408902	0.181471
AT5G19090	0.521973	4.02114	0.000406934	0.181471
AT2G20721	2.81781	1.89041	0.000417458	0.182765
AT4G24770	0.508385	5.57921	0.000416881	0.182765
AT2G20180	1.33238	1.46608	0.000447503	0.194604
AT1G80840	1.4243	0.705272	0.000465326	0.20008
AT5G59820	1.9564	0.340365	0.000466272	0.20008
AT3G61470	0.527967	6.89677	0.000518363	0.216692
AT3G06900	0.858488	8.24089	0.000549887	0.226942
AT1G10020	0.862201	2.18301	0.000582044	0.238693
AT3G14440	1.44031	0.966488	0.000599292	0.243679
ATCG00140	0.380783	6.95532	0.000601723	0.243679
AT5G66320	0.910403	2.28214	0.000612094	0.246339
AT2G38540	0.730247	7.63214	0.00061815	0.247241
AT2G17450	1.32755	1.41798	0.00062559	0.247659
AT3G27830	1.00779	2.2284	0.000626839	0.247659
AT2G13360	0.465798	5.51776	0.000654415	0.25527
AT4G09650	0.964875	4.79563	0.000657922	0.25527
AT3G55220	1.46489	0.624044	0.000677945	0.261473
AT4G14160	0.585523	3.37973	0.000700192	0.265315
AT5G20900	0.631067	3.59805	0.000692845	0.265315
ATMG00730	1.55668	6.91051	0.000697017	0.265315
AT3G28917	0.803428	3.08827	0.000712653	0.268467
AT2G21330	0.656854	6.86211	0.000728684	0.272919
AT5G64920	0.79431	2.37358	0.000760836	0.280104
AT2G28800	0.455073	4.37458	0.000780601	0.282564
AT1G08115	0.819896	10.5838	0.000789386	0.284157
AT3G48890	0.765964	2.61846	0.000796935	0.285259
ATCG00920	0.906205	1.93986	0.000801252	0.285259
AT3G60530	0.953081	2.95245	0.000814458	0.285875
AT5G42440	1.84972	0.216435	0.000816532	0.285875
AT5G53300	0.444147	5.32743	0.000820631	0.285875
AT5G55790	1.41087	0.750296	0.000830944	0.28792
AT1G23390	0.743082	2.54016	0.000894056	0.30651
AT1G74940	0.770067	2.62336	0.000907332	0.309424
AT3G54890	0.277882	7.41022	0.000933862	0.313521
AT5G02870	0.351815	6.00379	0.000942486	0.314785
AT4G22250	1.58027	0.768605	0.000952966	0.316654
AT2G03740	0.548196	4.08073	0.000986053	0.317867
AT3G49480	5.77663	-1.52547	0.000978267	0.317867
AT5G04340	1.46395	0.8371	0.000973261	0.317867
AT5G08640	0.485288	5.06139	0.000999078	0.319165
AT1G26233	1.48401	1.81391	0.0010267	0.324511
AT3G63410	0.536158	4.59534	0.0010246	0.324511
AT5G24930	0.525099	4.97466	0.00104499	0.327101
AT3G15030	0.749023	2.65349	0.0010959	0.336571
AT1G07940	0.430042	4.79166	0.00112436	0.341802
AT1G29930	0.605361	8.14958	0.00113187	0.341802
AT4G34980	0.380936	5.22911	0.00113943	0.341802
AT3G01820	0.812522	2.21521	0.0011557	0.345087
AT3G01750	0.810444	2.09647	0.00116819	0.347215
AT1G29920	0.384972	5.98526	0.00118001	0.348379
AT3G14067	0.474187	5.02409	0.00118824	0.348379
AT5G10450	0.417834	5.24709	0.00118485	0.348379
AT5G47560	0.706778	2.74651	0.00128036	0.370362
AT4G15210	0.269631	6.67312	0.00131561	0.378866
AT4G33790	0.621652	3.21479	0.00133244	0.382014
AT3G10570	0.358446	5.05454	0.0013555	0.385217
AT2G41290	0.789412	2.14084	0.00136466	0.386126
AT3G30775	0.392813	5.29909	0.00140321	0.395309
AT1G74456	2.89619	1.12854	0.00149695	0.414509
AT3G53360	2.11711	-0.400278	0.00152044	0.417445
AT1G20490	1.94897	-0.117731	0.00154991	0.420195
AT3G43810	0.629047	4.46046	0.00155843	0.420744
AT2G17880	0.68928	2.75774	0.00156905	0.420763
AT2G33830	0.536544	3.78802	0.00157149	0.420763
ATMG00665	1.2904	2.71742	0.00163346	0.432586
AT5G67360	0.415283	5.79377	0.00165938	0.43707
AT1G78210	0.459837	4.06314	0.00168338	0.439816
AT1G31310	1.13369	1.4377	0.00172958	0.450073
AT1G31870	0.838122	2.13898	0.00176082	0.454588
AT2G37170	0.968788	1.53885	0.00176096	0.454588
AT2G24270	0.333387	5.37883	0.00177524	0.456334
ATCG00620	1.33379	0.623843	0.00178181	0.456334
AT1G60910	1.24903	1.1321	0.0018499	0.468221
AT3G09820	0.402835	5.39276	0.00187005	0.469649
AT1G76080	0.575791	4.17116	0.00188647	0.470187
AT3G15630	0.898619	2.32581	0.0019609	0.470705
AT5G43870	0.931438	2.1533	0.00190551	0.470705
AT5G67280	0.580343	3.22519	0.00193725	0.470705
AT1G29910	0.424464	5.95878	0.00198394	0.474351
AT3G25120	1.41376	0.193001	0.00201858	0.480861
AT2G31560	0.771532	2.21487	0.00205279	0.48544
AT1G19740	0.715875	2.64768	0.00211877	0.492575
AT5G53902	0.952784	8.09094	0.00211716	0.492575
ATMG01380	1.00892	6.0605	0.00212097	0.492575
AT1G20190	0.678275	2.48484	0.00225272	0.51396
AT3G16490	0.883587	1.87175	0.0022515	0.51396
AT3G51240	0.474099	5.19436	0.00224621	0.51396
AT4G26520	0.957614	1.62072	0.00223703	0.51396
AT1G13360	0.783505	2.49333	0.00229011	0.517031
AT1G18745	1.33792	1.38636	0.00228351	0.517031
AT3G12610	0.681583	4.38933	0.00228342	0.517031
AT1G75950	0.472336	4.5906	0.00231973	0.520765
AT3G12385	2.54683	-0.213875	0.00232273	0.520765
AT3G15500	1.00451	1.58045	0.00234362	0.523636
AT3G49670	0.491584	3.71432	0.00238945	0.532043
AT5G08440	0.979672	1.72364	0.00243727	0.538987
AT1G79920	0.363982	5.06531	0.00248068	0.539089
AT3G60410	0.759007	2.62781	0.00245875	0.539089
AT5G61455	1.03593	10.2572	0.00250474	0.539089
AT3G16250	0.85629	1.93302	0.00253759	0.54265
AT5G66380	1.94295	0.157431	0.00258445	0.547254
AT1G70185	0.979891	4.63799	0.00264152	0.553908
AT2G35750	0.678749	10.1751	0.00262815	0.553908
AT3G02480	0.501572	3.66291	0.00266565	0.557163
AT4G36220	0.69828	2.76907	0.00267769	0.557881
AT2G07711	0.474361	6.12748	0.00283599	0.587087
AT4G36360	0.234242	6.10976	0.0028828	0.594876
AT4G05150	0.66931	2.68118	0.00289555	0.59561
AT3G11410	0.633622	4.51702	0.00292468	0.599699
AT3G60440	1.55526	0.518817	0.00294989	0.601063
AT1G32360	0.81819	1.85636	0.00300271	0.606108
AT2G40060	0.736964	3.11368	0.00303888	0.611505
AT5G24165	0.721088	2.53964	0.00312248	0.620616
AT1G78020	0.476989	3.89872	0.00313586	0.621225
AT4G11130	0.88067	1.03868	0.00314822	0.621225
AT3G51260	0.533846	3.60426	0.00318142	0.624667
AT1G75900	0.775414	2.28258	0.00319588	0.625137
AT3G53260	0.343809	4.79426	0.00321802	0.625137
AT5G62170	1.5282	0.672411	0.00321159	0.625137
AT3G44260	1.21182	1.11556	0.00329311	0.636947
AT1G68530	0.285313	5.41744	0.00331558	0.638741
AT2G35710	1.62891	0.149477	0.00334182	0.638741
AT3G09000	0.7667	2.71776	0.00333651	0.638741
AT5G35620	0.871939	2.11675	0.00332738	0.638741
AT5G57685	0.564553	3.36058	0.00342694	0.653084
AT2G39950	0.799398	2.21476	0.00351062	0.661821
AT5G10150	0.585798	3.22662	0.00351364	0.661821
AT3G53810	1.02354	0.937378	0.00355079	0.66688
AT4G18570	0.575046	3.30615	0.00357938	0.670306
AT1G27590	0.919154	1.6228	0.00365125	0.681795
AT1G23340	1.37321	0.671583	0.00368092	0.683396
AT4G35890	0.728909	2.85222	0.00377176	0.695598
AT5G01820	0.472744	4.08251	0.00376634	0.695598
AT3G56360	0.800718	2.1912	0.00384703	0.706142
AT1G12610	3.41973	-1.10892	0.00391071	0.711782
AT1G32190	0.952825	1.62101	0.00397871	0.718108
AT1G67750	0.476861	4.51615	0.00411824	0.732244
AT2G45960	0.390954	5.38362	0.0041088	0.732244
AT5G18255	0.681075	4.92413	0.00412921	0.732244
AT5G54900	0.555813	4.42941	0.00410771	0.732244
ATMG00090	0.296966	6.49742	0.00413614	0.732244
AT3G59690	1.81122	-0.194496	0.00418986	0.739732
AT1G10522	0.70889	9.54821	0.00430132	0.751413
AT4G18960	0.564731	3.26416	0.0044381	0.766844
AT2G15880	0.813115	1.83174	0.00448003	0.76799
AT4G23400	0.480876	3.51454	0.00445927	0.76799
AT3G09500	0.484386	4.08055	0.00450809	0.768362
AT4G39363	0.876121	9.11751	0.00452989	0.768362
AT2G45170	1.15092	1.8633	0.00462825	0.772906
AT3G46640	0.895653	2.25517	0.00458253	0.772906
AT5G05240	1.08044	0.989472	0.00459693	0.772906
AT5G05750	0.904964	1.74053	0.0046162	0.772906
AT3G59080	2.06719	-0.271444	0.00464375	0.7735
AT3G10840	1.07254	1.57984	0.00471833	0.781904
AT5G44700	0.640499	2.23613	0.00473107	0.782015
AT5G07600	0.86833	2.52964	0.00480703	0.792548
AT1G07250	0.747204	2.36488	0.00483495	0.793105
ATMG01330	1.16554	1.10767	0.00484713	0.793105
AT2G23800	0.481613	4.29923	0.00496557	0.810149
AT5G54940	0.613135	3.13349	0.00498628	0.810149
ATCG00310	1.6862	0.692495	0.0049888	0.810149
AT5G49400	0.743717	2.03808	0.00508907	0.824366
AT2G01320	0.636649	2.4637	0.00510961	0.824775
AT4G16380	0.737626	2.41842	0.00516521	0.828415
AT5G63790	0.967428	1.81765	0.00516399	0.828415
AT2G36250	0.506263	3.2686	0.00523617	0.834796
AT2G44910	1.67351	-0.142615	0.00524364	0.834796
AT2G41905	0.877128	1.87154	0.00527055	0.834976
AT5G01215	1.48351	0.422723	0.00539088	0.851956
AT4G27310	0.770215	2.09705	0.00541448	0.853603
AT1G08650	0.823518	1.7003	0.00549401	0.861351
AT3G20470	1.06518	2.53167	0.00566752	0.879461
AT5G41130	0.82484	1.73416	0.00577057	0.886029
AT1G14900	0.513361	3.38877	0.0058268	0.886467
AT1G68340	2.12247	-0.0648065	0.00580218	0.886467
AT4G25080	0.403718	4.15851	0.00582815	0.886467
AT1G24360	0.351298	4.47234	0.00586842	0.887718
AT2G37760	0.714664	2.41752	0.00585996	0.887718
AT5G19120	0.538615	3.70625	0.00588128	0.887718
AT2G42680	0.5901	4.20742	0.00611087	0.910239
AT1G06460	0.655534	2.49893	0.00612591	0.910386
AT3G28740	0.9903	0.777685	0.00614754	0.91151
AT1G08880	0.595575	2.82622	0.00617724	0.912017
AT4G37260	0.709506	2.63871	0.00617911	0.912017
AT5G06060	0.621691	2.62429	0.00627487	0.919865
AT1G10657	1.02213	1.03883	0.00653566	0.932824
AT2G05100	0.291293	5.73511	0.00662241	0.932824
AT2G47440	0.666397	3.03863	0.00649663	0.932824
AT3G20015	0.74772	2.03058	0.00661233	0.932824
AT3G44150	1.07648	1.03119	0.00643865	0.932824
AT5G08170	0.611408	2.91603	0.00657027	0.932824
AT2G15695	0.95151	1.18596	0.00670238	0.940002
AT5G14270	0.396221	3.95306	0.00668944	0.940002
AT1G20030	0.915799	1.59056	0.00683251	0.956182
AT2G11520	0.948437	1.6452	0.0068802	0.960781
AT2G20260	0.562395	4.23296	0.00716729	0.990201
AT1G01110	0.768748	1.17649	0.0387498	1
AT1G01620	0.397416	5.29963	0.00978347	1
AT1G01900	0.607889	2.32633	0.0189297	1
AT1G02180	0.703726	1.38854	0.0360765	1
AT1G02500	0.484647	5.61431	0.0208796	1
AT1G03160	0.397316	3.1341	0.0459124	1
AT1G03870	0.693944	1.16047	0.0399124	1
AT1G04000	0.981373	0.78464	0.0476737	1
AT1G05100	0.956696	0.246003	0.0491098	1
AT1G05140	0.755638	1.56601	0.0340643	1
AT1G05550	1.18637	0.915394	0.0457412	1
AT1G05960	0.552311	2.69221	0.0417318	1
AT1G06640	0.514316	2.34399	0.0474868	1
AT1G06760	0.484979	5.55305	0.034849	1
AT1G07020	0.778452	1.36341	0.0433407	1
AT1G07200	0.485922	2.39439	0.0470004	1
AT1G08530	1.13864	0.454347	0.0250456	1
AT1G08900	1.68638	-0.433712	0.00732235	1
AT1G09250	0.840157	1.76297	0.0131545	1
AT1G09270	0.363747	3.30617	0.0295807	1
AT1G09470	0.713171	1.53449	0.0193184	1
AT1G09830	0.711962	1.66356	0.0442605	1
AT1G10270	0.489442	2.00369	0.0493664	1
AT1G10470	0.683508	2.40952	0.0122751	1
AT1G12110	0.858915	1.23209	0.00981472	1
AT1G12260	1.21556	-0.197385	0.0377597	1
AT1G12500	0.877112	0.38141	0.0476349	1
AT1G13280	0.428188	3.13814	0.0490751	1
AT1G14000	0.552379	2.94143	0.00922761	1
AT1G15230	0.857926	1.26345	0.0119361	1
AT1G15500	0.362905	3.52047	0.026871	1
AT1G15930	0.563968	5.25817	0.0118199	1
AT1G15980	0.469096	2.9117	0.0293635	1
AT1G16610	0.721859	1.55721	0.0469368	1
AT1G16720	0.374146	3.51672	0.0423271	1
AT1G17200	0.815699	3.07336	0.00838347	1
AT1G17470	0.439136	2.84204	0.0358481	1
AT1G19000	0.339588	3.23167	0.0455902	1
AT1G19300	0.715445	0.907905	0.0242956	1
AT1G20340	0.321306	6.80733	0.0368866	1
AT1G20620	0.381806	6.9207	0.0107772	1
AT1G21630	0.338988	3.91719	0.0262898	1
AT1G22190	1.03056	1.16259	0.0129607	1
AT1G22330	0.870812	0.904841	0.0264744	1
AT1G23530	2.95569	-0.865402	0.0331217	1
AT1G24050	0.561923	2.99804	0.0102513	1
AT1G24490	0.489661	2.4266	0.0477081	1
AT1G25550	0.71964	1.056	0.0307588	1
AT1G26820	0.750646	1.266	0.048311	1
AT1G27060	2.9477	-0.906223	0.0312649	1
AT1G27950	0.37863	4.00007	0.00873037	1
AT1G28330	0.517194	3.33	0.016243	1
AT1G29050	0.635423	1.97008	0.0407525	1
AT1G29418	0.7096	7.22731	0.0153775	1
AT1G29690	0.980059	0.83501	0.0418119	1
AT1G29710	0.908159	0.974671	0.0170095	1
AT1G29980	0.501432	3.24327	0.00958168	1
AT1G30240	1.06472	0.435545	0.0215666	1
AT1G30360	0.457548	4.10433	0.0124543	1
AT1G30530	0.303512	4.61688	0.0440644	1
AT1G31350	0.85026	0.786731	0.0398328	1
AT1G32060	0.234384	5.1301	0.0252278	1
AT1G32500	0.719802	1.73101	0.0292266	1
AT1G33615	4.94952	-1.49412	0.0312649	1
AT1G34760	1.67579	-0.732961	0.0351985	1
AT1G37130	0.319842	4.0776	0.0155295	1
AT1G43670	0.360819	3.73846	0.0310925	1
AT1G44224	0.603456	2.12132	0.0254957	1
AT1G48750	0.673734	2.56568	0.014344	1
AT1G49010	0.828512	1.51186	0.0151773	1
AT1G49560	0.981911	0.682488	0.0403754	1
AT1G49700	0.356909	5.20799	0.0258904	1
AT1G49780	1.20505	0.872799	0.0286833	1
AT1G51060	0.343665	3.77172	0.0202683	1
AT1G51310	1.04813	0.570165	0.0276328	1
AT1G51400	0.648594	2.43694	0.00753282	1
AT1G51510	0.456114	3.57702	0.0156696	1
AT1G52140	2.07393	-0.505482	0.0224875	1
AT1G53130	0.852026	0.866937	0.0198418	1
AT1G55490	0.273945	5.71232	0.0355362	1
AT1G56110	0.400698	3.78715	0.0104309	1
AT1G58100	0.59638	2.75233	0.0122057	1
AT1G60870	0.553273	2.44207	0.0147674	1
AT1G61260	1.25578	0.224864	0.0270808	1
AT1G61795	1.92025	-0.846854	0.0365499	1
AT1G61990	0.674127	1.76227	0.0298922	1
AT1G62360	0.55532	2.00506	0.0281162	1
AT1G62660	0.609963	2.64579	0.0114434	1
AT1G64200	0.885118	0.802953	0.0277899	1
AT1G64310	2.3953	-1.28894	0.0390893	1
AT1G64390	0.275744	4.72401	0.043196	1
AT1G64650	0.37854	3.00224	0.047668	1
AT1G65590	0.431054	2.76825	0.0445351	1
AT1G66350	0.413617	4.53411	0.00751148	1
AT1G67865	0.594368	2.45523	0.0117579	1
AT1G68440	0.543171	2.77428	0.0291988	1
AT1G69800	0.608367	2.1204	0.0388138	1
AT1G70900	0.766218	1.89376	0.0198272	1
AT1G70940	0.558439	2.23314	0.0376359	1
AT1G71060	1.28132	0.24396	0.0248867	1
AT1G71430	0.777619	1.77842	0.0327437	1
AT1G71500	0.335732	4.05333	0.0172556	1
AT1G72040	0.477391	2.99853	0.0125388	1
AT1G72370	0.285876	6.31549	0.0467328	1
AT1G73020	0.788386	1.47109	0.0213847	1
AT1G73500	0.674338	1.6506	0.0353407	1
AT1G73880	0.806115	1.89695	0.0122909	1
AT1G74180	1.53927	-0.287602	0.0436027	1
AT1G74310	0.751438	1.36403	0.0158738	1
AT1G75020	1.19299	0.185167	0.0351517	1
AT1G75030	0.667202	2.03327	0.0223275	1
AT1G75560	0.382729	3.03763	0.0450884	1
AT1G75710	0.474039	3.0981	0.0219882	1
AT1G76600	1.1789	-0.0424696	0.0290243	1
AT1G76680	0.744168	1.68024	0.0362657	1
AT1G77060	0.691309	2.06412	0.0112974	1
AT1G77450	0.875612	0.715243	0.0309981	1
AT1G78290	1.04707	0.395897	0.0488207	1
AT1G78550	1.92107	-0.570929	0.0426629	1
AT1G78560	0.661189	1.82011	0.0255162	1
AT1G78700	0.751474	1.15807	0.0312901	1
AT1G78830	0.586987	2.26988	0.0323527	1
AT1G79050	0.733419	1.59132	0.0420363	1
AT1G79060	0.656938	2.09573	0.0242667	1
AT1G79245	0.597882	3.39455	0.00885069	1
AT1G79420	0.618789	1.70364	0.0371546	1
AT1G79430	0.872703	0.535203	0.027192	1
AT1G79530	0.408472	2.99845	0.0409402	1
AT1G79630	0.654215	1.76707	0.0426457	1
AT1G79750	0.314025	4.99661	0.0110454	1
AT1G79810	0.844347	1.21373	0.0135335	1
AT1G79850	0.703784	3.07341	0.0448204	1
AT1G80080	0.759783	1.84335	0.0179462	1
AT1G80610	1.20849	0.492671	0.0164553	1
AT2G01080	1.04897	0.883082	0.00746327	1
AT2G01140	0.341326	5.19439	0.0164131	1
AT2G02080	1.15352	0.471264	0.0228181	1
AT2G03510	0.546485	2.60138	0.0204222	1
AT2G05070	0.285216	5.11601	0.0146961	1
AT2G05850	1.3572	-0.0720127	0.0428716	1
AT2G07686	0.987284	0.845429	0.0176167	1
AT2G07709	0.21922	7.89991	0.0226817	1
AT2G07715	0.388691	4.67121	0.012487	1
AT2G07811	0.570613	3.04227	0.00915014	1
AT2G10940	0.43235	4.64272	0.0165019	1
AT2G15020	1.9438	-0.55562	0.00886517	1
AT2G15290	0.730335	0.928139	0.047428	1
AT2G16586	0.460888	11.7587	0.0347965	1
AT2G16800	0.781381	1.33254	0.0114213	1
AT2G17265	0.59233	2.46631	0.0343593	1
AT2G18330	0.569901	2.13307	0.0396082	1
AT2G20570	0.716415	1.77541	0.0200216	1
AT2G20990	0.234766	4.76132	0.0270885	1
AT2G21380	0.321763	4.14501	0.0214706	1
AT2G21660	0.407788	8.04311	0.036097	1
AT2G23060	0.873678	0.535506	0.0445482	1
AT2G23450	0.711319	2.10658	0.0282283	1
AT2G25110	0.399814	3.23007	0.0376921	1
AT2G25810	1.93478	-0.573028	0.019246	1
AT2G25900	0.431127	3.07842	0.0201793	1
AT2G26200	0.61927	1.60237	0.0360117	1
AT2G29630	0.326318	4.60271	0.0103395	1
AT2G29660	0.838286	1.12762	0.0420115	1
AT2G30520	0.454061	3.81651	0.0311365	1
AT2G30620	0.361723	4.43981	0.014958	1
AT2G31750	0.69423	1.59907	0.0322923	1
AT2G32450	0.751823	1.9661	0.00923341	1
AT2G32980	0.85777	0.869601	0.0388415	1
AT2G33480	1.0157	0.921091	0.0236661	1
AT2G33980	0.986872	0.78367	0.0186114	1
AT2G34070	1.13518	0.33571	0.0399077	1
AT2G34480	0.379097	6.36139	0.0459098	1
AT2G34590	0.367704	4.06181	0.0248366	1
AT2G36570	0.451686	3.52309	0.032412	1
AT2G36830	0.290214	5.13755	0.0141051	1
AT2G36950	1.0965	0.871874	0.0431428	1
AT2G37250	0.724213	5.20809	0.0244948	1
AT2G37560	1.81114	-0.715161	0.0127489	1
AT2G38110	0.351171	4.96938	0.00778451	1
AT2G38465	1.72083	-0.459459	0.0425152	1
AT2G38480	1.179	0.155818	0.0291218	1
AT2G40140	0.431721	3.12114	0.0282546	1
AT2G40670	1.06019	0.658839	0.0466221	1
AT2G40760	0.981685	0.721269	0.0336581	1
AT2G42310	0.533701	3.16266	0.0390141	1
AT2G42900	0.713359	1.52923	0.0453514	1
AT2G43840	1.60542	-0.608608	0.0358654	1
AT2G43920	1.9073	-0.787498	0.03861	1
AT2G45310	0.735013	1.86161	0.0179062	1
AT2G45970	0.432743	3.41524	0.0317753	1
AT2G47670	1.24608	0.391904	0.0469002	1
AT2G47780	2.28588	-0.556237	0.0117324	1
AT2G47840	0.639581	1.86409	0.022292	1
AT3G01680	0.492675	2.56734	0.0388239	1
AT3G02832	0.882562	7.18835	0.0162239	1
AT3G03450	0.346456	4.67553	0.0366271	1
AT3G03630	0.646456	1.53591	0.0324674	1
AT3G03790	0.495833	3.11937	0.0109779	1
AT3G03990	0.568758	1.93821	0.0471296	1
AT3G04640	2.45247	-1.03964	0.0224875	1
AT3G05010	1.0361	0.813539	0.0132634	1
AT3G05840	0.370967	3.29689	0.0325686	1
AT3G06140	0.957383	0.741104	0.0235376	1
AT3G06150	0.595392	2.47012	0.0372026	1
AT3G07480	0.369103	3.44615	0.0390094	1
AT3G09390	0.236631	6.80877	0.0371354	1
AT3G10770	0.444304	2.92897	0.0438275	1
AT3G10880	2.05653	-0.413924	0.022144	1
AT3G11750	1.88557	-1.26453	0.0408116	1
AT3G11770	1.03355	0.758552	0.0225616	1
AT3G12350	0.74975	1.45904	0.047404	1
AT3G12780	0.388005	5.72847	0.0124701	1
AT3G13225	0.702694	1.44777	0.0368766	1
AT3G13420	1.77739	-0.696092	0.0230558	1
AT3G13550	0.747192	0.842169	0.0368935	1
AT3G14360	1.8372	-0.524303	0.0118437	1
AT3G15090	0.560491	2.34049	0.0213974	1
AT3G15353	0.352515	6.00601	0.0393499	1
AT3G15360	0.376818	3.1047	0.0479398	1
AT3G16570	0.622779	2.49631	0.0153118	1
AT3G17205	0.439201	3.0763	0.0326943	1
AT3G17820	0.275571	5.26441	0.0173125	1
AT3G18280	1.81114	-0.572715	0.0127489	1
AT3G18530	1.67567	-0.729907	0.0491016	1
AT3G18930	0.540984	2.52216	0.0398991	1
AT3G19220	1.13037	0.252164	0.0289069	1
AT3G19900	0.749297	1.37725	0.032065	1
AT3G20310	0.670624	2.46974	0.0134361	1
AT3G20820	0.376169	4.63422	0.0307332	1
AT3G21055	0.326949	4.10111	0.0418405	1
AT3G21400	0.931511	0.430907	0.0193087	1
AT3G22230	0.735725	5.72654	0.0146851	1
AT3G22550	0.707596	1.5767	0.0232655	1
AT3G23000	0.601797	2.57409	0.00972882	1
AT3G23050	0.334995	3.56888	0.0468478	1
AT3G23590	0.45619	3.0293	0.0141638	1
AT3G23810	0.346613	6.89956	0.00849557	1
AT3G24615	1.00556	6.33346	0.0143636	1
AT3G24890	2.2858	-0.709958	0.03861	1
AT3G26080	0.868261	1.43978	0.0394576	1
AT3G27025	1.19283	0.159383	0.043367	1
AT3G27850	0.780333	1.44911	0.0103912	1
AT3G27906	1.93497	-0.217383	0.026299	1
AT3G30180	0.851977	1.23056	0.0355945	1
AT3G32940	0.847273	0.951061	0.0391153	1
AT3G41768	1.70554	1.88671	0.0410764	1
AT3G43300	0.235566	4.7895	0.0317705	1
AT3G43670	0.840941	1.13741	0.0288643	1
AT3G43720	0.61962	4.57972	0.00781052	1
AT3G44720	0.49415	3.23419	0.0211843	1
AT3G44750	0.473711	2.90355	0.031448	1
AT3G45100	0.796469	0.955381	0.0450228	1
AT3G46620	0.611715	2.91252	0.0426279	1
AT3G46630	0.850967	1.53294	0.0218025	1
AT3G48590	0.79437	0.798784	0.0452141	1
AT3G48690	0.62597	1.93735	0.0263893	1
AT3G49220	0.397576	4.29166	0.0457298	1
AT3G49530	0.548419	2.34317	0.0382511	1
AT3G49870	0.680791	2.62658	0.0298695	1
AT3G49940	1.24487	0.5678	0.0347985	1
AT3G50350	1.41968	0.477087	0.012616	1
AT3G50580	1.81851	-0.416115	0.0222541	1
AT3G51600	0.622897	3.37744	0.0149733	1
AT3G52910	1.18667	0.393667	0.00752461	1
AT3G53730	0.670988	5.00542	0.00767432	1
AT3G54400	0.535757	3.82561	0.0113466	1
AT3G54600	0.703583	2.00239	0.0179526	1
AT3G54620	0.529036	2.89433	0.0108196	1
AT3G55110	0.29976	3.99404	0.0473432	1
AT3G55200	1.70735	0.261283	0.0466397	1
AT3G55420	1.08015	0.985967	0.0147548	1
AT3G55430	0.405938	4.44953	0.0262763	1
AT3G55830	0.674451	1.33559	0.045112	1
AT3G55980	0.571461	2.47305	0.0197955	1
AT3G56590	0.664942	2.01313	0.014312	1
AT3G56825	3.20439	-0.80411	0.0161129	1
AT3G57990	0.505447	2.43541	0.0344844	1
AT3G58500	0.335892	4.50441	0.00895834	1
AT3G59010	0.863839	1.21691	0.021586	1
AT3G59140	0.591305	2.27347	0.0173854	1
AT3G61198	0.799785	7.96996	0.0157443	1
AT3G61550	0.790606	1.11095	0.0496936	1
AT3G61820	0.501515	3.89687	0.012408	1
AT3G63240	0.698361	1.91222	0.0260555	1
AT3G63280	2.3953	-0.971508	0.0390893	1
AT3TE46170	2.94781	-1.15941	0.0312955	1
AT4G00040	0.321626	4.14473	0.0314748	1
AT4G00150	1.23189	0.612164	0.0313779	1
AT4G00430	0.26615	4.88239	0.0344987	1
AT4G00810	0.507837	3.32087	0.0285201	1
AT4G01320	0.563126	2.38554	0.0408475	1
AT4G01360	2.18018	-0.972961	0.0372299	1
AT4G02350	0.471638	3.02871	0.0115766	1
AT4G02770	0.344042	4.14499	0.0328423	1
AT4G03130	1.90766	-1.04083	0.0388846	1
AT4G04850	0.562701	2.21126	0.0436574	1
AT4G05070	0.500072	2.56328	0.034939	1
AT4G05180	0.251714	4.82922	0.0236722	1
AT4G09510	0.447207	3.45773	0.0142285	1
AT4G09830	0.651658	1.58959	0.0377917	1
AT4G10450	0.702907	2.73582	0.0150507	1
AT4G11290	0.868943	0.729798	0.0401331	1
AT4G11320	0.315046	5.7207	0.0144166	1
AT4G11860	0.531433	2.57192	0.0202011	1
AT4G12780	0.565984	2.07045	0.0450221	1
AT4G13040	0.863748	0.934808	0.0212117	1
AT4G13100	0.628592	1.85865	0.0334136	1
AT4G13510	0.489425	3.77431	0.010723	1
AT4G14230	0.57464	1.96528	0.0328995	1
AT4G14713	1.22577	0.0168359	0.0453009	1
AT4G14760	0.342494	3.88597	0.0274556	1
AT4G15000	0.272476	5.38961	0.0398088	1
AT4G15560	0.233583	5.92645	0.00760382	1
AT4G15790	0.831793	1.26749	0.0278685	1
AT4G15960	1.53529	-0.356633	0.0438653	1
AT4G16490	0.447723	3.6698	0.0132294	1
AT4G19030	2.40191	-1.1847	0.0413851	1
AT4G19040	0.464183	2.56499	0.0460084	1
AT4G20320	0.314252	5.06967	0.013417	1
AT4G20970	2.95328	-1.13408	0.0325448	1
AT4G21210	0.70633	2.76851	0.0161084	1
AT4G21990	0.530556	2.82657	0.0134618	1
AT4G23420	0.47209	8.67538	0.0368478	1
AT4G23530	0.878389	1.43389	0.015564	1
AT4G24275	5.47502	-0.803351	0.00802819	1
AT4G25210	0.556563	3.38543	0.0138233	1
AT4G25480	0.972082	1.22504	0.0328039	1
AT4G25830	0.773094	0.976731	0.0317299	1
AT4G27250	4.95448	-1.20791	0.0354323	1
AT4G28430	1.92247	-0.413048	0.0366421	1
AT4G28880	0.484382	2.97605	0.0205939	1
AT4G29060	0.207408	5.22048	0.0346981	1
AT4G29100	0.619135	2.19812	0.035321	1
AT4G29120	0.878169	1.18008	0.0262939	1
AT4G29150	0.930978	1.13171	0.0486989	1
AT4G29190	0.694045	1.37885	0.0374886	1
AT4G30440	0.358516	3.78596	0.0491586	1
AT4G30850	0.608846	1.59894	0.0458281	1
AT4G31270	0.982761	0.286589	0.0488437	1
AT4G31460	0.949589	1.02021	0.0150444	1
AT4G31550	0.575456	2.06464	0.0368256	1
AT4G32020	0.660535	2.94774	0.0118257	1
AT4G32480	0.460978	2.15726	0.0385097	1
AT4G33380	0.401421	3.01318	0.0388116	1
AT4G34100	0.369033	4.13525	0.0340809	1
AT4G34160	0.652645	2.03531	0.0357729	1
AT4G34200	0.358476	5.33498	0.0272462	1
AT4G34410	3.20638	-1.15714	0.0196667	1
AT4G35080	0.61953	1.83708	0.0238374	1
AT4G37090	1.05808	1.23312	0.0119476	1
AT4G37830	0.788839	1.84981	0.017744	1
AT4G37980	0.475076	3.9851	0.00863693	1
AT4G38520	0.422346	3.69073	0.0297221	1
AT4G38770	0.313021	5.39791	0.0421993	1
AT4G38932	1.07594	0.785209	0.0289578	1
AT4G39050	0.36028	3.58693	0.034042	1
AT4G39090	0.274111	5.40513	0.0169177	1
AT4G39140	0.837722	1.66944	0.0221078	1
AT4G39780	1.33278	-0.169086	0.0324557	1
AT5G01240	1.10325	0.767888	0.0118809	1
AT5G01590	0.439218	3.07912	0.0381485	1
AT5G02380	0.303377	7.13637	0.0190361	1
AT5G02500	0.237047	8.27592	0.00867468	1
AT5G02710	0.780115	1.42945	0.0439649	1
AT5G02750	2.29012	-0.674706	0.0279549	1
AT5G03380	0.662215	2.42062	0.0089791	1
AT5G03730	0.491749	2.61673	0.0360066	1
AT5G04890	0.933099	0.605761	0.0254902	1
AT5G05440	1.018	1.34732	0.00853044	1
AT5G06165	1.09195	5.87738	0.0162143	1
AT5G07020	0.625971	2.90873	0.0219227	1
AT5G07240	0.705407	1.55083	0.0243647	1
AT5G07470	0.625066	2.0099	0.0327268	1
AT5G07520	0.494166	2.83361	0.0469251	1
AT5G07560	0.391386	5.69336	0.045971	1
AT5G08100	0.506886	2.89266	0.0140845	1
AT5G08410	0.605279	1.93971	0.0265719	1
AT5G08790	0.784666	1.68622	0.00843906	1
AT5G09760	0.590959	2.52642	0.0183362	1
AT5G10180	0.982567	1.12862	0.025172	1
AT5G10390	0.570743	2.07907	0.0492443	1
AT5G10400	0.409347	3.67167	0.0155771	1
AT5G10700	1.17895	-0.0649031	0.0290243	1
AT5G10780	0.744513	1.34167	0.038978	1
AT5G13100	0.465812	3.24481	0.0165508	1
AT5G13160	0.65448	1.66533	0.0355515	1
AT5G13320	0.884057	1.30427	0.00857799	1
AT5G13450	0.35433	4.47454	0.0101407	1
AT5G13480	0.803053	2.23887	0.00840446	1
AT5G14170	0.575052	1.96443	0.0379736	1
AT5G14430	0.338911	3.58372	0.0353676	1
AT5G14450	0.914651	1.27181	0.0136924	1
AT5G15350	0.67707	2.47892	0.0170865	1
AT5G15810	0.608348	2.15321	0.0178453	1
AT5G15960	0.454607	4.56421	0.00839697	1
AT5G15970	0.408806	6.3427	0.0461546	1
AT5G16200	1.72328	-0.300315	0.019246	1
AT5G16930	0.912472	1.16377	0.014026	1
AT5G17620	0.629767	1.62789	0.0418147	1
AT5G17870	0.486676	3.32419	0.0172387	1
AT5G18130	0.66806	1.3753	0.0466229	1
AT5G19160	1.22379	0.194845	0.0135789	1
AT5G20350	0.485403	2.8061	0.0274673	1
AT5G20630	0.522261	3.96091	0.0159989	1
AT5G20870	2.80063	-0.972929	0.0118559	1
AT5G21990	0.486889	3.17682	0.0122818	1
AT5G22370	0.912689	0.332307	0.0480452	1
AT5G22720	0.915617	0.562367	0.023788	1
AT5G22800	0.432811	2.66874	0.0440208	1
AT5G22850	0.556626	2.03984	0.0322795	1
AT5G22920	0.516009	3.19509	0.0104179	1
AT5G23120	0.408289	3.47492	0.0195371	1
AT5G24470	0.338376	3.62116	0.0382326	1
AT5G24780	0.307376	8.72943	0.00827751	1
AT5G25830	0.920494	0.583607	0.0467859	1
AT5G25980	0.150524	8.13386	0.0483579	1
AT5G27930	0.538428	2.48701	0.0254448	1
AT5G33370	0.342554	7.05146	0.0240176	1
AT5G35100	0.877541	1.72361	0.00837641	1
AT5G37475	0.708183	1.97328	0.047234	1
AT5G38040	1.53892	-0.328583	0.019246	1
AT5G38520	0.578837	2.33483	0.0119565	1
AT5G39860	0.924741	0.764882	0.0401331	1
AT5G40850	0.596728	1.96773	0.0185512	1
AT5G41520	0.545022	3.41875	0.0117202	1
AT5G41940	0.604237	2.41564	0.0121717	1
AT5G42060	0.937886	0.873043	0.0276748	1
AT5G42720	0.648067	2.12362	0.0397288	1
AT5G42950	0.334218	4.59932	0.0406065	1
AT5G43400	1.13111	0.531172	0.0323435	1
AT5G43750	0.569191	2.33998	0.0430341	1
AT5G43810	0.309555	4.23109	0.0247971	1
AT5G45300	0.770042	1.57749	0.0102905	1
AT5G45360	0.45087	2.54469	0.0417367	1
AT5G45550	0.795484	1.79251	0.0116462	1
AT5G47080	0.504502	2.62549	0.0408895	1
AT5G48490	1.19003	0.306007	0.0166567	1
AT5G49130	0.89869	1.55331	0.0420916	1
AT5G50170	0.676509	1.18165	0.0486498	1
AT5G50430	0.911734	1.28997	0.0134163	1
AT5G51020	0.618497	1.38257	0.0433414	1
AT5G51260	1.15292	0.868711	0.0249141	1
AT5G51730	1.05388	-0.0101462	0.0289069	1
AT5G51910	0.826807	1.66059	0.0140155	1
AT5G52650	0.572997	3.63957	0.0252621	1
AT5G53140	0.38847	3.74624	0.028336	1
AT5G53400	0.58275	2.13509	0.0195353	1
AT5G54095	0.736057	2.70016	0.0106184	1
AT5G54540	0.526252	3.12819	0.0315532	1
AT5G54580	0.544674	1.41566	0.0411907	1
AT5G55180	0.360417	3.75551	0.0383741	1
AT5G55730	0.36203	4.30113	0.0239141	1
AT5G56890	0.574329	2.78282	0.0195009	1
AT5G57180	0.504382	2.75966	0.0463287	1
AT5G57290	0.598722	3.18767	0.00883543	1
AT5G57460	0.456422	3.24474	0.01396	1
AT5G58420	0.287035	4.51177	0.0472919	1
AT5G58520	0.675094	2.31685	0.00782707	1
AT5G59130	0.591213	1.99833	0.0263972	1
AT5G59500	0.782249	1.67505	0.0102239	1
AT5G59850	0.498392	4.02738	0.0147843	1
AT5G60690	0.391958	3.87427	0.0229515	1
AT5G61590	0.880687	1.01229	0.0122245	1
AT5G61600	1.93489	-0.606943	0.00755414	1
AT5G61780	0.210956	5.4936	0.0252434	1
AT5G62550	0.721913	1.98606	0.0147188	1
AT5G62810	0.399222	3.29309	0.0355864	1
AT5G64350	0.366946	3.71248	0.0467314	1
AT5G64370	0.613054	2.4127	0.0282816	1
AT5G64570	0.271526	5.555	0.0190975	1
AT5G64660	0.830079	1.63034	0.0100126	1
AT5G64690	1.237	0.146917	0.0241385	1
AT5G64770	4.94948	-0.885507	0.0312649	1
AT5G64860	0.618577	2.452	0.0103055	1
AT5G65460	0.428362	2.91457	0.0468863	1
AT5G65495	0.939946	1.00307	0.0236874	1
AT5G65700	0.375534	4.40939	0.0188902	1
AT5G66200	0.498068	2.85953	0.045774	1
AT5G66560	0.482163	2.82482	0.0275774	1
AT5G66580	0.901661	1.16502	0.0226488	1
AT5G66610	1.38227	0.117941	0.0383979	1
AT5G66960	1.18467	-0.136581	0.0312417	1
AT5G67150	0.677532	1.58607	0.0332591	1
AT5G67370	0.700225	1.85123	0.0322986	1
AT5TE88180	4.94952	-1.55834	0.0312649	1
ATCG00010	1.34074	0.969262	0.0163335	1
ATCG00065	0.304699	4.41376	0.0360434	1
ATCG00100	0.739688	2.30244	0.0140995	1
ATCG00230	1.95495	2.70087	0.0110333	1
ATCG01090	0.707346	5.11637	0.00940602	1
ATMG00040	0.566255	2.2633	0.0331779	1
ATMG00560	0.764634	4.38021	0.00755144	1
ATMG00570	2.94766	-1.43363	0.0313057	1
ATMG00660	0.393107	3.76274	0.0445676	1
ATMG00960	0.771089	1.90332	0.0119452	1
ATMG01280	2.49504	0.287094	0.0142287	1

## Sheet: rdr2 upregulated transcripts
ID	tot logFC	tot logCPM	tot PValue	tot FDR
AT5G25980	0.65966	8.13386	8.12e-19	1.75e-14
AT1G20015	4.53132	1.57075	1.88e-13	2.44e-09
AT2G39330	0.679473	5.36297	8.52e-13	9.2e-09
AT1G53480	3.91236	0.328843	2.03e-11	1.37e-07
AT1G67105	2.7734	-0.317249	2.12e-11	1.37e-07
AT3G49120	1.2351	2.58865	5.21e-09	2.41e-05
AT2G17690	7.11872	-0.688702	1.51e-08	5.14e-05
AT3TE47360	7.11872	-1.03638	1.51e-08	5.14e-05
AT1G63020	1.44676	1.7998	2.55e-08	8.26e-05
AT4G15210	0.443979	6.67312	1.03e-07	0.00030473
AT4G15258	3.61819	4.00277	1.45e-07	0.00039264
AT1G74456	4.42479	1.12854	1.74e-07	0.00044987
AT3G44310	0.526436	6.23821	2.96e-07	0.00068394
ATMG00670	0.999202	4.59906	6.85e-07	0.00153015
AT1G15820	0.583441	6.51144	1.2e-06	0.002597
AT4G12800	0.641757	5.371	1.82e-06	0.00380122
AT5G26000	0.66097	6.90555	2.31e-06	0.00468214
AT3G12000	0.903285	2.84092	3.09e-06	0.0058919
AT2G02850	0.78029	3.26258	3.89e-06	0.00705769
AT5G24780	0.535485	8.72943	3.92e-06	0.00705769
AT4G16380	1.12162	2.41842	4.09e-06	0.00715788
AT3G14210	0.740503	3.76849	9.17e-06	0.0141526
AT2G41640	1.89182	0.345135	9.4e-06	0.0141694
AT3G21805	3.6105	4.87693	9.86e-06	0.0145178
AT2G01008	0.898177	8.56439	1.44e-05	0.0207052
AT1G48750	1.0412	2.56568	4.79e-05	0.0633244
AT2G33800	0.656948	3.80467	5.26e-05	0.0668449
AT1G68530	0.382745	5.41744	6.03e-05	0.0737058
AT4TE08355	6.3035	-1.28701	6.96e-05	0.0835735
AT3G41761	0.683651	5.73228	8.92e-05	0.10139
AT4G21910	0.595952	4.17705	9.68e-05	0.107063
AT5G06320	0.827693	3.18488	0.00010778	0.115837
AT1G33840	6.18924	-1.2603	0.00013919	0.134611
AT3G63052	0.852942	6.08744	0.000139	0.134611
AT1G62380	0.507788	5.2239	0.00014769	0.138688
AT1G01300	0.486347	4.62548	0.00017823	0.159176
AT1G62540	1.0263	1.97185	0.00017844	0.159176
AT5G59850	0.732799	4.02738	0.00018339	0.160574
AT1G52230	0.683974	3.07749	0.00020252	0.17266
AT1G12090	0.891962	4.13378	0.00022559	0.185941
AT3G12260	0.831259	2.71631	0.00022671	0.185941
AT2G21840	6.1896	-1.15741	0.00024475	0.195781
AT2G11520	1.21057	1.6452	0.00026101	0.199078
AT3G42820	6.18476	-1.43189	0.00026116	0.199078
AT5G03190	0.497161	3.82188	0.00027538	0.205176
AT3G09820	0.464393	5.39276	0.0002808	0.206757
AT2G05100	0.383383	5.73511	0.0002974	0.216519
AT1G54570	0.644184	3.18975	0.00030797	0.218869
AT2G20721	2.8639	1.89041	0.00030647	0.218869
AT5G66040	1.27006	0.750083	0.00031076	0.218869
AT2G20180	1.37042	1.46608	0.00031829	0.22176
AT1G18745	1.48684	1.38636	0.00035049	0.23557
AT2G38110	0.466952	4.96938	0.00035266	0.23557
AT5G23940	0.442555	6.46031	0.00037302	0.243552
AT5G28237	1.03303	1.9906	0.0003739	0.243552
AT4G16590	0.54661	4.58593	0.00038208	0.24512
AT2G41800	2.5075	-0.459119	0.000404	0.251706
AT5G01800	0.864603	2.50615	0.00042662	0.260779
AT1G55260	0.49774	4.17892	0.00046172	0.274468
AT3G10840	1.26561	1.57984	0.00046642	0.274743
AT1G08880	0.735059	2.82622	0.00048392	0.279963
AT2G01422	5.93051	-1.43189	0.0004893	0.28057
AT1G42960	0.719225	3.1413	0.00056443	0.312581
AT5G24770	0.446598	6.82803	0.00056206	0.312581
AT1G14520	1.49942	0.635365	0.00062718	0.344391
AT2G21850	2.16271	-0.461469	0.0007585	0.391255
AT3G22840	0.780703	3.61922	0.00077795	0.396907
AT1G06000	0.57604	4.70079	0.00083614	0.418001
AT1G01600	0.33117	5.75358	0.0009776	0.459009
AT1G19570	0.420766	5.419	0.00096781	0.459009
AT1G29195	2.03378	0.421557	0.00096187	0.459009
AT5G51174	3.61143	0.120247	0.00096475	0.459009
AT1G75950	0.499657	4.5906	0.00104831	0.481052
AT2G34420	0.463322	7.35286	0.00104265	0.481052
AT3G20470	1.22651	2.53167	0.00103492	0.481052
AT3G17715	3.47151	-0.521766	0.0010718	0.485643
AT3G10985	0.587858	3.79038	0.00108137	0.486581
AT1G72110	1.44579	0.427701	0.00135398	0.566927
AT5G62720	1.39628	1.48859	0.00141009	0.574634
AT3G54920	0.605577	3.53825	0.00150966	0.603817
AT1G29071	1.29705	7.2309	0.0015443	0.613881
AT5G06510	1.53894	0.282277	0.00156213	0.617185
AT1G49560	1.45036	0.682488	0.00159174	0.620177
AT5G04830	0.848221	2.26943	0.00161308	0.620177
AT5G47560	0.712201	2.74651	0.00161756	0.620177
AT5G49130	1.33584	1.55331	0.00160127	0.620177
ATCG00140	0.35037	6.95532	0.00166162	0.632481
AT1G50460	1.06176	1.34373	0.00174789	0.652205
AT3G49010	0.339039	5.22637	0.00176005	0.652205
AT3G23810	0.409886	6.89956	0.00177598	0.653834
AT1G55020	0.56342	3.62345	0.00191355	0.688825
AT3G57645	0.896127	5.47595	0.00190536	0.688825
AT5G10770	0.748531	2.28567	0.00195879	0.697362
AT1G06460	0.700424	2.49893	0.00204618	0.712306
AT4G32460	0.418783	4.75401	0.00206673	0.712306
AT1G61990	0.909151	1.76227	0.00218863	0.734777
AT2G42885	1.56483	0.292279	0.0022354	0.738992
ATMG00665	1.26804	2.71742	0.00231887	0.762696
AT5G47990	5.93908	-1.49352	0.00237419	0.776948
AT1G52400	0.201176	8.64585	0.0024504	0.779197
AT3G43720	0.697257	4.57972	0.00245322	0.779197
AT4G13510	0.572061	3.77431	0.00245115	0.779197
AT5G64300	0.534751	3.20388	0.00242272	0.779197
AT2G05070	0.350361	5.11601	0.0025293	0.795562
AT4G22240	0.326628	5.66546	0.00261899	0.815139
AT1G04650	1.55498	0.0822113	0.00267111	0.81639
AT1G70900	0.957564	1.89376	0.00266043	0.81639
AT3G26740	0.511452	4.01377	0.00269158	0.818785
AT5G36930	0.833434	1.4748	0.00278241	0.834658
AT1G29070	0.650421	3.44123	0.00284474	0.841665
AT3G61470	0.452381	6.89677	0.00293866	0.861586
AT5G64350	0.515184	3.71248	0.00292924	0.861586
AT5G01840	2.7754	-0.622223	0.0029591	0.862556
AT5G41520	0.614294	3.41875	0.00312297	0.891423
AT5G45030	0.890535	1.61173	0.00310949	0.891423
AT1G67740	0.616526	3.25834	0.0034525	0.972629
AT2G24200	0.328108	5.23196	0.00356824	0.996569
AT5G02870	0.311706	6.00379	0.00355877	0.996569
AT1G01430	0.811225	1.44109	0.00861539	1
AT1G01550	0.425957	3.37039	0.0239372	1
AT1G01710	0.716076	1.95178	0.0105788	1
AT1G01900	0.593339	2.32633	0.022664	1
AT1G02500	0.52857	5.61431	0.0110543	1
AT1G02750	1.15807	0.74375	0.0116724	1
AT1G02850	0.810503	1.51656	0.00965872	1
AT1G03860	0.499433	2.5801	0.0351933	1
AT1G04410	0.368718	5.78044	0.00829792	1
AT1G04430	0.31607	3.87895	0.0458991	1
AT1G04680	0.215061	5.59266	0.0469246	1
AT1G06310	3.20917	-1.46371	0.0156354	1
AT1G07350	0.696098	1.60176	0.0233951	1
AT1G07940	0.296071	4.79166	0.0273769	1
AT1G08115	0.681882	10.5838	0.00516231	1
AT1G08380	0.362346	4.98951	0.016229	1
AT1G08480	0.693954	2.31676	0.017149	1
AT1G09070	0.257519	4.56395	0.0468315	1
AT1G10020	0.654682	2.18301	0.010212	1
AT1G10210	0.993284	0.304052	0.0452356	1
AT1G11660	0.488175	2.96649	0.0125147	1
AT1G13280	0.48391	3.13814	0.023408	1
AT1G13360	0.558705	2.49333	0.0434727	1
AT1G13390	0.890929	1.66489	0.0124584	1
AT1G14000	0.484862	2.94143	0.0249998	1
AT1G15140	0.996048	1.5095	0.00615099	1
AT1G15350	1.47114	-0.69759	0.0213025	1
AT1G15760	1.62712	-0.52589	0.0426192	1
AT1G15930	0.461636	5.25817	0.0393633	1
AT1G17745	0.227606	4.79191	0.0432629	1
AT1G18440	1.20716	0.026165	0.00766684	1
AT1G18580	0.697576	1.50888	0.0344414	1
AT1G18740	0.57259	1.83531	0.0428591	1
AT1G19100	0.718994	1.61962	0.043354	1
AT1G20070	0.883858	0.826067	0.0334199	1
AT1G20190	0.522396	2.48484	0.0237555	1
AT1G20620	0.388607	6.9207	0.00910529	1
AT1G20850	0.512194	2.98064	0.0235952	1
AT1G20980	0.256958	4.79039	0.0222762	1
AT1G21880	0.63645	1.94597	0.0306583	1
AT1G22160	0.481965	2.47478	0.0457786	1
AT1G22330	0.816627	0.904841	0.0364011	1
AT1G22490	0.99043	0.771724	0.0329765	1
AT1G23030	0.609572	2.70647	0.00607515	1
AT1G23230	0.484304	3.1526	0.0387873	1
AT1G25450	0.71621	1.72124	0.0123119	1
AT1G26233	1.18418	1.81391	0.0153954	1
AT1G26270	0.4593	2.29006	0.0419208	1
AT1G27950	0.346333	4.00007	0.0160701	1
AT1G29120	0.906238	1.15303	0.0390225	1
AT1G29910	0.351628	5.95878	0.0104507	1
AT1G29920	0.271501	5.98526	0.0246429	1
AT1G29930	0.41203	8.14958	0.0266941	1
AT1G30280	0.988035	0.361973	0.0420003	1
AT1G30530	0.327355	4.61688	0.0254856	1
AT1G32225	2.96055	-1.59259	0.0347456	1
AT1G32940	0.875809	0.568849	0.0401331	1
AT1G33250	1.07381	1.0645	0.00808267	1
AT1G35140	1.34288	0.0187817	0.0113633	1
AT1G35310	0.462936	3.61996	0.0184873	1
AT1G35720	0.576453	3.90311	0.00432427	1
AT1G43190	0.500294	2.89373	0.0285391	1
AT1G48840	0.947483	0.845807	0.0215311	1
AT1G49010	0.725471	1.51186	0.0396352	1
AT1G49410	0.884219	0.440579	0.0341128	1
AT1G49830	2.95404	-1.08555	0.0313338	1
AT1G50110	0.895099	1.20429	0.0408557	1
AT1G51380	1.47097	-0.676998	0.0491016	1
AT1G53230	0.686489	2.0031	0.00862268	1
AT1G53560	4.95256	-1.20798	0.0348538	1
AT1G54990	0.637843	1.97066	0.0146648	1
AT1G56110	0.349846	3.78715	0.0233388	1
AT1G58848	1.42631	0.545946	0.00623376	1
AT1G62480	0.419721	3.96715	0.0200778	1
AT1G63710	0.362094	4.01315	0.0131719	1
AT1G63840	0.768552	1.61935	0.0113615	1
AT1G64190	0.425079	2.4875	0.0461998	1
AT1G64650	0.509197	3.00224	0.00786621	1
AT1G65960	0.239849	5.52518	0.0214572	1
AT1G66240	0.648679	1.80893	0.0181464	1
AT1G66350	0.345317	4.53411	0.0250133	1
AT1G67430	0.342637	5.32096	0.0262427	1
AT1G67750	0.348243	4.51615	0.0374535	1
AT1G68570	0.34438	3.99139	0.0379313	1
AT1G68700	2.95392	-1.13411	0.0312649	1
AT1G69440	0.661811	1.71115	0.0301898	1
AT1G70470	1.95236	-0.444976	0.00861107	1
AT1G70720	1.49226	0.134591	0.00457191	1
AT1G71050	0.943342	0.727202	0.0376991	1
AT1G72370	0.327669	6.31549	0.0214421	1
AT1G74930	2.28626	-0.519375	0.0496521	1
AT1G75020	1.19787	0.185167	0.0351517	1
AT1G76080	0.498956	4.17116	0.00772003	1
AT1G76160	0.298011	4.31046	0.0488669	1
AT1G76680	0.81629	1.68024	0.014719	1
AT1G76790	0.919311	1.36422	0.0204436	1
AT1G76850	0.340952	3.73655	0.0241178	1
AT1G77920	2.45901	-0.537551	0.0224875	1
AT1G78300	0.346982	4.81723	0.0113429	1
AT1G78490	0.588815	2.11651	0.0219605	1
AT1G78820	0.660226	2.65432	0.0134354	1
AT1G78960	0.252762	5.32912	0.0475456	1
AT1G79070	1.55826	0.130649	0.0107114	1
AT1G79210	0.604061	1.99128	0.0207021	1
AT1G79850	0.976757	3.07341	0.00400266	1
AT1G80190	1.47105	-0.286363	0.0491016	1
AT1G80760	0.863462	1.04182	0.0253348	1
AT1TE55920	3.20917	-1.49488	0.0156354	1
AT1TE58825	5.42605	-1.49337	0.00781944	1
AT2G01140	0.307247	5.19439	0.0298158	1
AT2G01190	0.948611	1.25857	0.0329796	1
AT2G01870	1.19963	-0.13389	0.043367	1
AT2G02990	0.519444	2.10404	0.041838	1
AT2G03070	0.647223	1.72363	0.0262803	1
AT2G06520	0.582368	3.39444	0.00535433	1
AT2G07689	0.578099	2.55388	0.0171877	1
AT2G07709	0.216851	7.89991	0.023534	1
AT2G07711	0.336104	6.12748	0.0353917	1
AT2G07715	0.340022	4.67121	0.0294683	1
AT2G07811	0.518128	3.04227	0.0203661	1
AT2G10940	0.451236	4.64272	0.0109798	1
AT2G14090	1.3824	-0.262207	0.0419016	1
AT2G14120	0.423943	2.91711	0.0367447	1
AT2G14900	0.750666	1.59977	0.0391304	1
AT2G15290	0.900759	0.928139	0.0140512	1
AT2G16060	2.10728	-1.01889	0.0224654	1
AT2G17060	5.21112	-1.46218	0.018006	1
AT2G19310	0.845508	1.34367	0.0226226	1
AT2G20550	1.64553	-0.160456	0.00409139	1
AT2G22805	1.28781	0.225056	0.0139092	1
AT2G23690	2.29253	-0.640349	0.0117324	1
AT2G27400	1.81219	-0.0598899	0.0425762	1
AT2G28130	0.880562	0.832455	0.0445482	1
AT2G28880	0.856227	1.21906	0.0211597	1
AT2G30570	0.258953	4.77002	0.0280344	1
AT2G31110	1.23041	0.204696	0.0243821	1
AT2G32080	0.729684	2.33386	0.00813703	1
AT2G32990	0.765464	1.18629	0.0268556	1
AT2G33480	1.03478	0.921091	0.0182153	1
AT2G33740	0.734234	0.753021	0.0371924	1
AT2G34480	0.51811	6.36139	0.00594211	1
AT2G35150	1.09427	-0.546332	0.0347546	1
AT2G35155	0.868327	1.29038	0.0173	1
AT2G36240	0.603863	1.05829	0.048371	1
AT2G36830	0.313025	5.13755	0.00685044	1
AT2G36950	1.21424	0.871874	0.017092	1
AT2G37170	0.692351	1.53885	0.0422142	1
AT2G37200	0.90312	0.961023	0.0347829	1
AT2G37760	0.648183	2.41752	0.0141987	1
AT2G38270	0.689951	1.59354	0.0472455	1
AT2G38540	0.541831	7.63214	0.0110241	1
AT2G39010	0.453297	3.96985	0.00605542	1
AT2G39710	1.06006	0.341874	0.0346789	1
AT2G40000	0.458688	3.35865	0.0303711	1
AT2G40070	0.571847	2.30792	0.0481309	1
AT2G40110	0.914392	1.01628	0.0137185	1
AT2G40140	0.394828	3.12114	0.0455822	1
AT2G40475	1.02621	1.1809	0.0160307	1
AT2G41090	0.630792	1.55279	0.044627	1
AT2G41550	0.553909	1.57686	0.0480084	1
AT2G42320	0.516697	2.30252	0.0441856	1
AT2G42990	0.369349	3.60148	0.0499848	1
AT2G43950	0.791539	0.898053	0.0448968	1
AT2G44130	0.379563	3.74814	0.0345816	1
AT2G44680	0.802688	1.08171	0.0345685	1
AT2G45640	0.585966	1.9513	0.0457214	1
AT2G45650	0.790549	1.15293	0.0443947	1
AT2G45680	0.603308	1.8627	0.0231118	1
AT2G45960	0.345225	5.38362	0.0118354	1
AT2G46100	0.998637	0.838912	0.00741554	1
AT2TE78320	5.42605	-1.55837	0.00781944	1
AT3G01130	1.05262	0.330957	0.0196006	1
AT3G01780	0.360058	3.61962	0.0286735	1
AT3G02230	0.360044	4.30589	0.0425027	1
AT3G02330	1.60583	-0.524243	0.0329933	1
AT3G02900	1.04839	0.908163	0.0114105	1
AT3G03480	1.15969	0.628466	0.00586532	1
AT3G03810	1.04296	0.781304	0.00833438	1
AT3G04400	0.41122	6.01567	0.0247602	1
AT3G05420	0.412811	3.58424	0.0228771	1
AT3G06145	2.4591	-1.08739	0.0224875	1
AT3G06820	0.64108	1.45126	0.0387644	1
AT3G06900	0.522689	8.24089	0.034833	1
AT3G07100	0.312805	3.89133	0.0328277	1
AT3G07340	1.11443	0.908824	0.0219322	1
AT3G08850	0.43172	3.97014	0.00399092	1
AT3G09000	0.577688	2.71776	0.0320084	1
AT3G09440	0.178381	6.29573	0.00853515	1
AT3G10370	0.59111	3.17888	0.00877201	1
AT3G10850	0.343085	3.71022	0.0390691	1
AT3G11660	0.988933	0.860204	0.0388673	1
AT3G12210	1.16278	-0.0534668	0.0161743	1
AT3G12780	0.328128	5.72847	0.0341165	1
AT3G13310	0.730279	2.18017	0.0258991	1
AT3G13450	0.445452	3.0173	0.0297231	1
AT3G13480	1.26486	0.199155	0.00996642	1
AT3G14067	0.291139	5.02409	0.0481699	1
AT3G14415	0.296327	4.61022	0.0225784	1
AT3G14735	2.14308	0.41462	0.00886926	1
AT3G15030	0.504675	2.65349	0.0376571	1
AT3G15840	0.638209	1.71644	0.035468	1
AT3G16240	0.401297	5.06822	0.0185967	1
AT3G17205	0.437709	3.0763	0.0291169	1
AT3G17390	0.283036	5.81396	0.00416584	1
AT3G17820	0.232834	5.26441	0.043438	1
AT3G18080	0.301666	4.38199	0.0254613	1
AT3G18220	1.39016	-0.015464	0.0192077	1
AT3G18490	0.287669	6.11091	0.00443762	1
AT3G19220	1.13725	0.252164	0.0289069	1
AT3G19770	0.759213	1.21701	0.0376101	1
AT3G21660	2.3035	-1.23795	0.0138078	1
AT3G21670	0.305119	4.09112	0.0291023	1
AT3G22300	0.780147	1.14018	0.0281586	1
AT3G22400	0.969002	1.26279	0.00435208	1
AT3G22450	2.95392	-1.23667	0.0312649	1
AT3G22670	1.42201	-0.526177	0.0309304	1
AT3G23050	0.367722	3.56888	0.0255053	1
AT3G24420	0.85722	1.55935	0.0139579	1
AT3G24612	3.13076	2.40751	0.00737562	1
AT3G26165	1.38219	-0.69686	0.0414528	1
AT3G28180	0.675658	1.96684	0.0139876	1
AT3G28430	0.690651	1.94	0.0197989	1
AT3G28917	0.636263	3.08827	0.00783283	1
AT3G29639	4.95398	-1.40212	0.0312649	1
AT3G30180	0.811209	1.23056	0.0461716	1
AT3G30460	3.2096	-1.08529	0.0158289	1
AT3G43430	1.38218	-0.44716	0.0414528	1
AT3G43810	0.434839	4.46046	0.0321178	1
AT3G45100	0.862446	0.955381	0.0279066	1
AT3G45140	0.324516	8.24616	0.0153104	1
AT3G45600	0.668631	1.44635	0.0369678	1
AT3G45780	0.501841	3.39461	0.0178097	1
AT3G46430	0.693566	1.62695	0.0307339	1
AT3G47300	1.24447	-0.185744	0.0107114	1
AT3G48130	5.20926	-1.55835	0.0156766	1
AT3G48230	3.20918	-1.06174	0.0156354	1
AT3G48550	2.10408	-0.865913	0.0215039	1
AT3G48770	0.764056	1.03215	0.0488861	1
AT3G48930	0.358024	4.42847	0.0245058	1
AT3G49570	2.95392	-1.2898	0.0312649	1
AT3G52760	1.19963	-0.13163	0.043367	1
AT3G52960	0.454378	3.32955	0.0188868	1
AT3G52990	0.406341	3.92435	0.0050232	1
AT3G53940	1.13538	0.329491	0.0227156	1
AT3G54400	0.529804	3.82561	0.0104715	1
AT3G55440	0.276736	5.49947	0.0262418	1
AT3G55750	0.323853	3.35356	0.0495762	1
AT3G55830	0.680669	1.33559	0.045112	1
AT3G56460	0.451442	2.98029	0.0247277	1
AT3G56705	0.746387	8.98291	0.0145103	1
AT3G56825	3.21042	-0.80411	0.0161129	1
AT3G56960	0.696325	1.07911	0.0480002	1
AT3G57760	1.73014	-0.678465	0.019246	1
AT3G59060	0.713043	1.47047	0.0210675	1
AT3G59080	1.78698	-0.271444	0.0238105	1
AT3G59140	0.658283	2.27347	0.00806974	1
AT3G59690	1.81798	-0.194496	0.00418986	1
AT3G60530	0.607397	2.95245	0.046578	1
AT3G60620	1.17994	0.539087	0.0107675	1
AT3G61198	0.793804	7.96996	0.0165329	1
AT3G61820	0.465603	3.89687	0.0209884	1
AT3TE51505	3.05347	-1.34625	0.0228583	1
AT4G00230	0.735014	1.91224	0.0158249	1
AT4G00360	0.603663	1.92858	0.0427553	1
AT4G00590	1.19674	0.583383	0.0276328	1
AT4G00975	0.569581	3.12221	0.00759665	1
AT4G01070	0.668973	2.79115	0.00618215	1
AT4G01850	0.29525	5.56796	0.00748541	1
AT4G02770	0.408221	4.14499	0.0112459	1
AT4G06744	1.94163	-0.384944	0.00755414	1
AT4G07507	1.46229	0.117246	0.00701417	1
AT4G08390	0.364353	3.23464	0.0496425	1
AT4G08950	0.662972	2.85684	0.0136274	1
AT4G09900	1.55318	-0.493673	0.0290243	1
AT4G11290	1.09678	0.729798	0.00783743	1
AT4G12040	0.666869	2.23161	0.0195088	1
AT4G13070	1.25981	-0.061009	0.0428716	1
AT4G13360	0.771263	1.71312	0.00597401	1
AT4G14950	0.676901	1.82528	0.0413518	1
AT4G15490	0.566137	2.21609	0.0171523	1
AT4G16150	0.546697	2.64916	0.0244517	1
AT4G16490	0.421979	3.6698	0.0199719	1
AT4G17250	1.93052	-0.38701	0.0129585	1
AT4G17914	4.95398	-1.59158	0.0312649	1
AT4G19120	0.520332	3.3119	0.0039248	1
AT4G19395	1.44548	0.0747451	0.0424358	1
AT4G19410	0.370489	3.76027	0.0442982	1
AT4G21500	3.21546	-1.23579	0.0178112	1
AT4G21990	0.606539	2.82657	0.00445101	1
AT4G22250	1.37537	0.768605	0.00446312	1
AT4G22930	0.567776	1.68369	0.0441426	1
AT4G23040	0.908351	0.799683	0.0273568	1
AT4G23400	0.380984	3.51454	0.0232425	1
AT4G23560	0.678251	1.07507	0.0425715	1
AT4G23720	2.95621	-1.37398	0.0324336	1
AT4G24160	1.28719	0.599776	0.0193842	1
AT4G24275	5.61714	-0.80335	0.00472653	1
AT4G25620	0.539071	1.88459	0.0463337	1
AT4G26570	0.661022	1.64192	0.0386295	1
AT4G26690	0.619363	2.01228	0.0489844	1
AT4G26980	0.988608	0.409379	0.0364029	1
AT4G27380	0.728132	2.18994	0.00809327	1
AT4G27560	0.732625	2.32343	0.00667012	1
AT4G27640	0.53496	2.97779	0.0107178	1
AT4G27960	0.383426	3.12138	0.0455057	1
AT4G28030	0.693096	1.54154	0.0419007	1
AT4G28250	0.474671	3.21595	0.0263128	1
AT4G29830	0.760573	2.34418	0.0119018	1
AT4G30190	0.276449	5.02278	0.043095	1
AT4G30920	0.403658	3.22502	0.0302091	1
AT4G30960	0.316037	4.99045	0.016372	1
AT4G31400	1.15405	0.0699159	0.0375486	1
AT4G32040	0.656667	2.00937	0.0447849	1
AT4G32050	1.25031	0.793436	0.0040673	1
AT4G32410	0.261462	5.08255	0.00715978	1
AT4G32890	1.1941	0.759157	0.0226582	1
AT4G33220	0.384482	4.45088	0.00412584	1
AT4G34180	0.674864	2.00731	0.0126877	1
AT4G34200	0.416329	5.33498	0.00960461	1
AT4G34720	0.516644	2.68639	0.0384393	1
AT4G35510	1.07496	0.250517	0.0321461	1
AT4G35890	0.608882	2.85222	0.0162642	1
AT4G36360	0.182127	6.10976	0.0203249	1
AT4G37870	0.361755	4.24404	0.0106604	1
AT4G38090	1.24424	0.226038	0.0351764	1
AT4G38210	1.5802	0.373638	0.00873585	1
AT4G38220	0.591519	2.1898	0.0258231	1
AT4G38400	0.72573	1.20101	0.0490992	1
AT4G38460	0.778345	2.2355	0.00639459	1
AT4G38770	0.425921	5.39791	0.00563035	1
AT4G38932	1.17488	0.785209	0.0141435	1
AT4G39080	0.304259	4.24215	0.0323017	1
AT4G39090	0.238082	5.40513	0.0386951	1
AT4G39800	0.241643	5.27484	0.0432841	1
AT5G01360	1.29803	-0.303218	0.0290243	1
AT5G01530	0.230269	6.713	0.0348052	1
AT5G02110	1.11827	0.381427	0.048923	1
AT5G02180	1.03041	0.388947	0.0345379	1
AT5G02260	1.17564	0.326252	0.0260606	1
AT5G02380	0.316337	7.13637	0.0139861	1
AT5G02490	0.317252	4.29321	0.0437107	1
AT5G02790	0.463779	3.38429	0.0184677	1
AT5G03880	0.767762	2.26766	0.0105949	1
AT5G05400	2.9542	-1.26229	0.0314008	1
AT5G05600	0.815629	2.04543	0.00819817	1
AT5G07030	0.313392	5.25996	0.0229146	1
AT5G07250	0.62622	1.55165	0.0337394	1
AT5G08640	0.326261	5.06139	0.0288432	1
AT5G09585	0.763896	8.78463	0.00760473	1
AT5G09650	0.391175	3.32248	0.0446155	1
AT5G09810	0.274536	6.16216	0.0128871	1
AT5G10780	0.894686	1.34167	0.0137535	1
AT5G11000	0.800828	1.53121	0.0189942	1
AT5G11060	0.474931	2.67992	0.043376	1
AT5G11740	0.453742	3.19896	0.0334457	1
AT5G12200	0.572731	1.91804	0.043169	1
AT5G13410	0.860848	0.781597	0.0374445	1
AT5G13450	0.386432	4.47454	0.00469878	1
AT5G15320	1.0448	0.547745	0.023044	1
AT5G16230	1.10374	0.184653	0.0359849	1
AT5G16450	0.700568	1.52842	0.0350724	1
AT5G16910	0.520193	3.02912	0.00786235	1
AT5G17870	0.49563	3.32419	0.0155977	1
AT5G17920	0.206034	7.72183	0.0293558	1
AT5G18790	1.47106	-0.274699	0.0491016	1
AT5G18840	2.0806	-0.73004	0.0224875	1
AT5G19090	0.41586	4.02114	0.00468968	1
AT5G19510	0.568968	5.07357	0.00762434	1
AT5G19750	1.15456	0.443083	0.0151482	1
AT5G19880	2.3034	-0.806607	0.00443631	1
AT5G20330	1.18143	0.0707473	0.0447345	1
AT5G20630	0.490286	3.96091	0.0254491	1
AT5G21950	0.828326	1.2225	0.0157949	1
AT5G22090	0.420535	2.90697	0.044457	1
AT5G22430	0.370224	5.44626	0.0138207	1
AT5G22860	1.13665	0.845019	0.0380863	1
AT5G23050	0.580791	2.28855	0.0200354	1
AT5G23910	0.569694	2.02951	0.0212847	1
AT5G24330	1.60031	-0.430565	0.024627	1
AT5G24420	0.437029	3.90559	0.0349429	1
AT5G26220	0.960359	0.948867	0.00363896	1
AT5G26742	0.265103	5.16946	0.0357049	1
AT5G27680	1.20656	0.677114	0.00452179	1
AT5G27820	1.3216	0.13715	0.043367	1
AT5G35430	0.616018	2.49842	0.00818611	1
AT5G35630	0.205745	5.85407	0.0130385	1
AT5G35735	1.00463	0.975453	0.0159391	1
AT5G37600	0.432396	4.301	0.0256068	1
AT5G38240	2.95392	-1.28919	0.0312649	1
AT5G39240	1.55324	-0.0591689	0.0146715	1
AT5G39610	1.43781	-0.223504	0.0356559	1
AT5G40690	1.92174	-0.415701	0.0420798	1
AT5G41920	1.00579	-0.0013954	0.0231948	1
AT5G41940	0.473242	2.41564	0.0488375	1
AT5G41970	0.508779	2.80718	0.0237329	1
AT5G42100	0.363842	3.965	0.0165855	1
AT5G42220	0.50464	3.06546	0.00698899	1
AT5G42440	1.44565	0.216435	0.0111278	1
AT5G43870	0.733593	2.1533	0.0183983	1
AT5G44410	0.865857	1.12578	0.028246	1
AT5G45275	0.943204	0.944337	0.0296642	1
AT5G45550	0.776556	1.79251	0.0154311	1
AT5G46490	1.43301	-0.433529	0.0359036	1
AT5G47455	1.62226	0.181988	0.0457698	1
AT5G47960	1.91397	-0.826477	0.03861	1
AT5G48500	0.691983	2.60105	0.0103056	1
AT5G48850	1.20143	-0.194916	0.0476608	1
AT5G49890	0.556533	2.6602	0.0140728	1
AT5G51510	1.08216	1.02644	0.0226114	1
AT5G54770	0.38441	7.64311	0.0143489	1
AT5G54940	0.459259	3.13349	0.0406538	1
AT5G57070	0.83471	1.2185	0.0399272	1
AT5G57860	0.860879	1.15463	0.0404368	1
AT5G58140	0.295023	4.13239	0.0358088	1
AT5G58260	0.955779	1.13357	0.018065	1
AT5G58510	0.569116	2.27703	0.0140722	1
AT5G58740	0.750109	1.2075	0.0313444	1
AT5G59050	1.08332	0.863093	0.0056981	1
AT5G59320	0.568793	5.01849	0.00435168	1
AT5G59820	1.32158	0.340365	0.0479509	1
AT5G60690	0.34861	3.87427	0.0441423	1
AT5G61670	0.827099	1.37815	0.0251818	1
AT5G61780	0.229394	5.4936	0.0149381	1
AT5G62210	0.388162	3.40025	0.042562	1
AT5G62890	0.564263	3.60388	0.021299	1
AT5G64310	1.05269	0.207998	0.0196006	1
AT5G64650	0.91869	0.118826	0.0336581	1
AT5G64860	0.626778	2.452	0.0103055	1
AT5G65280	0.631299	2.53032	0.0328283	1
AT5G66320	0.57611	2.28214	0.0463084	1
AT5G66570	0.247808	6.83096	0.0153367	1
AT5G66590	0.576341	2.32699	0.0336369	1
AT5G67360	0.317963	5.79377	0.0157982	1
ATCG00010	1.15505	0.969262	0.0420847	1
ATCG00200	0.842753	1.88655	0.0387745	1
ATCG00690	1.02674	0.86085	0.0276468	1
ATMG00020	0.266147	15.2634	0.00699582	1
ATMG00730	0.92255	6.91051	0.0421766	1
ATMG01090	1.50676	-0.195906	0.0306697	1
ATMG01280	2.14462	0.287094	0.0362732	1
ATMG01380	0.940823	6.0605	0.00421768	1

## Sheet: rdr3 upregulated transcripts
ID	tot logFC	tot logCPM	tot PValue	tot FDR
AT3G21805	6.81441	9.9157	1.35743e-10	8.79545e-06
AT4G15258	5.93753	9.81094	1.44907e-09	4.69462e-05
AT5G46315	6.25959	4.43119	4.6019e-08	0.000993933
AT3G24615	4.79966	7.03085	8.10901e-08	0.00131356
AT3G14735	4.60167	4.20879	1.34613e-06	0.0174445
AT1G20015	4.6965	3.72975	2.2933e-06	0.0247657
AT5G53902	2.91647	7.44875	6.69399e-05	0.619625
AT5G67160	4.14544	-0.39272	8.20125e-05	0.66425
ATMG01380	2.62291	9.45346	0.000197183	1
AT5G06165	2.01067	6.78893	0.000262653	1
AT5G41471	1.71446	2.51417	0.000270864	1
AT3G56580	1.84216	1.62934	0.000386291	1
AT1G66890	2.55746	0.562024	0.000396878	1
AT5G54075	2.52375	7.51336	0.000437837	1
AT1G74456	3.49279	5.46044	0.000668674	1
AT1G79020	3.66938	-0.757593	0.0013008	1
AT1G70185	1.38098	5.8194	0.00130943	1
AT1G60580	5.84844	-1.18062	0.00210523	1
AT3G58840	2.2938	1.47744	0.00219548	1
AT3G46640	1.53266	1.56495	0.00239051	1
AT4G25040	2.06313	0.928065	0.00243825	1
AT5G28290	2.15793	0.0601245	0.00244867	1
AT5G27889	3.28587	-0.277519	0.0024677	1
AT3G27865	2.35418	2.07874	0.00249	1
AT4TE17510	5.48684	-1.43281	0.00289891	1
AT5G44005	3.04756	-0.509949	0.00306614	1
AT1G31350	2.11285	0.0373464	0.00311212	1
AT2G38480	2.51364	-0.479113	0.00331024	1
AT3G60680	2.88746	-0.615356	0.00351227	1
AT5G42670	1.97495	0.441338	0.00373147	1
AT3G01050	1.9793	0.112789	0.00412098	1
AT5G40395	1.46565	4.58258	0.00414618	1
AT5G48120	1.54085	1.06204	0.00446724	1
AT5G65860	2.39743	3.85526	0.00457809	1
AT1G07390	5.33919	-1.52146	0.00465462	1
AT3G49370	5.33919	-1.52146	0.00465462	1
AT5G43620	5.33918	-1.52146	0.00465554	1
AT2G20724	2.21535	0.858432	0.00467571	1
AT2G41410	1.39627	2.9499	0.00485946	1
AT1G19376	3.47542	-0.301363	0.00488002	1
AT5G08740	1.59569	0.806838	0.00516635	1
AT1G05055	2.22861	-0.366561	0.00548266	1
AT5G40040	2.38586	-0.224073	0.00587583	1
AT4G31750	1.79173	0.43218	0.00591286	1
AT2G22475	1.67689	1.57663	0.00593228	1
AT2G23180	2.22462	-0.349729	0.0060484	1
AT1G12280	2.02524	-0.012405	0.00657551	1
ATCG00400	1.27694	7.99743	0.00676918	1
AT3G10620	1.83871	1.29223	0.00678121	1
AT5G51260	2.40178	-0.554214	0.00738279	1
AT2G39330	1.19527	3.79587	0.0074253	1
AT2G45860	1.97112	-0.0610389	0.00753024	1
AT2G46540	2.1206	1.16085	0.0075769	1
AT3G10630	2.19119	-0.370254	0.00758214	1
AT5G12320	1.72868	1.40738	0.0075945	1
AT1G15490	2.0619	0.183073	0.00775597	1
AT2G43375	1.36973	7.29422	0.0079836	1
AT1G54385	1.96098	1.00156	0.00808032	1
AT5G23790	5.26303	-1.56573	0.0081237	1
AT3TE48380	5.26303	-1.56573	0.00812523	1
AT1G67470	3.27347	-1.02062	0.00821314	1
AT5G62390	1.34429	3.45555	0.00830679	1
AT2G35760	2.48061	-0.119357	0.00832222	1
AT3G52105	1.67467	0.845315	0.00850074	1
AT5G39800	2.19052	0.0906985	0.00853057	1
AT5G66900	1.57736	0.588249	0.00861465	1
AT5G27210	2.14873	-0.411555	0.00891153	1
AT1G63680	1.30988	2.91735	0.00903476	1
AT5G04230	1.74445	0.252976	0.00908019	1
AT4G25390	2.69511	-0.746829	0.00913431	1
AT5G09420	1.72433	0.248043	0.00927548	1
AT3G24612	2.22417	1.48702	0.00971418	1
AT5G46230	5.53802	-1.34998	0.0100186	1
AT5G23535	1.5245	0.55953	0.0101906	1
AT3G61760	2.66808	-0.295684	0.0102061	1
AT4TE34755	5.40323	-1.51692	0.0102969	1
AT4G15248	5.19602	-1.61244	0.0105069	1
AT5G09500	2.06627	-0.20084	0.0113299	1
AT1G11800	1.609	0.721213	0.0114419	1
AT1G66360	5.26343	-1.55309	0.0115798	1
AT1G01990	2.60263	-0.380225	0.0117022	1
AT5G04820	1.48919	1.27739	0.0117113	1
AT2G42640	2.13889	-0.17853	0.0117227	1
AT5G46520	2.50185	-0.888266	0.0118585	1
AT4G19560	2.54855	-0.868807	0.0119505	1
AT2G18465	2.02497	-0.23277	0.0121093	1
AT1G25360	5.35621	-1.49488	0.0121392	1
AT5G45010	1.46951	1.71269	0.0122305	1
AT5G06810	1.61868	0.422872	0.0122792	1
AT1G08180	3.43391	-0.889849	0.0124204	1
AT2G32990	1.57907	0.263859	0.0124791	1
AT4G38932	1.62802	0.180447	0.0128036	1
AT1G03820	3.07994	-1.15122	0.0129957	1
AT2G35605	5.37914	-1.4545	0.0130532	1
AT5G19151	5.37914	-1.4545	0.0130537	1
AT1G23880	3.11455	-1.11763	0.0131207	1
AT3G04680	1.6736	0.47463	0.0131749	1
AT2G44040	1.60011	0.639485	0.0132073	1
AT1G22520	1.49389	1.98451	0.0135051	1
AT2G41415	2.24911	-0.638589	0.0135989	1
AT1G14330	1.40517	0.907754	0.0137506	1
AT3G58430	4.99985	-1.71289	0.0137775	1
AT5G50290	4.99985	-1.71289	0.0137795	1
AT4G26610	1.29268	1.54788	0.0138215	1
AT3G43980	1.31682	1.30794	0.0138874	1
AT1G64185	5.09455	-1.66215	0.0140982	1
AT5G62770	5.09453	-1.66215	0.0141051	1
AT3G27960	1.44356	0.693825	0.0142304	1
AT1G21810	2.05783	0.0325068	0.0145908	1
AT1G17490	2.31115	-0.606765	0.0148804	1
AT4G18890	1.23485	2.10767	0.0150021	1
AT5G04510	1.53796	0.539665	0.0151209	1
AT3G50790	1.39296	0.666015	0.0151842	1
AT5G03740	1.09396	3.58203	0.0153043	1
AT1G28680	1.4067	1.39831	0.0153849	1
AT4G22820	1.27948	1.14457	0.0155404	1
AT2G24190	2.1415	-0.730915	0.0157428	1
AT2G27840	1.4598	1.7738	0.0157918	1
AT2G23670	1.4216	2.4181	0.0162773	1
AT1G69020	2.47196	-0.918004	0.0167664	1
AT5G13210	5.05453	-1.67864	0.016826	1
AT2G18190	5.05452	-1.67864	0.0168272	1
AT2G38860	2.3322	-0.58969	0.0174305	1
AT2G19720	2.3322	-0.58969	0.0174334	1
AT1G33770	5.16333	-1.61424	0.017796	1
AT5G22130	2.19612	-0.684153	0.0178738	1
AT1G63360	1.3141	0.91162	0.0178941	1
AT1G51170	1.39257	0.637249	0.018003	1
AT5G47890	1.32728	1.5165	0.0181976	1
AT5G64150	1.60209	0.522646	0.0182837	1
AT3G52680	1.96189	-0.526988	0.0183435	1
AT2G28330	1.79105	-0.3982	0.0187249	1
AT2G16210	2.48564	-0.90719	0.0187991	1
AT3G57765	1.6015	2.47636	0.0189359	1
AT4G35110	1.27855	2.17246	0.0189604	1
AT2G44670	0.977722	3.60627	0.0190265	1
AT5G01175	3.05757	-1.16538	0.0191531	1
AT4G10800	3.04552	-1.1615	0.0193747	1
AT4G02740	1.37636	1.20326	0.0194638	1
AT4G39160	1.40499	0.823693	0.0194861	1
AT1G21840	1.94676	-0.56163	0.0195546	1
AT5G24290	2.97233	-1.20706	0.0195671	1
AT5G65575	2.50352	-0.880438	0.0196719	1
AT4G00760	1.44149	0.687845	0.0201117	1
AT5G56980	1.45746	1.0322	0.0202154	1
AT5G11850	1.18327	1.95146	0.020307	1
AT3G06790	1.5482	-0.0199712	0.0204176	1
AT2G35540	2.27381	-0.611698	0.0206102	1
AT1G63940	1.15751	2.23717	0.0206236	1
AT4G26840	1.33173	3.84577	0.0209675	1
AT3G22530	1.50361	1.06865	0.0210833	1
AT2G41600	1.46877	0.416648	0.0211104	1
AT1G18990	1.77228	-0.213914	0.0212873	1
AT2G14750	1.31299	1.25757	0.0213382	1
AT5G64870	1.99168	-0.506315	0.0216615	1
AT4G20830	1.22798	1.26436	0.0218342	1
AT5G62290	1.71649	0.978274	0.0221116	1
AT3G14940	1.18886	1.42474	0.0223514	1
AT4G25210	1.3748	3.04134	0.0223789	1
AT3G15360	1.24982	2.44063	0.0226918	1
AT2G21660	1.0244	6.58228	0.0227211	1
AT5G67350	1.50605	0.571369	0.0231165	1
AT2G33220	1.45844	2.55612	0.0232765	1
AT5TE37575	4.97899	-1.74938	0.0233166	1
AT5TE35650	2.3786	-0.959866	0.0233263	1
AT5G08510	1.54819	-0.0194224	0.0234289	1
AT1G08290	4.83415	-1.80148	0.0239371	1
AT5G35390	4.83415	-1.80148	0.0239413	1
AT2G34355	4.83415	-1.80148	0.0239448	1
AT1G67540	4.83415	-1.80148	0.0239457	1
AT5G67490	1.24559	2.2695	0.0239863	1
AT4G10940	1.55229	0.271446	0.0240244	1
AT1G52343	4.9711	-1.7298	0.0242025	1
AT4G05160	1.15712	2.35344	0.0242368	1
AT5G46450	1.45334	0.39973	0.0244986	1
AT4G14455	1.27562	1.20571	0.0246005	1
AT3G55420	1.67527	0.0796991	0.0249872	1
AT1G80130	5.09849	-1.63033	0.0250817	1
AT2G42480	5.09849	-1.63033	0.0250819	1
AT5G14350	5.09849	-1.63033	0.0250826	1
AT1G67360	1.31746	1.5305	0.0254838	1
AT1G12013	1.29804	5.88563	0.0256405	1
AT2G04540	1.43879	0.185363	0.0256902	1
AT5G65310	1.04798	3.18125	0.0257336	1
AT3G27750	1.63739	0.226014	0.0258047	1
AT3G02290	1.50335	0.0877464	0.025958	1
AT1G71360	1.50335	0.0877464	0.0259606	1
AT1G05560	1.30386	1.10256	0.0261607	1
AT2G46950	1.92976	-0.558138	0.0261989	1
AT1G12320	1.81383	-0.182017	0.0262586	1
AT5G52780	1.47175	1.03364	0.0263128	1
AT3G57580	2.01107	-0.462502	0.0265705	1
AT3G22850	1.51046	0.335407	0.0266163	1
AT3G24080	1.25362	2.39416	0.0267122	1
AT5G24270	2.58361	-0.80301	0.0268214	1
AT3G21220	1.31656	1.3436	0.0269175	1
AT5G07720	1.75807	-0.194846	0.0271239	1
AT1G72470	1.38115	0.244439	0.0272008	1
AT2G37560	4.93371	-1.74667	0.0272599	1
AT5G28470	1.57496	-0.155647	0.0276732	1
AT3G51780	1.29219	1.50575	0.0277627	1
AT1G18640	1.28343	1.21033	0.0278086	1
AT1G52540	1.57211	0.158317	0.0279878	1
AT1G79790	1.8214	-0.155593	0.0280143	1
AT5G18475	2.48532	-0.896696	0.0282	1
AT2G30740	1.37442	0.359986	0.0282975	1
AT2G44310	1.41842	2.5392	0.0282992	1
AT2G31790	1.06186	1.80165	0.0283939	1
AT1G79340	1.04601	2.68314	0.0285372	1
AT1G55460	1.33028	0.698403	0.0285831	1
AT2TE26275	2.32909	-1.00333	0.0287296	1
AT1G80270	1.08686	1.69674	0.0287572	1
AT5G53400	1.13587	1.71557	0.0287715	1
AT2TE41335	4.91129	-1.76679	0.0290015	1
AT1G30760	2.88342	-1.27309	0.0294429	1
AT3G01170	1.59489	-0.132412	0.0294826	1
AT5G19830	2.87078	-1.26915	0.0297968	1
AT1G24100	1.26441	1.79335	0.0298412	1
AT1G27410	2.96124	-1.22539	0.0299244	1
AT5G12100	1.40895	0.27875	0.0299801	1
AT1G11290	1.62969	0.0312847	0.0300722	1
AT4G09320	1.1101	4.5897	0.0300984	1
AT1G11900	2.94829	-1.22149	0.0302245	1
AT5G56250	1.36103	0.562641	0.0302731	1
AT2G24645	1.3388	1.05922	0.0305137	1
AT3G28500	1.16133	3.57248	0.0307288	1
AT5G04890	1.61757	-0.111538	0.0312157	1
AT1G71130	1.69243	-0.0664844	0.0313868	1
AT1G06150	2.92004	-1.23974	0.0314197	1
AT1G16500	1.58955	0.163141	0.0314351	1
AT2G14050	1.80133	-0.207504	0.0314802	1
AT4G14700	2.29764	-1.01748	0.0315071	1
AT2G20340	1.21069	0.841718	0.0316348	1
AT4G15010	1.38658	0.142642	0.0318737	1
AT1G47710	1.03158	1.64479	0.0319681	1
AT5G50900	1.20865	1.38675	0.0321217	1
AT5G12980	1.63996	-0.496838	0.0324048	1
AT2G16890	1.32455	0.70931	0.0324802	1
AT2G13100	1.27492	0.741598	0.0326074	1
AT3G06490	1.1182	1.2432	0.0327518	1
AT5G41670	1.29459	3.21629	0.0327993	1
AT2G27580	1.30675	1.16492	0.0330101	1
AT5G40340	1.12093	2.79308	0.0334105	1
AT1G49660	1.72402	-0.456274	0.0334525	1
AT4G24930	1.28391	0.396551	0.0335185	1
AT2G44710	1.02224	1.89222	0.033605	1
AT3G29090	1.23808	1.73084	0.0336644	1
AT5G59180	1.31761	0.658647	0.0342606	1
AT5G37530	1.87469	-0.568382	0.0342676	1
AT3G05150	1.87469	-0.568382	0.0342714	1
AT4G19840	1.14217	1.15182	0.0342844	1
AT5G35100	1.24241	1.13054	0.0343317	1
AT2G48020	1.1124	1.52028	0.0344713	1
AT4G10590	1.31181	1.34367	0.0345928	1
AT3G61310	1.15834	1.42513	0.0346447	1
AT2G36060	1.08534	2.8477	0.0348643	1
AT2G05850	2.24299	-1.06188	0.0348869	1
AT3G29310	1.3008	0.966146	0.034949	1
AT4G14870	1.38482	1.5844	0.0350064	1
AT2G30720	1.08879	2.19152	0.0350545	1
AT4G18470	2.06695	-0.767777	0.0350914	1
AT5G02870	0.871111	5.80251	0.0351631	1
AT5G43140	1.91524	-0.540805	0.0351771	1
AT2G13600	2.37598	-0.970025	0.035196	1
AT1G29640	1.15642	1.08563	0.0353601	1
AT1G74055	4.87173	-1.76348	0.0354444	1
AT1G60950	1.27636	5.46801	0.035552	1
AT1G32500	1.26952	0.870467	0.0355618	1
AT2G22640	1.66577	1.71879	0.0357104	1
AT1G11760	1.7486	-0.193147	0.0357684	1
AT1G75980	2.24056	-1.04054	0.035803	1
AT5G05060	1.25965	1.44844	0.035998	1
AT5G19280	1.19957	0.739761	0.0360639	1
AT1G18520	2.11128	-0.739373	0.0361362	1
AT2G46160	2.2169	-1.05423	0.0362361	1
AT1G78620	1.24134	1.28494	0.0363491	1
AT1G31830	1.04096	1.74443	0.036366	1
AT5G60010	1.55246	-0.179267	0.0365584	1
AT1G52880	2.33819	-0.962618	0.0367265	1
AT1G32310	1.84513	-0.618446	0.0367383	1
AT2G34930	1.43123	0.0479816	0.0370545	1
AT1G51650	1.06053	2.64412	0.0370848	1
AT3G60690	4.99027	-1.69509	0.0371374	1
AT1G17040	1.20389	0.831753	0.0371503	1
AT3G12350	1.06171	1.30168	0.0375494	1
AT3G27570	1.40314	1.98339	0.0376133	1
AT4G25700	0.944544	3.21833	0.0381677	1
AT5G60820	1.2036	1.76672	0.0382265	1
AT1G18670	1.30102	0.408535	0.0382531	1
AT3G28345	1.55833	0.176221	0.0382612	1
AT3G08950	1.62224	-0.141789	0.0382819	1
AT2G45695	1.92071	-0.0921286	0.0384087	1
AT3G47750	2.87445	-1.27381	0.0384859	1
AT5G40250	1.3078	0.736296	0.0385007	1
AT4G11160	1.02958	2.69935	0.0385906	1
AT1G20430	1.33098	0.678916	0.0385994	1
AT1G61790	1.06803	2.74593	0.0390846	1
AT3G02550	1.01097	2.89841	0.0390904	1
AT3G59550	1.30015	0.191138	0.039103	1
AT1G68440	1.11286	3.24171	0.0392045	1
AT5G04080	2.19744	-1.06833	0.0392443	1
AT2G27720	1.38552	3.90865	0.0393589	1
AT3G50850	2.90055	-1.25418	0.039793	1
AT1G07210	1.33862	1.02453	0.0400944	1
AT1G14560	1.30836	0.308905	0.0401318	1
AT5G41780	2.88143	-1.2503	0.0402564	1
AT1G74900	2.88142	-1.2503	0.0402606	1
AT4G16141	1.07066	1.84391	0.040361	1
AT2G33390	1.17622	1.08836	0.0408798	1
AT5G48480	1.11772	4.17103	0.0409676	1
AT1G71750	1.48017	-0.218098	0.0410643	1
AT4G37640	1.03205	3.39167	0.041243	1
AT1G61170	1.12093	1.33749	0.0413491	1
AT1G15410	1.29352	0.290898	0.0415117	1
AT1G23260	0.981404	2.35731	0.0415223	1
AT1G30690	1.23831	3.39786	0.0415397	1
AT1G62990	1.45184	0.0537371	0.0415552	1
AT5G02270	1.23864	1.17125	0.0415702	1
AT3G04580	1.15972	0.951193	0.0418224	1
AT4G16410	1.20365	1.81843	0.0418578	1
AT1G53650	1.46882	0.194169	0.0420155	1
AT1G65980	1.06208	3.70164	0.0425302	1
AT5G11730	1.32359	0.681318	0.0425992	1
AT1G12000	1.0327	3.94456	0.0427599	1
AT5G02490	0.868429	3.44103	0.0427772	1
AT2G37110	1.0574	3.00526	0.0427855	1
AT3G07550	1.53072	-0.171384	0.042852	1
AT3G03370	3.03407	-1.12999	0.0428522	1
AT1G71910	3.03406	-1.12999	0.0428576	1
AT4G18360	4.68097	-1.87769	0.0428586	1
AT3G27290	4.68097	-1.87769	0.0428601	1
AT5G11840	1.35609	0.26201	0.0429203	1
AT3G11330	1.01466	1.90317	0.0429378	1
AT4G13040	1.65453	-0.473614	0.0430347	1
AT5G52060	1.08712	1.48424	0.043325	1
AT3G59090	1.37088	0.255668	0.0435197	1
AT1G10470	1.00001	2.17378	0.0435423	1
AT5G35530	0.96089	3.15147	0.0435976	1
AT1G74560	1.05797	2.87551	0.0436785	1
AT1G44750	1.28735	1.40479	0.0438553	1
AT3G60770	1.00932	3.97304	0.0441058	1
AT1G05440	1.67552	0.0739371	0.0441719	1
AT5G39590	0.940287	2.3727	0.0442126	1
AT2G33847	4.64836	-1.89538	0.0444409	1
AT1G47920	4.64835	-1.89538	0.0444472	1
AT2G27240	4.64835	-1.89538	0.0444472	1
AT1G05330	4.64835	-1.89538	0.0444487	1
AT5G57570	4.64834	-1.89538	0.0444552	1
AT5G51920	4.64833	-1.89538	0.0444601	1
AT5G37980	4.64833	-1.89538	0.0444638	1
AT5G61360	4.64833	-1.89538	0.044464	1
AT4G31441	4.64832	-1.89538	0.0444685	1
AT5G14150	2.82512	-1.30782	0.0444699	1
AT1G29960	2.1625	-1.10008	0.0446124	1
AT3G06260	1.56094	-0.536616	0.044902	1
AT1G10310	1.62067	-0.126893	0.0449331	1
AT1G54050	2.81263	-1.30382	0.0449359	1
AT1G27710	1.041	2.71691	0.0449965	1
AT1G71730	1.12792	1.37572	0.0451235	1
AT5G52970	1.31833	0.495442	0.0451569	1
AT3G16730	1.13266	0.723119	0.0452196	1
AT3TE65170	4.86845	-1.82427	0.0454615	1
AT5TE44020	4.86846	-1.82427	0.0454624	1
AT3G24830	0.975007	5.34387	0.045481	1
AT4G32610	1.20189	0.971056	0.0455716	1
AT5G39670	4.79967	-1.81874	0.0455894	1
AT5G48850	4.79967	-1.81874	0.0455915	1
AT5G41980	4.79967	-1.81874	0.0455931	1
AT4G05400	1.29891	0.786619	0.0457489	1
AT5G08415	1.00788	2.43067	0.0457538	1
AT3G59480	1.49371	0.226589	0.0458656	1
AT5G17480	1.47346	-0.0646102	0.0459889	1
AT4G03010	2.77493	-1.33775	0.0461057	1
AT3G25670	2.77493	-1.33775	0.0461115	1
AT5G67220	1.09259	1.49361	0.0461136	1
AT3G63480	4.7186	-1.85995	0.046196	1
AT2G41450	4.7186	-1.85995	0.046201	1
AT1TE44055	4.71861	-1.85995	0.046206	1
AT4G29390	1.01758	2.66626	0.0462298	1
AT5G41330	1.12521	1.01836	0.0462427	1
AT5G62560	1.19049	1.91676	0.0463077	1
AT5G08310	2.14019	-1.114	0.0463526	1
AT4G27090	0.928977	5.76673	0.0464152	1
AT3G44713	1.95559	-0.839197	0.0464589	1
AT3G15260	1.22876	0.917517	0.0466424	1
AT3G04960	1.06179	1.74197	0.0467048	1
AT3G25860	0.952193	3.51857	0.0467587	1
AT1G70950	5.20235	-1.52575	0.0470827	1
AT2G30920	1.49919	-0.215344	0.0470892	1
AT1G58380	1.13251	2.30331	0.0472943	1
AT2G03380	2.85746	-1.28776	0.0473086	1
AT5G14980	2.85746	-1.28776	0.0473108	1
AT4G16650	1.0482	1.47783	0.0473484	1
AT1G71140	2.20911	-1.07174	0.0474978	1
AT3G14330	1.10802	0.850444	0.0476221	1
AT2G01670	1.1008	0.945508	0.0480908	1
AT4G04930	2.35076	-0.938279	0.0481567	1
AT1G20810	1.37176	0.000873125	0.0482017	1
AT2G16280	0.979814	2.00702	0.0482224	1
AT1G54500	1.26854	1.10729	0.0483225	1
AT3G02650	1.04414	1.77053	0.0486817	1
AT1G63490	1.08725	1.16618	0.048696	1
AT2G01008	1.01956	8.16144	0.0487157	1
AT4G01660	1.04207	1.63467	0.0488433	1
AT2G17130	1.06284	0.926704	0.0489702	1
AT1G11300	1.19679	0.323686	0.0490425	1
AT2G16650	1.68264	-0.46203	0.0491752	1
AT4G28690	1.45594	-0.0722584	0.0491821	1
AT1G07810	1.0025	2.79217	0.0496151	1
AT4G26080	1.06912	3.06372	0.0496265	1
AT4G14130	1.01696	1.17206	0.0496821	1
AT1G07250	1.13031	1.94692	0.0498315	1
AT3G52500	0.908639	3.09149	0.0498374	1
ATMG00960	1.08659	1.74197	0.049992	1

## Sheet: rdr4 upregulated transcripts
ID	tot logFC	tot logCPM	tot PValue	tot FDR
AT5G23940	1.08897	6.46031	1.02e-18	6.63e-14
AT1G15820	1.04315	6.51144	6.32e-18	2.05e-13
AT1G01600	0.844691	5.75358	1.25e-17	2.69e-13
AT1G20015	5.06717	1.57075	1.89e-17	3.06e-13
AT4G15210	0.708401	6.67312	7.91e-17	1.03e-12
AT4G22240	0.815907	5.66546	2.61e-14	2.82e-10
AT1G18745	2.48397	1.38636	8.36e-12	7.74e-08
AT5G06320	1.39149	3.18488	1.25e-11	1.02e-07
AT3G02480	1.05632	3.66291	4.36e-11	2.94e-07
AT3G09440	0.45435	6.29573	1.14e-10	6.69e-07
AT1G48750	1.62346	2.56568	3.18e-10	1.4e-06
AT1G78080	0.879475	4.72381	3.25e-10	1.4e-06
AT2G03440	0.89292	4.07074	2.98e-10	1.4e-06
AT5G56760	1.36285	2.84497	3.17e-10	1.4e-06
AT3G63052	1.41509	6.08744	3.68e-10	1.49e-06
AT5G15960	1.07144	4.56421	4.28e-10	1.63e-06
AT4G30960	0.835456	4.99045	6.91e-10	2.49e-06
AT3G57765	3.9288	0.774447	1.58e-09	5.4e-06
AT1G06000	1.03049	4.70079	3.59e-09	1.09e-05
AT1G32640	0.907067	4.00947	3.71e-09	1.09e-05
ATMG00670	1.22891	4.59906	3.38e-09	1.09e-05
AT1G76080	1.06839	4.17116	4.53e-09	1.17e-05
AT3G22840	1.35148	3.61922	4.51e-09	1.17e-05
AT3G43810	1.14614	4.46046	4.99e-09	1.24e-05
AT5G07030	0.801827	5.25996	5.97e-09	1.43e-05
AT2G24790	0.877898	4.66143	8.88e-09	2.06e-05
AT2G40000	1.11119	3.35865	1.54e-08	3.33e-05
AT2G38540	1.20631	7.63214	1.96e-08	4.1e-05
AT4G09650	1.59361	4.79563	2.07e-08	4.2e-05
AT1G12090	1.34238	4.13378	2.36e-08	4.64e-05
ATCG00230	4.34575	2.70087	6.29e-08	0.000119778
AT4G15258	3.72479	4.00277	6.57e-08	0.000121686
AT3G15030	1.25096	2.65349	7.93e-08	0.00014268
AT1G13360	1.29719	2.49333	1.07e-07	0.000179139
AT1G74456	4.5463	1.12854	1.03e-07	0.000179139
AT4G37980	0.949466	3.9851	1.08e-07	0.000179139
AT3G27690	0.937701	3.81882	1.47e-07	0.000238506
AT5G02870	0.56952	6.00379	1.71e-07	0.000269675
AT1G62480	0.948417	3.96715	2.13e-07	0.000313932
AT3G08940	0.500905	5.98446	2.1e-07	0.000313932
AT3G56360	1.36868	2.1912	2.19e-07	0.000315073
AT5G48900	0.734394	3.96148	2.37e-07	0.000333208
AT5G38760	0.926363	4.07078	2.97e-07	0.00040994
AT2G34420	0.722968	7.35286	3.69e-07	0.000498193
AT3G21805	4.18091	4.87693	5.82e-07	0.00076946
AT2G27820	1.34664	2.82857	6.89e-07	0.000875724
AT5G07990	0.805625	3.93134	6.82e-07	0.000875724
AT2G21330	0.962809	6.86211	8.45e-07	0.00105242
AT5G11550	0.985577	3.29356	9.07e-07	0.00110828
AT1G29071	2.03155	7.2309	1.13e-06	0.00133333
AT1G29920	0.590228	5.98526	1.13e-06	0.00133333
AT5G43750	1.25901	2.33998	1.45e-06	0.00168093
AT3G10985	0.878453	3.79038	1.78e-06	0.00198751
AT4G12800	0.663468	5.371	1.77e-06	0.00198751
AT5G33370	0.724893	7.05146	1.85e-06	0.00203258
AT3G41761	0.846195	5.73228	2.09e-06	0.00225479
ATMG01380	1.57288	6.0605	2.2e-06	0.00233254
AT2G13360	0.662607	5.51776	2.3e-06	0.00240559
AT5G18680	1.39997	2.01266	2.51e-06	0.00258175
AT4G18570	0.942214	3.30615	2.61e-06	0.00264652
AT1G01300	0.641258	4.62548	2.74e-06	0.00273388
AT5G01530	0.517206	6.713	2.83e-06	0.00278196
AT1G63710	0.705923	4.01315	2.95e-06	0.0028107
AT3G15210	1.01805	3.07436	2.93e-06	0.0028107
AT1G06760	1.0752	5.55305	3.12e-06	0.00292865
AT3G44310	0.491224	6.23821	3.35e-06	0.00310126
AT5G52280	0.789737	3.8835	3.63e-06	0.00331661
AT4G36040	0.964203	4.88447	4.32e-06	0.00383457
AT2G20721	3.68949	1.89041	4.56e-06	0.00399706
AT3G14067	0.686003	5.02409	4.81e-06	0.00415152
AT1G61275	0.725532	7.00585	4.92e-06	0.00419157
AT1G67740	0.94502	3.25834	5.18e-06	0.004359
AT5G60680	1.2776	3.02365	5.48e-06	0.00455636
AT3G54890	0.385208	7.41022	6.14e-06	0.00503472
AT4G38710	0.795195	3.72507	6.34e-06	0.00513818
AT1G67750	0.767503	4.51615	6.73e-06	0.00537961
AT1G07940	0.60335	4.79166	7.19e-06	0.00568138
AT3G43720	1.03873	4.57972	7.42e-06	0.00578979
AT4G22190	0.845525	3.70291	7.63e-06	0.00584216
AT5G59910	0.633879	4.57588	7.66e-06	0.00584216
AT4G02770	0.701346	4.14499	8.3e-06	0.00625242
AT5G54095	1.2801	2.70016	8.99e-06	0.00669248
AT4G36360	0.360234	6.10976	9.21e-06	0.00676361
AT3G18490	0.474043	6.11091	9.45e-06	0.00680537
AT1G15405	0.617029	12.4116	1.05e-05	0.00745442
AT2G23090	0.782651	3.61318	1.07e-05	0.00746178
AT3G61470	0.67638	6.89677	1.07e-05	0.00746178
AT2G46192	1.25672	8.60661	1.11e-05	0.0076466
AT5G54940	0.98417	3.13349	1.15e-05	0.00786493
AT1G09070	0.571872	4.56395	1.35e-05	0.00887465
AT4G38660	0.892889	3.428	1.36e-05	0.00887465
AT3G46780	0.695429	4.48102	1.39e-05	0.0090037
AT3G49870	1.37339	2.62658	1.42e-05	0.00901916
AT4G29780	1.09742	2.66387	1.42e-05	0.00901916
AT1G67430	0.672438	5.32096	1.49e-05	0.00935277
AT3G28917	1.03657	3.08827	1.57e-05	0.0097573
AT3G10840	1.58286	1.57984	1.62e-05	0.0100152
AT2G42680	0.942629	4.20742	1.8e-05	0.0109147
AT3G59940	0.835605	3.89975	1.83e-05	0.0109944
AT2G44130	0.746541	3.74814	1.89e-05	0.0112067
AT2G07689	1.0145	2.55388	1.95e-05	0.0115085
AT5G59820	2.34227	0.340365	2.25e-05	0.0129054
AT5G62720	1.7744	1.48859	2.25e-05	0.0129054
AT5G01820	0.693502	4.08251	2.38e-05	0.0134137
AT3G24612	5.34551	2.40751	2.6e-05	0.0141468
AT3G45010	0.478333	5.02506	2.55e-05	0.0141468
AT5G19510	0.913015	5.07357	2.59e-05	0.0141468
AT5G63530	0.733118	3.39977	2.58e-05	0.0141468
AT3G16150	0.920205	2.62688	2.98e-05	0.0160265
AT5G49130	1.76204	1.55331	2.99e-05	0.0160265
AT3G58680	0.659046	4.5591	3.32e-05	0.0174816
AT3G44260	1.66284	1.11556	3.49e-05	0.0180648
ATCG00140	0.46945	6.95532	3.51e-05	0.0180648
AT4G16380	1.0694	2.41842	3.88e-05	0.019628
AT3G10570	0.489509	5.05454	4.16e-05	0.0207559
AT5G07510	0.73042	4.31736	4.25e-05	0.0208715
AT3G49540	0.748361	4.44107	4.9e-05	0.0236966
AT4G32460	0.569898	4.75401	4.94e-05	0.0236966
AT4G34750	1.0925	2.10674	4.97e-05	0.0236966
AT5G20700	0.377021	5.61862	5.14e-05	0.0243276
AT3G53260	0.494453	4.79426	5.24e-05	0.0244915
AT5G20900	0.763253	3.59805	5.25e-05	0.0244915
AT1G30380	0.644753	6.56218	6.71e-05	0.0301766
AT2G11520	1.36345	1.6452	6.63e-05	0.0301766
AT4G13100	1.14676	1.85865	6.61e-05	0.0301766
ATCG00310	2.31113	0.692495	6.66e-05	0.0301766
AT5G03660	0.735198	3.10385	7.24e-05	0.0321257
AT5G16550	1.3898	1.65388	7.58e-05	0.0334318
AT1G78210	0.610131	4.06314	7.74e-05	0.033538
AT4G39800	0.482727	5.27484	7.68e-05	0.033538
AT2G05070	0.48163	5.11601	8.11e-05	0.0346891
AT3G63410	0.66271	4.59534	8.51e-05	0.0358185
AT2G42900	1.27065	1.52923	8.82e-05	0.0367662
AT4G34980	0.466226	5.22911	8.85e-05	0.0367662
AT2G19830	0.58932	4.00956	9.25e-05	0.0379164
AT3G13310	1.18579	2.18017	9.31e-05	0.0379494
AT5G21940	0.809655	3.87696	9.44e-05	0.0382235
AT4G27500	0.4342	5.41858	9.74e-05	0.0390111
AT5G51174	4.45203	0.120247	9.75e-05	0.0390111
AT1G25510	0.752636	3.3633	9.89e-05	0.0393059
AT1G23710	1.11808	2.00171	0.00010747	0.0422031
AT5G10150	0.792632	3.22662	0.000109871	0.0426292
AT2G01008	0.800564	8.56439	0.000115191	0.0444274
AT2G07715	0.611253	4.67121	0.00011675	0.0444989
AT2G35490	0.768297	3.08846	0.000116385	0.0444989
AT1G11700	0.911393	2.69916	0.000117838	0.044651
AT1G29930	0.717789	8.14958	0.000119076	0.0448576
AT5G10400	0.668705	3.67167	0.000120836	0.0452575
AT3G30775	0.493038	5.29909	0.00012377	0.0458269
AT5G57685	0.73856	3.36058	0.000128399	0.0470034
AT1G13280	0.806234	3.13814	0.000134597	0.0488576
AT5G49400	1.02873	2.03808	0.000134972	0.0488576
AT5G08170	0.878785	2.91603	0.000140574	0.0506029
AT5G13450	0.530721	4.47454	0.000141954	0.0508172
AT1G01720	0.859131	3.01316	0.000146051	0.0516047
AT4G16490	0.718604	3.6698	0.000146543	0.0516047
AT4G12730	0.710487	3.43943	0.000152402	0.0533778
AT1G55490	0.502477	5.71232	0.000157796	0.0549698
AT1G60190	1.78609	0.823312	0.000158989	0.0550894
AT3G53730	0.949656	5.00542	0.000160963	0.0553906
AT4G15560	0.344535	5.92645	0.000161568	0.0553906
AT5G66590	0.985343	2.32699	0.000167784	0.0572187
AT3G55440	0.473163	5.49947	0.000170922	0.0579838
AT5G64350	0.6766	3.71248	0.000172426	0.0581892
AT5G22430	0.587219	5.44626	0.000174656	0.0586363
AT3G49220	0.758454	4.29166	0.00017569	0.0586796
AT1G20190	0.866471	2.48484	0.000182051	0.0601005
AT2G19350	2.4389	-0.0437771	0.000181096	0.0601005
AT5G43870	1.13254	2.1533	0.000182727	0.0601005
AT5G45670	0.499106	5.29244	0.000200916	0.0650919
AT1G56340	0.531163	5.57792	0.000209587	0.0672287
AT1G75950	0.613998	4.5906	0.00021766	0.0683295
AT3G03470	0.947307	2.52911	0.000217399	0.0683295
AT4G25080	0.563422	4.15851	0.0002156	0.0683295
AT1G22330	1.38972	0.904841	0.000235159	0.072905
AT4G24770	0.546006	5.57921	0.000240791	0.0742954
AT5G15970	0.75524	6.3427	0.000244385	0.0746012
AT2G17880	0.867489	2.75774	0.000254375	0.0770199
AT2G20180	1.46317	1.46608	0.000256956	0.0770809
AT3G48890	0.883745	2.61846	0.000256932	0.0770809
AT3G16250	1.064	1.93302	0.000259549	0.0774998
AT3G20470	1.42536	2.53167	0.000261053	0.0775915
AT5G08640	0.561973	5.06139	0.000271984	0.0804714
AT1G08880	0.794432	2.82622	0.000278026	0.0812413
AT5G20740	0.543515	4.43473	0.000278348	0.0812413
AT5G60615	1.38639	1.21609	0.000277469	0.0812413
AT4G25480	1.64421	1.22504	0.000282437	0.0816986
AT5G16730	0.517851	4.13866	0.000285664	0.0822648
AT4G23500	0.680201	3.41254	0.0002881	0.0825992
AT5G47560	0.87	2.74651	0.00029016	0.0828235
AT3G11410	0.784974	4.51702	0.000298546	0.0845127
AT4G27380	1.01964	2.18994	0.000298687	0.0845127
AT1G02190	0.597791	4.63828	0.000301202	0.084854
AT2G30570	0.42995	4.77002	0.00030577	0.0854113
AT5G38520	0.904668	2.33483	0.000306716	0.0854113
AT3G54560	0.968075	3.52244	0.000317572	0.0879363
AT2G05100	0.403672	5.73511	0.000323247	0.0889764
AT4G04614	1.56954	0.728561	0.000329407	0.089305
AT4G28660	0.722859	2.96447	0.000332634	0.0898043
AT1G80440	1.00948	2.43941	0.00034375	0.0917072
AT2G38140	1.32429	2.35672	0.000343928	0.0917072
AT3G50350	1.98932	0.477087	0.000353521	0.0938787
AT5G35620	1.09799	2.11675	0.000378095	0.0999945
ATMG00560	1.02936	4.38021	0.000380936	0.100336
AT2G20260	0.75763	4.23296	0.000386788	0.101465
AT2G23790	0.759601	3.53217	0.000393242	0.102742
AT3G09820	0.483894	5.39276	0.00039822	0.103625
ATMG00090	0.370605	6.49742	0.000445734	0.114155
AT1G49700	0.562112	5.20799	0.000456169	0.115459
AT4G20260	0.573049	3.66508	0.000453081	0.115459
AT4G28250	0.767183	3.21595	0.000455522	0.115459
AT1G23390	0.840609	2.54016	0.000463386	0.116829
AT5G57460	0.688854	3.24474	0.000465829	0.11699
AT1G48920	0.332637	5.98821	0.00047194	0.118067
AT1G13930	0.749716	5.91631	0.000492997	0.121923
AT2G38470	1.10934	1.43141	0.000495405	0.122052
AT1G03630	0.558072	3.78003	0.000502545	0.123343
AT4G38770	0.544714	5.39791	0.000555869	0.134018
AT5G57290	0.767154	3.18767	0.000556382	0.134018
AT1G78100	0.933528	2.03981	0.000572477	0.137384
AT3G14440	1.50086	0.966488	0.000589361	0.140914
AT1G63290	0.77079	3.1622	0.0006158	0.1458
AT3G57645	1.00301	5.47595	0.000616547	0.1458
AT3G15500	1.20357	1.58045	0.000620794	0.14627
AT2G01140	0.480816	5.19439	0.000648771	0.152308
AT3G09500	0.60888	4.08055	0.000652154	0.15255
AT1G17200	1.06202	3.07336	0.000693592	0.161659
AT1G31835	0.478945	9.08991	0.000708083	0.163858
AT2G20990	0.381882	4.76132	0.000717064	0.164177
AT4G36770	2.39732	-0.400465	0.000731071	0.166795
AT3G58850	1.84337	0.845468	0.000744594	0.169284
AT5G08410	0.963531	1.93971	0.000773304	0.175197
AT3G51240	0.544229	5.19436	0.000819406	0.184352
AT1G30530	0.498	4.61688	0.000846581	0.189807
AT3G60530	1.02459	2.95245	0.000888505	0.197837
AT1G70370	0.319437	5.72994	0.000893438	0.19816
AT4G23530	1.28712	1.43389	0.000896071	0.19816
AT1G75100	1.45299	1.04605	0.000934689	0.204687
AT1G78960	0.418488	5.32912	0.000935547	0.204687
AT5G07550	0.535292	4.7674	0.000934772	0.204687
AT5G47550	0.832454	2.83481	0.000938221	0.204687
AT2G37240	1.38433	1.02834	0.000946033	0.205011
AT5G54770	0.523017	7.64311	0.000943412	0.205011
AT5G59220	0.888857	2.40422	0.000962388	0.20786
AT2G39010	0.579096	3.96985	0.000997323	0.214689
AT5G02890	1.23272	0.677105	0.00102593	0.218855
AT5G67360	0.455505	5.79377	0.00103651	0.220199
AT4G17680	1.05452	1.23191	0.00107009	0.225851
AT5G61790	0.367736	5.8657	0.00106784	0.225851
AT3G17820	0.385477	5.26441	0.00108309	0.227854
AT4G26850	0.559236	4.39059	0.00110172	0.231021
AT5G66320	0.959351	2.28214	0.00117328	0.242884
AT1G59640	0.690235	3.50026	0.00120801	0.249277
AT1G44170	0.4893	3.7863	0.00121933	0.250814
AT3G21670	0.483235	4.09112	0.00123885	0.253722
AT4G25960	0.343537	5.1716	0.0012413	0.253722
AT4G00975	0.697384	3.12221	0.00125333	0.255376
AT2G31141	0.52804	9.59199	0.00128099	0.260194
AT1G52410	0.366229	6.12065	0.00131741	0.26389
AT4G36220	0.806872	2.76907	0.00130719	0.26389
AT3G18710	0.994513	1.90604	0.0013392	0.264378
AT3G56910	0.628133	4.51557	0.00133981	0.264378
AT4G32480	0.743029	2.15726	0.00133454	0.264378
AT2G30620	0.482523	4.43981	0.00138119	0.269562
AT1G14150	1.23736	1.12031	0.0013941	0.271264
AT1G53130	1.19043	0.866937	0.00144331	0.276686
AT3G63200	0.944575	1.8605	0.00144332	0.276686
AT1G24360	0.417312	4.47234	0.00147571	0.278771
AT1G27950	0.47188	4.00007	0.00147209	0.278771
AT3G14240	0.398725	5.11288	0.00146399	0.278771
AT4G13510	0.613844	3.77431	0.00147339	0.278771
AT1G62770	2.10093	-0.372974	0.00149471	0.28154
ATMG00730	1.45464	6.91051	0.00151535	0.284601
AT1G66350	0.500468	4.53411	0.00152432	0.285458
AT5G24930	0.523186	4.97466	0.00153545	0.285889
AT4G00230	1.04963	1.91224	0.001554	0.28687
AT5G55730	0.533938	4.30113	0.00155312	0.28687
AT5G30510	0.342041	5.44058	0.00158086	0.291
AT1G05190	0.67439	3.93739	0.00159666	0.293076
AT5G02380	0.412388	7.13637	0.00162742	0.294799
AT5G22630	0.693269	2.9447	0.00161592	0.294799
AT5G40580	0.722545	2.82296	0.00163335	0.294799
ATCG00010	1.70892	0.969262	0.0016237	0.294799
AT5G07230	1.19911	1.75091	0.0016497	0.296924
AT2G01080	1.23871	0.883082	0.00167994	0.301527
AT3G57510	1.04611	1.0536	0.00169394	0.303051
AT4G37820	0.94506	2.0832	0.00172314	0.306732
AT1G24050	0.710157	2.99804	0.00176054	0.310966
AT5G48500	0.851795	2.60105	0.00181307	0.317508
AT1G20340	0.482606	6.80733	0.00183927	0.319505
AT1G31870	0.887002	2.13898	0.00183473	0.319505
AT3G14735	2.54343	0.41462	0.00183441	0.319505
AT5G60800	1.02015	1.66932	0.00185937	0.322133
AT1G74930	2.97242	-0.519375	0.00189326	0.326663
AT2G39950	0.912415	2.21476	0.00191289	0.327597
AT5G66570	0.320916	6.83096	0.00191619	0.327597
ATMG00665	1.32102	2.71742	0.0019124	0.327597
AT1G79920	0.398262	5.06531	0.00194552	0.331737
AT2G30930	2.40952	0.190519	0.00197398	0.335706
AT2G33800	0.575927	3.80467	0.00198431	0.336579
AT1G06460	0.752015	2.49893	0.00199673	0.337803
AT1G26233	1.46347	1.81391	0.00201679	0.338079
AT5G23120	0.583598	3.47492	0.00201924	0.338079
AT1G73500	1.03793	1.6506	0.00205483	0.342268
AT2G39890	0.932661	1.64363	0.00205152	0.342268
AT3G11070	0.801913	2.27564	0.00207623	0.34488
AT4G34610	1.66125	0.509017	0.00208115	0.34488
AT1G12430	0.496468	3.7957	0.00209432	0.346178
AT1G15230	1.04411	1.26345	0.00213619	0.349607
AT4G38680	0.603309	4.23149	0.00212517	0.349607
AT5G21990	0.604457	3.17682	0.00213665	0.349607
AT5G66560	0.720863	2.82482	0.00217688	0.3544
AT1G22190	1.28864	1.16259	0.00222647	0.361565
AT3G56240	0.586604	3.60899	0.00223895	0.362682
AT3G09980	0.67573	2.88063	0.00228558	0.368393
AT3G62290	0.71797	6.23937	0.00231187	0.371706
AT3G20310	0.831724	2.46974	0.00233481	0.374466
AT5G59850	0.638153	4.02738	0.00234413	0.375033
AT1G29260	1.34077	1.01579	0.0023746	0.376191
AT4G23650	0.405965	4.22552	0.00236422	0.376191
AT4G38740	0.483618	5.42613	0.00237106	0.376191
AT3G15360	0.596302	3.1047	0.00239865	0.379074
AT3G07120	2.42324	-0.45783	0.00246737	0.388463
AT4G27310	0.85886	2.09705	0.00249046	0.389705
AT5G46315	3.25917	0.379904	0.00249599	0.389705
AT4G31460	1.13185	1.02021	0.00255561	0.397101
AT5G63790	1.13668	1.81765	0.00255179	0.397101
AT1G79040	0.401736	7.00284	0.00258008	0.39913
AT1G20330	0.428279	4.79297	0.00263873	0.407088
AT3G09000	0.834864	2.71776	0.00266175	0.407726
AT5G09585	0.862669	8.78463	0.00265739	0.407726
AT1G51400	0.782327	2.43694	0.00271005	0.411731
AT3G07340	1.44061	0.908824	0.00271331	0.411731
AT4G35250	0.806726	2.58447	0.00274989	0.416306
AT2G14460	1.50347	0.204925	0.00277837	0.41769
AT4G05180	0.343715	4.82922	0.00277208	0.41769
AT1G70940	0.83288	2.23314	0.00285007	0.425507
AT3G49910	0.357399	5.5841	0.00286479	0.426722
AT5G41940	0.735151	2.41564	0.00289468	0.430185
AT1G42960	0.669672	3.1413	0.00293133	0.432655
AT2G27730	0.691043	2.92957	0.00292751	0.432655
AT3G23000	0.740284	2.57409	0.00292654	0.432655
AT5G01410	0.512837	4.19468	0.00296978	0.437333
AT5G15350	0.877871	2.47892	0.00306906	0.446876
AT5G43620	1.35325	0.676604	0.00309657	0.44987
AT1G11870	0.914637	1.28549	0.00312748	0.453345
AT2G38110	0.419843	4.96938	0.00314337	0.454631
AT4G37830	1.00511	1.84981	0.00316948	0.456369
AT2G03740	0.510622	4.08073	0.00320713	0.460767
AT1G70900	0.950111	1.89376	0.00323269	0.463412
AT1G15120	0.770168	3.00392	0.00332161	0.471981
AT1G51650	0.589681	3.21957	0.00332049	0.471981
AT3G01980	0.622406	2.85354	0.00330316	0.471981
AT1G08315	1.4835	0.116297	0.00334182	0.47278
AT3G56705	0.89885	8.98291	0.00335487	0.473592
AT3G15630	0.864287	2.32581	0.00339197	0.476078
AT5G22880	0.44992	4.34991	0.00340731	0.476839
AT5G39510	0.557204	3.40784	0.0034638	0.48266
AT1G74670	0.480298	3.88532	0.0035116	0.487224
AT5G17870	0.610194	3.32419	0.00362594	0.500944
AT3G29370	1.32972	0.83374	0.00371824	0.509351
AT5G53620	0.482492	3.48586	0.00377218	0.514565
ATMG00040	0.761921	2.2633	0.00381047	0.518696
AT1G11545	1.11057	1.08119	0.00391962	0.521678
AT1G22700	0.817249	2.05297	0.00388862	0.521678
AT1G80080	0.926126	1.84335	0.00393909	0.521678
AT2G07733	0.555159	5.41017	0.00390977	0.521678
AT2G20670	0.937642	2.6115	0.00395307	0.521678
AT3G12780	0.462501	5.72847	0.00392292	0.521678
AT3G50820	0.402068	4.26605	0.00393454	0.521678
AT4G01070	0.725347	2.79115	0.00389026	0.521678
AT5G62810	0.580264	3.29309	0.00395136	0.521678
AT2G30040	1.83902	0.000666453	0.00396222	0.521813
AT1G74940	0.720098	2.62336	0.00398391	0.523605
AT2G32450	0.88152	1.9661	0.00402858	0.524641
AT3G14750	1.39326	0.52856	0.00401698	0.524641
AT1G01900	0.755274	2.32633	0.00410714	0.529586
AT1G52890	0.586679	3.41133	0.00410618	0.529586
AT4G39320	1.07137	0.843497	0.00411377	0.529586
AT1G17745	0.346408	4.79191	0.00413033	0.52995
AT4G06744	2.05359	-0.384944	0.00418986	0.532317
ATCG00065	0.423176	4.41376	0.00418299	0.532317
AT2G40100	0.44593	4.13719	0.00426869	0.535779
AT4G12040	0.828179	2.23161	0.00426898	0.535779
AT5G10800	1.15044	1.108	0.00425668	0.535779
AT1G79750	0.361361	4.99661	0.00430781	0.537812
AT1G04000	1.38857	0.78464	0.00435292	0.540905
AT2G24270	0.339138	5.37883	0.00436062	0.540905
AT5G04320	0.718734	2.07243	0.00436597	0.540905
AT1G29910	0.404477	5.95878	0.00438865	0.541171
AT1G31812	0.369015	4.85554	0.00439317	0.541171
AT4G15130	0.828057	1.76209	0.00440361	0.541427
AT1G23030	0.673063	2.70647	0.00458804	0.559365
AT3G06150	0.805648	2.47012	0.00459193	0.559365
AT3G22230	0.85977	5.72654	0.00459267	0.559365
AT5G67420	0.919407	1.6689	0.00457397	0.559365
AT3G26290	0.821956	2.08795	0.00463434	0.562326
AT4G24570	1.03129	1.08429	0.00485336	0.584523
AT3G16850	0.758916	2.22814	0.00490188	0.589272
AT2G27020	0.40804	3.9654	0.00496289	0.594927
AT3G21055	0.439894	4.10111	0.00496729	0.594927
AT1G16830	2.34398	-0.769309	0.00499189	0.595672
AT2G47710	0.562528	3.23578	0.00498428	0.595672
AT5G07600	0.919752	2.52964	0.00503473	0.599679
AT1G48480	0.420099	3.9422	0.00509283	0.603273
AT2G17370	0.875083	2.00364	0.00525828	0.613378
AT3G01680	0.688522	2.56734	0.00526759	0.613378
AT3G14810	0.701973	2.1405	0.00523931	0.613378
AT3G52300	0.402124	5.41038	0.00519969	0.613378
AT4G38950	0.441267	3.83956	0.00527281	0.613378
AT5G64570	0.334274	5.555	0.00524506	0.613378
AT3G16570	0.756823	2.49631	0.00529387	0.614724
AT5G55720	0.424662	4.01583	0.00539213	0.621998
AT2G17230	1.08031	1.64199	0.00541211	0.622873
AT1G06430	0.487844	3.90223	0.00551745	0.63387
AT5G11420	0.483782	3.43923	0.00553505	0.634767
AT2G07811	0.66848	3.04227	0.00555657	0.636109
AT4G21990	0.600847	2.82657	0.00557401	0.636981
AT5G66580	1.14362	1.16502	0.00571739	0.649927
AT5G53902	0.856131	8.09094	0.00577129	0.651482
AT2G28800	0.410111	4.37458	0.00579498	0.652471
AT5G51260	1.41609	0.868711	0.00580019	0.652471
AT4G24230	0.631139	2.71384	0.00590859	0.663513
AT4G24160	1.53455	0.599776	0.00599451	0.667379
AT5G47570	0.488916	3.6161	0.00604021	0.671313
AT3G61820	0.590805	3.89687	0.00605547	0.671856
AT3G58193	4.68111	-1.10618	0.00609672	0.675277
AT3G12610	0.642335	4.38933	0.00618355	0.682561
AT3G05200	1.17979	0.723247	0.00626569	0.686946
AT1G74840	0.661527	3.40192	0.00637737	0.69449
AT5G11040	0.546111	3.07138	0.00640224	0.696029
AT4G24190	0.183249	6.91182	0.00643055	0.697935
AT2G44430	0.67071	2.24088	0.00647409	0.701485
AT1G79830	0.447491	4.53031	0.00649104	0.702149
AT3G07410	0.75548	1.92328	0.00658381	0.709859
AT3G15353	0.466039	6.00601	0.00662006	0.709859
AT3G45280	1.12091	0.512751	0.00664678	0.709859
AT3G48420	0.812963	2.02524	0.00664281	0.709859
AT4G21210	0.805256	2.76851	0.00664928	0.709859
AT5G11000	0.99369	1.53121	0.00666384	0.710171
AT5G07520	0.718023	2.83361	0.00680716	0.721882
AT5G54900	0.53623	4.42941	0.00682833	0.722807
AT2G07731	0.330564	5.85602	0.00690493	0.727488
AT5G46020	0.55806	3.86217	0.00689731	0.727488
AT2G39280	0.605433	2.66632	0.00693891	0.728698
AT5G52510	0.601227	3.26025	0.00693302	0.728698
AT3G23810	0.367919	6.89956	0.00695056	0.728741
AT2G25900	0.510433	3.07842	0.00705314	0.729234
AT3G45140	0.362651	8.24616	0.0070421	0.729234
AT3G49260	0.584037	2.95788	0.00707604	0.729234
AT5G01800	0.700294	2.50615	0.00707907	0.729234
AT5G19380	1.0957	1.56824	0.00701099	0.729234
AT2G07815	0.764215	2.03309	0.00715462	0.734101
AT1G31310	1.01895	1.4377	0.00724158	0.735452
AT1G54040	0.79027	2.04095	0.00726813	0.735911
AT2G23800	0.463123	4.29923	0.00728018	0.735911
AT5G08080	0.539253	2.93861	0.00727809	0.735911
AT4G17870	0.608103	2.75349	0.00744971	0.747219
AT3G15680	0.714814	2.51633	0.00750199	0.7513
AT1G23340	1.43646	0.671583	0.00766684	0.761895
AT1G48110	0.689121	2.359	0.00778965	0.761895
AT1G66480	2.84593	-0.887848	0.00781944	0.761895
AT5G03230	1.28327	0.622766	0.00779456	0.761895
AT5G51190	2.62871	-0.886579	0.00781944	0.761895
AT5G54250	0.615811	2.57373	0.00766158	0.761895
AT4G00810	0.633098	3.32087	0.007867	0.765379
AT1G08530	1.38996	0.454347	0.00793004	0.769202
AT5G05440	1.07637	1.34732	0.00798143	0.771876
AT3G51720	0.649833	2.89478	0.00803296	0.773396
AT4G01850	0.306809	5.56796	0.00808765	0.777506
AT3G56825	3.43788	-0.80411	0.00813895	0.781279
AT3G60780	1.12606	1.26745	0.00828276	0.786647
AT5G45720	1.007	1.2921	0.00823552	0.786647
AT5G64330	0.737112	2.71743	0.00826019	0.786647
AT1G78620	0.870885	1.37587	0.00837437	0.790351
AT3G53740	0.417424	4.14923	0.00837983	0.790351
AT3G60410	0.699859	2.62781	0.00854122	0.799752
AT4G03000	0.73598	1.85259	0.00857869	0.800946
AT1G14900	0.517479	3.38877	0.00861871	0.803524
AT1G69295	0.751356	1.88109	0.00863334	0.803732
AT1G17140	0.535036	2.98933	0.00869079	0.8076
AT2G03550	0.877325	1.71253	0.00873917	0.8076
AT3G10420	0.461719	3.37037	0.00876404	0.8076
AT3G45980	0.489001	3.77938	0.0087746	0.8076
AT5G18820	0.922602	1.15612	0.0087337	0.8076
AT5G23540	0.455792	4.02328	0.00873262	0.8076
AT4G16590	0.417238	4.58593	0.00901749	0.827604
AT2G23670	0.7049	3.04246	0.00909666	0.830411
AT3G63470	1.54284	0.215913	0.00907752	0.830411
AT1G27210	0.773978	2.6326	0.00915319	0.832979
AT5G04890	1.13039	0.605761	0.00919161	0.835302
AT2G46710	0.610646	2.34678	0.00931918	0.843347
AT1G29070	0.644387	3.44123	0.009388	0.847209
AT2G38480	1.6027	0.155818	0.00942616	0.848289
AT2G36570	0.573609	3.52309	0.0094848	0.849335
AT5G03690	0.779552	1.9932	0.00947043	0.849335
AT4G21445	1.2922	0.823628	0.00951866	0.849534
AT4G39050	0.457488	3.58693	0.00962172	0.857191
AT5G67280	0.525895	3.22519	0.00967163	0.857191
AT5G01590	0.54271	3.07912	0.00979709	0.864853
AT3G12260	0.636267	2.71631	0.00984466	0.86787
AT4G11080	0.86087	1.22891	0.00992201	0.872315
AT3G19450	0.494123	3.31488	0.00995129	0.873704
AT5G47190	0.433596	3.82499	0.0100295	0.87938
AT1G01250	1.248	1.43944	0.0101222	0.883923
AT1G03743	1.91518	0.0429128	0.0101107	0.883923
AT1G66820	1.71316	0.0880227	0.0101417	0.884429
AT1G80610	1.31719	0.492671	0.010166	0.885361
AT3G22400	0.975708	1.26279	0.0103963	0.895928
AT3G61198	0.851097	7.96996	0.0103576	0.895928
AT2G22500	0.544433	3.1017	0.0105022	0.903069
AT5G24780	0.300046	8.72943	0.0105386	0.904434
AT1G16500	1.1775	0.533461	0.0106487	0.909727
AT3G10850	0.421007	3.71022	0.0106598	0.909727
AT3G14180	0.643314	2.49955	0.0107766	0.915165
AT4G34200	0.43134	5.33498	0.0108141	0.917145
AT1G12080	0.461291	4.08527	0.0108587	0.918522
AT1G08115	0.619697	10.5838	0.0110423	0.929203
AT4G34135	0.857805	1.55774	0.0110282	0.929203
AT5G65495	1.09416	1.00307	0.0110179	0.929203
AT1G21920	0.813504	1.78905	0.0111857	0.936337
AT2G22270	0.969372	0.948438	0.0112138	0.936337
AT3G59010	0.984214	1.21691	0.0113254	0.936337
AT3G62700	0.330767	4.77269	0.0112764	0.936337
AT4G10920	0.950746	1.94689	0.011218	0.936337
AT4G29830	0.810683	2.34418	0.0112145	0.936337
AT4G32240	0.878675	1.30464	0.0112949	0.936337
AT5G08100	0.544695	2.89266	0.0113229	0.936337
AT5G41520	0.602296	3.41875	0.0112818	0.936337
AT1G02450	1.47299	-0.262995	0.0118437	0.951059
AT1G65270	0.67409	2.50931	0.011622	0.951059
AT2G35945	2.52374	-0.929682	0.0117324	0.951059
AT3G15820	0.62328	3.3944	0.0118684	0.951059
AT3G24890	2.52358	-0.709958	0.0117324	0.951059
AT3G47830	2.14697	-0.868288	0.0117324	0.951059
AT4G12780	0.763001	2.07045	0.0118745	0.951059
AT4G14690	0.8239	1.65619	0.0115375	0.951059
AT4G37260	0.681511	2.63871	0.0117584	0.951059
AT5G14200	1.04831	0.519334	0.0117991	0.951059
AT5G19090	0.396007	4.02114	0.0115653	0.951059
AT5G44210	1.61954	-0.276174	0.0118437	0.951059
AT5G47230	1.89653	-0.523962	0.0118437	0.951059
AT5G62360	0.582586	2.42674	0.0118303	0.951059
ATCG00200	1.00741	1.88655	0.0118317	0.951059
AT1G66330	0.522595	3.26442	0.0119336	0.952423
AT2G07711	0.40957	6.12748	0.0119242	0.952423
AT2G37470	0.649099	2.90419	0.0119356	0.952423
AT4G29160	0.565474	4.00848	0.0119854	0.95522
AT1G58100	0.635462	2.75233	0.0120186	0.956693
AT3G46640	0.82152	2.25517	0.012159	0.964312
AT5G10180	1.17343	1.12862	0.0122298	0.968739
AT3G06050	0.932317	1.56682	0.0123159	0.973182
AT4G16141	0.635593	2.62521	0.0123662	0.97478
AT1G75710	0.55798	3.0981	0.0125248	0.983688
AT1G65280	0.683846	2.35224	0.0125654	0.985686
AT5G65310	0.448661	3.3208	0.012607	0.987358
AT5G64040	0.422261	5.20962	0.0126683	0.988966
AT1G20030	0.920604	1.59056	0.0128137	0.995242
AT2G34300	0.579563	2.62801	0.0128869	0.995242
AT2G46390	0.867029	0.872829	0.0128656	0.995242
AT3G10860	0.65751	2.43292	0.0128813	0.995242
AT3G52960	0.508875	3.32955	0.0128724	0.995242
AT4G40040	0.416941	5.27129	0.0128512	0.995242
AT1G04570	2.01561	-0.849695	0.0129585	0.997203
AT1G55805	0.793944	1.44102	0.0129927	0.99865
AT1G01100	0.31606	5.94371	0.0385772	1
AT1G01830	0.409325	3.02959	0.0352034	1
AT1G02750	1.04149	0.74375	0.0315727	1
AT1G03870	0.891231	1.16047	0.0157074	1
AT1G04280	0.667032	1.74117	0.0461895	1
AT1G04480	0.474638	3.96737	0.0334015	1
AT1G04680	0.285855	5.59266	0.0137316	1
AT1G05100	1.05408	0.246003	0.0267376	1
AT1G05790	0.672821	1.54246	0.0399815	1
AT1G06180	1.4382	-0.207193	0.0298118	1
AT1G06680	0.276682	5.57414	0.0482315	1
AT1G06800	1.10292	0.7071	0.0361447	1
AT1G06890	0.505581	3.003	0.0304668	1
AT1G07080	0.631174	2.05653	0.0174585	1
AT1G07720	0.66246	1.97763	0.0259288	1
AT1G08250	0.765769	1.75524	0.0228297	1
AT1G08480	0.669741	2.31676	0.0299703	1
AT1G08760	0.636902	2.21892	0.0290506	1
AT1G08940	1.5585	-0.526348	0.0355503	1
AT1G09270	0.373604	3.30617	0.0396692	1
AT1G09310	0.359369	4.55397	0.0206927	1
AT1G10522	0.49619	9.54821	0.0454842	1
AT1G10570	0.630844	1.70968	0.0426732	1
AT1G13020	0.537594	3.00865	0.0162518	1
AT1G14000	0.525669	2.94143	0.0151187	1
AT1G14380	0.501976	2.75953	0.0378809	1
AT1G14430	0.9525	1.27061	0.0182866	1
AT1G14920	0.577526	3.34151	0.0196547	1
AT1G15220	1.17305	0.323866	0.0262043	1
AT1G15340	0.538967	4.19029	0.0197398	1
AT1G15830	2.52124	-1.04173	0.0231924	1
AT1G18330	1.50932	-0.374682	0.0365636	1
AT1G19350	0.540654	2.84505	0.0381681	1
AT1G19740	0.579639	2.64768	0.0279094	1
AT1G20010	0.409342	4.74369	0.0152441	1
AT1G20070	1.11713	0.826067	0.0257858	1
AT1G20110	0.493539	2.8475	0.0318966	1
AT1G20670	0.76161	2.07876	0.0269192	1
AT1G20693	0.41959	4.04691	0.0361091	1
AT1G21140	1.33622	0.446385	0.0205404	1
AT1G21500	0.823072	2.41714	0.0301469	1
AT1G22910	0.786535	2.00494	0.0294876	1
AT1G23052	3.42758	-1.18352	0.0156354	1
AT1G23190	0.231998	4.77922	0.0418711	1
AT1G23410	1.58701	-0.346003	0.0169378	1
AT1G23460	0.846311	1.1424	0.0471677	1
AT1G25440	0.431089	3.84077	0.0247534	1
AT1G26300	0.675482	2.03343	0.0359531	1
AT1G26730	0.749524	0.488758	0.0436973	1
AT1G26820	0.995952	1.266	0.0153529	1
AT1G27930	0.619927	2.52391	0.0356928	1
AT1G29195	1.61393	0.421557	0.0136722	1
AT1G29980	0.460596	3.24327	0.0258588	1
AT1G30840	2.16636	-1.15903	0.030123	1
AT1G31290	1.21811	-0.0404001	0.0414528	1
AT1G32900	0.505969	3.91655	0.0203427	1
AT1G33240	0.467541	3.61699	0.0163394	1
AT1G34220	0.563647	2.58081	0.0210643	1
AT1G35310	0.502257	3.61996	0.0151314	1
AT1G35350	1.55739	-0.401291	0.0351985	1
AT1G35720	0.527019	3.90311	0.0184177	1
AT1G37130	0.303208	4.0776	0.0316297	1
AT1G42550	0.385348	3.47386	0.0369945	1
AT1G47128	0.204819	6.31233	0.0157898	1
AT1G47960	1.0677	0.162504	0.0201236	1
AT1G48100	0.473285	2.73293	0.0269569	1
AT1G48330	0.930051	1.82464	0.0266935	1
AT1G49600	0.396433	3.47836	0.0463635	1
AT1G49830	3.1715	-1.08555	0.0313338	1
AT1G49950	0.48324	2.47022	0.0349636	1
AT1G50570	0.51419	2.59085	0.020218	1
AT1G51580	0.886651	1.11085	0.0297401	1
AT1G52230	0.475855	3.07749	0.0218018	1
AT1G52342	2.62619	0.073058	0.0144465	1
AT1G53170	0.94626	1.26111	0.0344896	1
AT1G53910	0.416409	4.34015	0.0242144	1
AT1G54350	0.559731	2.22169	0.034068	1
AT1G54610	0.50244	2.66556	0.032798	1
AT1G54770	0.886041	1.25823	0.0264727	1
AT1G54830	0.680715	2.09085	0.0393814	1
AT1G55260	0.31872	4.17892	0.0378562	1
AT1G56510	0.94548	1.10303	0.0160271	1
AT1G56580	0.319378	4.96781	0.0268362	1
AT1G57540	1.23129	-0.39926	0.0459963	1
AT1G62820	0.59903	2.1836	0.040566	1
AT1G64390	0.296935	4.72401	0.0448049	1
AT1G65010	0.316992	4.88072	0.014968	1
AT1G65060	0.411836	3.19679	0.0494359	1
AT1G66130	0.65506	1.82458	0.0283305	1
AT1G67780	1.32719	0.235038	0.0253374	1
AT1G68440	0.54556	2.77428	0.0343685	1
AT1G68530	0.251461	5.41744	0.0167445	1
AT1G68585	1.9665	-0.12891	0.019246	1
AT1G69740	0.420175	3.55909	0.0297501	1
AT1G71430	0.952568	1.77842	0.0139802	1
AT1G71500	0.356361	4.05333	0.0169932	1
AT1G71710	0.547598	2.40276	0.0174416	1
AT1G73760	0.664332	2.55093	0.0159626	1
AT1G73880	0.770738	1.89695	0.0333224	1
AT1G74055	1.84856	-0.750063	0.03861	1
AT1G74310	0.757476	1.36403	0.02605	1
AT1G75290	1.75691	-0.952499	0.0412364	1
AT1G75750	0.642152	2.20391	0.0390001	1
AT1G76180	0.427128	5.10811	0.0397513	1
AT1G78260	1.55163	0.165161	0.014447	1
AT1G78300	0.320977	4.81723	0.033751	1
AT1G78430	0.738757	1.38051	0.0232965	1
AT1G78450	1.45374	-0.449709	0.0266529	1
AT1G78560	0.581509	1.82011	0.0455075	1
AT1G78820	0.620104	2.65432	0.0373407	1
AT1G79850	0.726413	3.07341	0.0370628	1
AT1G80310	1.10517	0.632137	0.0166567	1
AT1G80860	1.48422	0.685719	0.0164994	1
AT2G02230	0.869054	0.775979	0.0457766	1
AT2G03730	0.709824	1.68945	0.049838	1
AT2G05940	0.725163	1.80569	0.0175776	1
AT2G07719	0.45519	3.36974	0.0372579	1
AT2G15050	0.648387	1.63588	0.0419028	1
AT2G15860	0.524653	2.72501	0.0192943	1
AT2G16760	0.787331	1.57128	0.0302754	1
AT2G16900	0.432079	2.45108	0.0384974	1
AT2G17200	0.486871	3.31894	0.0211853	1
AT2G17450	0.959246	1.41798	0.0453315	1
AT2G19310	0.95847	1.34367	0.0148198	1
AT2G20580	0.193712	5.23495	0.0399345	1
AT2G21270	0.470714	2.90776	0.0262999	1
AT2G22795	0.431391	3.28821	0.0239259	1
AT2G23760	0.851443	0.964046	0.0430491	1
AT2G23940	0.755085	1.30872	0.038087	1
AT2G24200	0.247766	5.23196	0.041945	1
AT2G24580	0.82407	0.949914	0.0408716	1
AT2G26450	0.509552	2.64033	0.0170327	1
AT2G26500	0.269252	4.94993	0.0424997	1
AT2G26570	0.438283	3.10018	0.0372476	1
AT2G27310	1.84243	-0.539091	0.0309304	1
AT2G27420	1.47925	-0.318017	0.0221007	1
AT2G27530	0.313253	5.27536	0.0222423	1
AT2G27830	0.774505	1.42882	0.0308659	1
AT2G29660	0.973225	1.12762	0.0387184	1
AT2G29670	0.45606	2.74918	0.0467747	1
AT2G30200	0.448119	2.77962	0.03287	1
AT2G32910	0.580756	2.06295	0.034864	1
AT2G34490	0.765797	1.5731	0.0172546	1
AT2G34585	0.768171	1.14725	0.0358988	1
AT2G34900	0.530186	2.48599	0.0424126	1
AT2G35040	0.44131	3.42231	0.0236314	1
AT2G35387	2.191	-0.99368	0.0306608	1
AT2G35800	0.484655	2.44869	0.0310954	1
AT2G35940	0.493641	3.28672	0.0202191	1
AT2G35960	0.854435	1.60158	0.0154085	1
AT2G36470	1.31996	0.24272	0.0146715	1
AT2G37100	1.94484	-0.153698	0.0257327	1
AT2G37550	0.369	3.82943	0.0329724	1
AT2G37760	0.624869	2.41752	0.0256722	1
AT2G38230	0.572487	2.44486	0.0150901	1
AT2G38370	0.604065	2.32542	0.0261181	1
AT2G38750	0.98726	1.37942	0.0138938	1
AT2G40330	0.824335	1.96853	0.0436183	1
AT2G40410	0.816514	0.938575	0.0419008	1
AT2G41170	0.686832	2.55599	0.0223162	1
AT2G41650	0.440216	3.27322	0.0303278	1
AT2G41800	1.84847	-0.459119	0.03861	1
AT2G41905	0.768061	1.87154	0.0297124	1
AT2G42220	0.440685	2.75522	0.036384	1
AT2G42300	0.514319	2.37339	0.0275442	1
AT2G42310	0.573512	3.16266	0.0346021	1
AT2G43750	0.491868	3.52783	0.0163004	1
AT2G44940	0.777912	1.43771	0.0344746	1
AT2G45170	0.938404	1.8633	0.047181	1
AT2G45600	0.635932	1.95759	0.0238716	1
AT2G45640	0.650753	1.9513	0.026326	1
AT2G45650	0.866197	1.15293	0.0195255	1
AT2G47670	1.48955	0.391904	0.0268434	1
AT2G47780	2.33479	-0.556237	0.0215039	1
AT3G01390	0.434917	3.12027	0.0256739	1
AT3G01810	0.377435	3.38968	0.0451768	1
AT3G02550	0.571464	3.22562	0.0139825	1
AT3G02910	1.62681	-0.475528	0.048081	1
AT3G03450	0.38036	4.67553	0.0290501	1
AT3G03460	1.22572	0.145859	0.0243821	1
AT3G03740	0.716973	1.73026	0.0343334	1
AT3G03890	1.04214	0.597184	0.0441223	1
AT3G04120	0.239153	7.06245	0.0187351	1
AT3G05600	0.502587	2.79717	0.0329607	1
AT3G05710	0.982562	1.48359	0.0237913	1
AT3G07010	0.500096	4.05736	0.0194591	1
AT3G07190	1.85043	0.175161	0.0367856	1
AT3G07910	1.4777	0.480365	0.0203169	1
AT3G08040	1.1443	0.0480141	0.0201236	1
AT3G09180	1.02414	0.742604	0.0197361	1
AT3G09390	0.278467	6.80877	0.016619	1
AT3G10370	0.588402	3.17888	0.0226939	1
AT3G11090	1.6935	-0.131344	0.0193806	1
AT3G11630	0.334773	4.44673	0.0159417	1
AT3G12360	0.499384	2.72866	0.0238225	1
AT3G12385	2.0938	-0.213875	0.0370315	1
AT3G12630	0.473933	3.69818	0.019829	1
AT3G13360	0.776446	1.84852	0.0153228	1
AT3G14310	0.445086	4.59241	0.0152808	1
AT3G14415	0.304819	4.61022	0.0268787	1
AT3G14420	0.319526	5.3578	0.016601	1
AT3G15090	0.575366	2.34049	0.0242912	1
AT3G15810	0.487063	2.99453	0.0227883	1
AT3G16140	0.56185	3.15855	0.0178524	1
AT3G16490	0.802846	1.87175	0.0214332	1
AT3G16720	1.25251	0.345077	0.0273056	1
AT3G17100	0.621401	2.08453	0.0237015	1
AT3G18230	0.558449	2.12922	0.0312207	1
AT3G18930	0.63872	2.52216	0.0194686	1
AT3G19830	0.606132	1.974	0.0315653	1
AT3G20820	0.387771	4.63422	0.0306353	1
AT3G23820	0.322955	4.60577	0.0178618	1
AT3G24100	0.816808	1.54723	0.0162589	1
AT3G24615	0.922962	6.33346	0.0249519	1
AT3G25070	0.913939	1.59444	0.0394319	1
AT3G27060	0.516221	3.11621	0.0133033	1
AT3G27400	1.44206	0.284711	0.0157813	1
AT3G27830	0.791289	2.2284	0.0212667	1
AT3G29030	0.448043	3.34159	0.0392153	1
AT3G29310	0.808866	0.929187	0.0468381	1
AT3G45210	1.00975	0.940359	0.0162033	1
AT3G45430	3.39494	-1.21088	0.0361791	1
AT3G46510	0.528545	2.76822	0.0205918	1
AT3G46970	0.313139	4.98238	0.0147477	1
AT3G47348	1.13935	0.743647	0.0456423	1
AT3G47430	1.32555	-0.121895	0.0347546	1
AT3G48550	2.11749	-0.865913	0.0390893	1
AT3G48680	0.501222	3.25688	0.0205184	1
AT3G48930	0.377545	4.42847	0.0223568	1
AT3G48990	0.596951	2.92589	0.0209583	1
AT3G50630	0.552268	2.91614	0.0172763	1
AT3G51260	0.410016	3.60426	0.0449365	1
AT3G51470	1.01076	0.819516	0.0312344	1
AT3G51600	0.616068	3.37744	0.0221042	1
AT3G51890	1.64133	-0.314852	0.0390615	1
AT3G52220	0.622386	1.82243	0.0448439	1
AT3G53430	0.276499	5.44776	0.0171125	1
AT3G53610	0.679049	1.87761	0.0202242	1
AT3G53710	0.357933	3.28238	0.0390267	1
AT3G54030	0.557681	1.82823	0.0466957	1
AT3G54300	0.595723	1.57121	0.0433634	1
AT3G55200	1.86581	0.261283	0.0389034	1
AT3G56340	0.364108	3.89516	0.0442239	1
AT3G56460	0.453435	2.98029	0.0397724	1
AT3G56860	0.38526	4.04549	0.039751	1
AT3G57400	0.838456	1.1875	0.0177537	1
AT3G57430	1.01251	0.558413	0.0286751	1
AT3G57980	0.703084	1.63468	0.0277785	1
AT3G59060	0.738802	1.47047	0.0288929	1
AT3G59840	1.49169	0.805396	0.0165049	1
AT3G61130	0.314698	4.16138	0.0315121	1
AT3G61490	0.473152	2.81796	0.0497202	1
AT3G63540	0.57811	2.83115	0.0431484	1
AT4G00360	0.6463	1.92858	0.0364003	1
AT4G00900	0.429163	3.14517	0.0444159	1
AT4G05070	0.571274	2.56328	0.0307419	1
AT4G08580	1.03862	0.280415	0.0139092	1
AT4G11320	0.324353	5.7207	0.0137917	1
AT4G12770	0.538517	2.2732	0.0284872	1
AT4G13615	0.642369	2.76949	0.0360886	1
AT4G13770	0.683701	1.79375	0.0372984	1
AT4G14230	0.546922	1.96528	0.0324149	1
AT4G14320	0.330437	5.47504	0.0302769	1
AT4G14760	0.391785	3.88597	0.0181943	1
AT4G15730	1.33964	-0.118758	0.0252734	1
AT4G16370	0.501899	2.6197	0.0278757	1
AT4G16420	0.586476	2.36226	0.0147817	1
AT4G16430	0.565999	1.98209	0.0428787	1
AT4G16600	3.19819	-1.2626	0.0174404	1
AT4G16920	2.14689	-0.930179	0.03861	1
AT4G17250	1.84855	-0.38701	0.03861	1
AT4G17280	1.19336	0.280909	0.0153234	1
AT4G17960	1.54539	-0.178653	0.0369444	1
AT4G18670	0.514871	2.73251	0.0461794	1
AT4G18880	1.0602	0.0148423	0.0354932	1
AT4G18960	0.488985	3.26416	0.0219192	1
AT4G19170	0.654512	2.18216	0.0352667	1
AT4G19410	0.374257	3.76027	0.0442302	1
AT4G20010	0.828225	1.82963	0.0247666	1
AT4G23400	0.386799	3.51454	0.0410786	1
AT4G23670	0.375529	5.644	0.0210953	1
AT4G23680	0.272189	4.93947	0.0165371	1
AT4G23800	0.481786	4.66295	0.0142792	1
AT4G24510	0.355977	4.02116	0.0476266	1
AT4G24640	0.673704	1.5009	0.0427326	1
AT4G24660	0.578962	1.23902	0.0383918	1
AT4G26630	0.305819	4.14334	0.0295962	1
AT4G28310	0.962978	0.823633	0.0248318	1
AT4G28750	0.393307	4.32679	0.0180125	1
AT4G29020	0.578883	3.18976	0.016941	1
AT4G29210	0.546146	2.7886	0.0146504	1
AT4G30140	0.680567	1.50542	0.0152535	1
AT4G30440	0.458366	3.78596	0.0193997	1
AT4G31340	0.360458	4.27867	0.02655	1
AT4G31700	0.250596	5.36645	0.0454992	1
AT4G32260	0.408181	3.56997	0.0161882	1
AT4G32890	1.27216	0.759156	0.0177799	1
AT4G33980	1.16844	0.571238	0.0276328	1
AT4G34410	2.92475	-1.15714	0.0368968	1
AT4G34730	0.589073	1.69879	0.0282903	1
AT4G37200	0.676301	1.89357	0.0349321	1
AT4G38430	0.41408	3.40209	0.0251841	1
AT4G38670	1.07216	0.402905	0.0499618	1
AT4G38970	0.252299	7.26672	0.0158434	1
AT4G39090	0.239387	5.40513	0.0427903	1
AT4G39780	1.11975	-0.169086	0.0463899	1
AT5G01200	0.935437	1.26522	0.013542	1
AT5G01215	1.31605	0.422723	0.0315291	1
AT5G02180	1.18296	0.388947	0.0233543	1
AT5G02500	0.19557	8.27592	0.0350161	1
AT5G03210	1.76832	-0.60567	0.0351985	1
AT5G03380	0.570815	2.42062	0.029794	1
AT5G03540	0.556858	2.35725	0.032078	1
AT5G04080	1.45415	-0.223381	0.0169378	1
AT5G04740	0.520887	2.93452	0.0244365	1
AT5G04830	0.781077	2.26943	0.0163816	1
AT5G04870	0.41287	2.86414	0.0442015	1
AT5G05550	0.7729	1.28219	0.0389406	1
AT5G06060	0.488285	2.62429	0.0451217	1
AT5G06110	0.495696	3.43596	0.0137745	1
AT5G06510	1.23382	0.282277	0.0214959	1
AT5G06760	0.884167	1.18243	0.0195947	1
AT5G07400	1.72239	-0.477299	0.0366892	1
AT5G08050	0.680563	1.78045	0.0153821	1
AT5G08130	0.434636	3.02021	0.0360479	1
AT5G08790	0.805961	1.68622	0.0139139	1
AT5G09350	0.833409	1.27396	0.027207	1
AT5G09760	0.611735	2.52642	0.0217686	1
AT5G09850	0.614267	2.66801	0.0344844	1
AT5G10110	1.16844	0.903844	0.0276328	1
AT5G10390	0.594398	2.07907	0.0431851	1
AT5G11270	0.710099	0.624634	0.0460679	1
AT5G11540	1.09211	0.499462	0.0471593	1
AT5G12000	0.619642	1.71986	0.026692	1
AT5G12190	0.752338	1.2314	0.0473871	1
AT5G13100	0.435813	3.24481	0.0458716	1
AT5G14370	0.46441	3.08606	0.0454645	1
AT5G14440	0.799497	1.55177	0.0253931	1
AT5G14660	0.891627	1.49646	0.0174736	1
AT5G14830	0.768067	0.718385	0.049488	1
AT5G15650	0.360771	4.59239	0.0328013	1
AT5G15930	0.736286	1.52792	0.0334577	1
AT5G16010	1.15023	0.349663	0.0324815	1
AT5G17165	1.51754	0.32232	0.0186783	1
AT5G18200	1.32672	0.49946	0.0311668	1
AT5G19855	0.549204	2.24036	0.0413314	1
AT5G20350	0.451245	2.8061	0.0499265	1
AT5G20870	2.62848	-0.972929	0.0157296	1
AT5G21274	0.504126	3.55245	0.0202376	1
AT5G23730	0.930617	1.56444	0.0151376	1
AT5G23850	0.68937	1.57016	0.0266806	1
AT5G24470	0.385596	3.62116	0.0175698	1
AT5G25390	0.880227	1.08831	0.0335051	1
AT5G25610	0.360088	5.78757	0.0374949	1
AT5G25980	0.171089	8.13386	0.0258594	1
AT5G27930	0.507071	2.48701	0.0433108	1
AT5G28750	0.589168	2.35343	0.0156964	1
AT5G35630	0.215758	5.85407	0.0150054	1
AT5G35970	0.447976	3.08113	0.0457705	1
AT5G37260	0.776992	1.06702	0.0387356	1
AT5G38710	1.08069	0.605755	0.0213938	1
AT5G39530	0.642252	1.27214	0.0479445	1
AT5G40240	1.58684	-0.261824	0.0266529	1
AT5G40460	1.10396	0.360202	0.0320845	1
AT5G41471	0.684175	2.05777	0.0445697	1
AT5G42850	0.870273	2.1021	0.0393247	1
AT5G43400	1.22743	0.531172	0.0319022	1
AT5G43630	0.710049	1.15955	0.0370357	1
AT5G43880	0.668442	1.64091	0.0252109	1
AT5G43970	0.601069	2.58005	0.0149556	1
AT5G44286	3.66818	-0.94487	0.0150675	1
AT5G44670	0.561085	2.44712	0.0298554	1
AT5G45100	0.530968	2.57448	0.0419518	1
AT5G46790	0.909819	1.0041	0.0148391	1
AT5G47110	0.44096	3.67714	0.0338439	1
AT5G48485	0.536308	4.54037	0.0227313	1
AT5G48690	2.33511	-1.0876	0.0215847	1
AT5G48880	0.359614	5.453	0.0140941	1
AT5G49360	0.368161	4.25759	0.0490772	1
AT5G49480	0.668211	2.13889	0.0134485	1
AT5G49555	0.637952	2.20077	0.022457	1
AT5G50740	0.725605	1.56948	0.0173358	1
AT5G51910	0.819042	1.66059	0.0238626	1
AT5G52390	0.520803	2.75259	0.0164025	1
AT5G52410	0.627387	1.9161	0.0416705	1
AT5G52780	0.885839	1.03677	0.0178924	1
AT5G54160	0.327476	5.25057	0.0153298	1
AT5G55180	0.439382	3.75551	0.0193346	1
AT5G56670	0.372273	3.44393	0.0202877	1
AT5G56870	0.301343	3.5834	0.0497059	1
AT5G57780	0.793252	1.30861	0.0422817	1
AT5G58150	1.15787	0.431261	0.0357889	1
AT5G58260	0.908367	1.13357	0.0373929	1
AT5G58420	0.324266	4.51177	0.022363	1
AT5G58670	2.1253	-0.709823	0.0482598	1
AT5G59790	0.614092	2.06563	0.0306754	1
AT5G61780	0.217011	5.4936	0.0401204	1
AT5G62050	0.75069	0.910428	0.0490555	1
AT5G62065	1.7826	-0.272302	0.019246	1
AT5G62170	1.37772	0.672411	0.0308171	1
AT5G62560	0.686339	1.40714	0.0462075	1
AT5G62730	0.539021	2.59837	0.0268329	1
AT5G62750	0.75196	0.535246	0.0227089	1
AT5G63000	0.921236	0.96698	0.0256233	1
AT5G64260	0.51239	4.21557	0.014516	1
AT5G64860	0.591498	2.452	0.0192606	1
AT5G65430	0.514192	3.75507	0.015181	1
AT5G65683	0.710007	2.33923	0.023903	1
AT5G66080	1.05252	0.780179	0.0159997	1
AT5G66200	0.571045	2.85953	0.0378794	1
AT5G66380	1.84259	0.157431	0.0213025	1
ATCG00130	0.415057	8.41601	0.0452479	1
ATMG00020	0.211351	15.2634	0.0322079	1
ATMG01330	1.0273	1.10767	0.0284529	1

## Sheet: rdr5 upregulated transcripts
ID	tot logFC	tot logCPM	tot PValue	tot FDR
AT3G09440	0.553796	6.29573	9.42e-18	2.03e-13
AT1G01600	0.753599	5.75358	4.66e-16	6.04e-12
AT5G23940	0.912361	6.46031	3.07e-14	3.31e-10
AT1G15820	0.817681	6.51144	4.65e-12	3.35e-08
AT1G06000	1.12801	4.70079	1.42e-11	9.16e-08
AT2G01008	1.40738	8.56439	1.55e-11	9.16e-08
AT4G15210	0.479523	6.67312	6.82e-09	3.16e-05
AT3G10570	0.612341	5.05454	7.38e-09	3.19e-05
ATMG00670	1.10529	4.59906	2.73e-08	9.32e-05
AT1G48920	0.458269	5.98821	4.86e-08	0.000149811
AT4G08950	1.30786	2.85684	1.04e-07	0.000292989
AT2G47440	1.14363	3.03863	1.09e-07	0.000295241
AT4G38710	0.839486	3.72507	1.21e-07	0.000312503
AT5G02500	0.4656	8.27592	1.89e-07	0.000471209
AT5G20700	0.433522	5.61862	2.11e-07	0.00050567
AT3G16240	0.831381	5.06822	3.69e-07	0.000853015
AT2G27820	1.2467	2.82857	5.5e-07	0.00122861
AT5G07990	0.74347	3.93134	7.38e-07	0.00154202
ATMG01280	4.09377	0.287094	7.31e-07	0.00154202
AT5G48500	1.13725	2.60105	1.23e-06	0.00242161
AT1G25510	0.833489	3.3633	1.31e-06	0.00249364
AT3G41761	0.831972	5.73228	1.66e-06	0.00307687
AT5G22430	0.700261	5.44626	1.73e-06	0.00311107
AT5G56010	0.553597	5.63425	1.81e-06	0.00317538
AT3G51240	0.727009	5.19436	2.03e-06	0.00345413
AT1G10960	0.835822	3.15616	2.3e-06	0.0035769
AT4G34160	1.30084	2.03531	2.27e-06	0.0035769
AT5G07030	0.632928	5.25996	2.19e-06	0.0035769
ATCG00200	1.53369	1.88655	2.32e-06	0.0035769
AT1G65590	0.954599	2.76825	2.66e-06	0.00391673
AT3G44310	0.473675	6.23821	3.27e-06	0.0047137
AT5G35935	2.72519	0.0870179	3.5e-06	0.0048387
AT1G01300	0.574267	4.62548	4.29e-06	0.00578992
AT1G79920	0.523779	5.06531	5.88e-06	0.00745028
AT3G03450	0.716862	4.67553	6.29e-06	0.00769531
AT1G20015	3.07915	1.57075	8.16e-06	0.00961691
AT1G66350	0.659043	4.53411	8.82e-06	0.0102025
AT2G39010	0.670626	3.96985	9.28e-06	0.0105069
AT4G01070	0.957642	2.79115	9.41e-06	0.0105069
AT4G03210	0.417946	4.94403	1.03e-05	0.0111535
AT5G02870	0.45653	6.00379	1.26e-05	0.0133681
AT5G45670	0.555359	5.29244	1.3e-05	0.0135513
AT3G63410	0.690891	4.59534	1.48e-05	0.0152094
AT1G76080	0.764697	4.17116	1.59e-05	0.0158035
AT1G48750	1.04967	2.56568	2.76e-05	0.0254463
AT4G12730	0.742759	3.43943	2.73e-05	0.0254463
AT4G15258	2.79301	4.00277	2.79e-05	0.0254463
AT1G61275	0.655964	7.00585	2.98e-05	0.0259111
AT5G09585	1.20211	8.78463	3.03e-05	0.0259111
AT5G34795	6.39878	-1.03965	3.22e-05	0.0270697
AT1G74670	0.596827	3.88532	3.84e-05	0.0317888
AT1G63710	0.575344	4.01315	3.98e-05	0.0318523
AT2G20180	1.44854	1.46608	4.93e-05	0.0384832
AT4G38660	0.771667	3.428	5.9e-05	0.0454863
AT3G15030	0.910294	2.65349	6.1e-05	0.0465108
AT5G08640	0.58357	5.06139	6.39e-05	0.0481749
AT5G19510	0.830867	5.07357	7.31e-05	0.0538647
AT5G67300	0.724538	3.44605	7.36e-05	0.0538647
AT4G13340	0.982025	2.36898	7.87e-05	0.0560048
AT1G15405	0.550856	12.4116	8.18e-05	0.0563525
AT3G63052	0.880974	6.08744	8.1e-05	0.0563525
AT3G25920	0.579619	3.97459	9.67e-05	0.0659853
AT4G30440	0.671152	3.78596	9.81e-05	0.066181
AT5G55730	0.577877	4.30113	0.00010044	0.0664081
AT4G34200	0.615241	5.33498	0.000104741	0.0685527
AT3G63160	1.22342	2.37057	0.000110114	0.0699497
AT3G10370	0.806512	3.17888	0.000120139	0.0755766
AT1G29070	0.805205	3.44123	0.000129818	0.0808805
AT4G34980	0.4401	5.22911	0.000138096	0.0836639
AT3G14240	0.442675	5.11288	0.000149867	0.0899133
AT1G29071	1.55184	7.2309	0.000163204	0.095846
AT1G23030	0.780254	2.70647	0.000172098	0.0980556
AT1G24170	1.02018	1.67069	0.000171438	0.0980556
AT3G49220	0.739736	4.29166	0.000172864	0.0980556
AT3G56705	1.1495	8.98291	0.000183658	0.102369
AT4G36220	0.810938	2.76907	0.00019418	0.104849
AT2G02080	1.80921	0.471264	0.000203656	0.107283
AT4G37980	0.653462	3.9851	0.000208439	0.108046
AT3G49670	0.580342	3.71432	0.000224404	0.11449
AT2G45970	0.67928	3.41524	0.000238858	0.119052
AT1G78080	0.478358	4.72381	0.000245505	0.121431
AT4G24190	0.238953	6.91182	0.000251681	0.122614
AT3G56825	3.91666	-0.80411	0.000273406	0.130338
AT5G01530	0.390895	6.713	0.000279748	0.13135
AT3G12610	0.803869	4.38933	0.000287477	0.132322
AT5G11550	0.674131	3.29356	0.000289815	0.132322
AT3G08940	0.328257	5.98446	0.000293413	0.132688
AT3G62720	0.868725	2.24241	0.000298981	0.132688
AT5G56030	0.517553	5.92898	0.000297824	0.132688
ATMG00020	0.357358	15.2634	0.000295203	0.132688
AT3G12780	0.546727	5.72847	0.000306402	0.133974
AT5G43970	0.831899	2.58005	0.00031015	0.133974
AT3G09000	0.896538	2.71776	0.000329678	0.139617
AT3G43720	0.815071	4.57972	0.000329392	0.139617
AT2G21330	0.694853	6.86211	0.000345144	0.144281
AT2G36830	0.403054	5.13755	0.000383025	0.158077
AT2G01570	0.573064	4.62806	0.000396041	0.162414
AT3G21805	2.79897	4.87693	0.000406813	0.165783
AT3G12110	0.58935	3.21479	0.000419399	0.169332
AT5G07230	1.17657	1.75091	0.00042075	0.169332
AT4G32020	0.877079	2.94774	0.000433267	0.17269
AT2G30550	1.01158	1.69522	0.000449721	0.177681
AT2G42990	0.620654	3.60148	0.000463259	0.179742
AT2G19310	1.17923	1.34367	0.000476537	0.182706
AT1G35720	0.682011	3.90311	0.000494997	0.187526
AT5G57685	0.627652	3.36058	0.000497793	0.187526
AT4G12800	0.471302	5.371	0.000554036	0.205478
AT3G01810	0.628318	3.38968	0.000558184	0.205497
AT2G36460	0.646312	3.00763	0.00056993	0.207464
AT3G05060	0.571465	3.76845	0.000595758	0.215655
AT4G36360	0.258278	6.10976	0.000609347	0.218136
AT1G72970	0.428509	5.27465	0.000636596	0.224175
AT3G09820	0.428893	5.39276	0.000653652	0.226323
AT3G22840	0.767135	3.61922	0.000656406	0.226323
AT3G54400	0.69302	3.82561	0.000656666	0.226323
AT1G62500	0.663633	2.67476	0.000665993	0.228323
AT1G55490	0.437573	5.71232	0.000673102	0.229546
AT3G02480	0.551031	3.66291	0.000682457	0.231455
AT4G35890	0.815183	2.85222	0.000713865	0.233611
AT5G39950	0.890739	2.05652	0.000713119	0.233611
AT1G07940	0.442978	4.79166	0.000720203	0.2345
AT4G26850	0.53444	4.39059	0.00078814	0.250331
AT2G07674	1.28289	1.32613	0.000797795	0.250938
AT1G14430	1.05089	1.27061	0.000834916	0.255696
AT2G33800	0.533768	3.80467	0.000838438	0.255696
AT4G04890	0.51481	4.54744	0.000844495	0.255696
AT5G55180	0.567177	3.75551	0.000843953	0.255696
AT1G31175	1.87002	0.0435298	0.000882812	0.263564
AT1G31180	0.597051	3.40176	0.00088675	0.263564
AT3G01450	1.31515	0.658969	0.000944753	0.278251
AT1G56110	0.487226	3.78715	0.000976165	0.281719
AT1G74456	2.9259	1.12854	0.00097805	0.281719
AT2G41170	0.954463	2.55599	0.000996955	0.28583
AT3G02720	0.662813	2.69636	0.00103937	0.293038
AT3G53260	0.384979	4.79426	0.00104018	0.293038
AT3G57765	2.38931	0.774447	0.00103217	0.293038
AT3G17715	3.41807	-0.521766	0.0010718	0.298749
AT2G24790	0.477783	4.66143	0.00110058	0.303215
AT5G11000	1.02799	1.53121	0.00110439	0.303215
ATCG00140	0.362166	6.95532	0.00111122	0.303803
AT1G13360	0.794795	2.49333	0.00120001	0.323979
AT4G16590	0.493642	4.58593	0.00119835	0.323979
AT5G43810	0.416247	4.23109	0.00122503	0.32936
AT5G07600	0.963789	2.52964	0.0012713	0.336377
AT5G61455	1.10582	10.2572	0.00127162	0.336377
AT3G15820	0.736578	3.3944	0.00129591	0.341336
AT3G17390	0.313143	5.81396	0.00142076	0.371201
AT1G02190	0.508145	4.63828	0.00145782	0.376331
AT2G24270	0.332075	5.37883	0.0014572	0.376331
AT1G64670	0.89725	2.06114	0.00148446	0.381299
AT3G22230	0.949142	5.72654	0.00157889	0.402772
AT4G18970	0.444609	4.09077	0.00160737	0.405252
AT2G20721	2.52069	1.89041	0.00162027	0.405348
AT2G28470	0.295445	5.50283	0.00165064	0.411358
AT3G13470	0.437366	4.36366	0.00167134	0.412904
AT3G57645	0.902768	5.47595	0.00173771	0.425929
AT2G34490	0.977832	1.5731	0.00176799	0.427451
AT1G78300	0.411908	4.81723	0.00183156	0.432217
AT2G25110	0.553358	3.23007	0.00184107	0.432217
AT2G30200	0.663539	2.77962	0.00181015	0.432217
AT3G56360	0.851246	2.1912	0.00180469	0.432217
AT4G23300	2.5844	-0.887385	0.00183493	0.432217
AT3G14210	0.527151	3.76849	0.00187592	0.438809
AT4G22240	0.330894	5.66546	0.00189143	0.440846
AT1G75950	0.472441	4.5906	0.00192353	0.446721
AT1G50460	0.99018	1.34373	0.00200696	0.452792
AT4G15810	1.01601	1.08683	0.00201257	0.452792
AT5G09850	0.759651	2.66801	0.00209651	0.470046
AT5G10870	1.61449	0.00475922	0.00211298	0.472105
AT4G11660	1.52124	0.447139	0.00212622	0.473431
AT1G24360	0.372464	4.47234	0.00215639	0.473638
AT1G61990	0.876677	1.76227	0.00215365	0.473638
AT3G11630	0.399756	4.44673	0.00215358	0.473638
AT5G10450	0.384999	5.24709	0.00218963	0.479315
AT3G23810	0.400085	6.89956	0.00220116	0.480215
AT3G28917	0.716528	3.08827	0.00223744	0.481645
AT4G09510	0.55669	3.45773	0.00227054	0.485543
AT1G31870	0.797126	2.13898	0.0022891	0.487902
AT1G08115	0.742396	10.5838	0.00234358	0.493026
AT2G47910	1.23189	0.867158	0.00238525	0.495359
AT4G27570	0.844504	1.93197	0.00240879	0.498649
AT1G30530	0.43252	4.61688	0.00243117	0.500089
AT3G12630	0.543201	3.69818	0.00247274	0.505429
AT1G10020	0.770038	2.18301	0.00249502	0.50838
AT1G68780	0.867631	1.4769	0.00251033	0.509895
AT1G21500	0.940605	2.41714	0.00257095	0.51157
AT3G18490	0.302061	6.11091	0.00257429	0.51157
AT5G66580	1.08122	1.16502	0.00254754	0.51157
AT5G34790	2.18886	-0.539722	0.00260839	0.515276
AT5G55520	0.666951	2.54998	0.00262417	0.515614
AT4G30960	0.390305	4.99045	0.00270611	0.528139
AT4G33790	0.564864	3.21479	0.00277878	0.539074
AT4G13940	0.361327	7.74751	0.00280312	0.541292
AT1G26233	1.35823	1.81391	0.00288948	0.552775
AT4G16490	0.522761	3.6698	0.00290677	0.552775
AT4G27070	0.932593	1.42552	0.00291508	0.552775
AT5G30510	0.304224	5.44058	0.00291765	0.552775
AT4G02005	1.464	0.173306	0.00294989	0.556942
AT5G04830	0.786602	2.26943	0.00308232	0.570878
AT5G60100	0.972628	1.24228	0.00309736	0.571777
AT5G44680	0.683261	3.06243	0.00324638	0.595891
AT5G03555	1.0976	1.10681	0.00334277	0.610125
AT4G26790	0.759925	1.89545	0.0033839	0.612457
AT4G19395	1.84221	0.0747451	0.00339914	0.612485
AT5G61910	0.900318	1.49634	0.00342361	0.612485
AT3G49010	0.317019	5.22637	0.00354295	0.623249
AT4G34750	0.77506	2.10674	0.00354933	0.623249
AT2G05990	0.404318	4.52006	0.00366137	0.639456
AT1G12090	0.707043	4.13378	0.0036936	0.643351
AT3G28040	0.538102	3.53902	0.00371671	0.645641
AT1G67740	0.595137	3.25834	0.00373748	0.647513
AT5G23730	0.919401	1.56444	0.00379313	0.655402
AT5G52650	0.714458	3.63957	0.00381576	0.657559
AT3G17120	0.789599	2.55136	0.0038328	0.658743
AT3G54366	2.97502	-0.866538	0.00394496	0.672515
AT3G51420	0.772214	1.97126	0.0040608	0.683062
AT5G61780	0.264077	5.4936	0.00407971	0.683062
AT5G62170	1.48105	0.672411	0.00406981	0.683062
AT2G03440	0.417383	4.07074	0.00410709	0.684111
AT1G31812	0.347472	4.85554	0.00418743	0.688878
ATCG00810	0.492691	6.78681	0.00419951	0.688878
AT5G20660	0.708257	2.30278	0.00425802	0.695919
AT4G12420	0.35847	4.5959	0.00444997	0.710187
AT1G12430	0.423298	3.7957	0.0044846	0.713955
AT3G27530	0.424577	3.77683	0.00450881	0.716049
AT2G28000	0.313758	5.76399	0.00452039	0.716134
AT1G43800	1.23258	0.989061	0.00456657	0.721685
AT3G59080	2.03026	-0.271444	0.00464375	0.728623
AT3G21670	0.38466	4.09112	0.0046734	0.730587
AT1G17200	0.861448	3.07336	0.00486429	0.7538
AT1G04190	0.799246	2.11347	0.00493482	0.761314
AT1G15930	0.622691	5.25817	0.00497206	0.763423
AT1G78960	0.349635	5.32912	0.00500394	0.764694
AT5G34850	0.37364	4.15377	0.00500336	0.764694
AT3G07340	1.32316	0.908824	0.00513298	0.780731
AT1G12850	0.909854	1.72631	0.00519888	0.78706
AT5G67280	0.52728	3.22519	0.00519666	0.78706
AT2G35710	1.47143	0.149477	0.00524364	0.789449
AT3G51260	0.503782	3.60426	0.00525788	0.789449
AT2G27920	0.501622	3.1347	0.00528536	0.790912
AT5G14040	0.329726	4.58713	0.00533319	0.795463
AT5G59910	0.392112	4.57588	0.00534032	0.795463
AT1G22060	0.349415	4.28117	0.00535695	0.796109
AT4G38220	0.70008	2.1898	0.00543695	0.798838
AT5G36940	1.17631	0.248638	0.00542819	0.798838
AT3G45430	3.45945	-1.21088	0.0054975	0.804087
AT5G66560	0.580885	2.82482	0.00549469	0.804087
AT4G21445	1.16921	0.823628	0.00555036	0.808258
AT4G33380	0.517336	3.01318	0.00561041	0.811443
AT5G62220	0.674621	2.52288	0.00560116	0.811443
AT1G29310	0.627718	2.6731	0.00562754	0.812108
AT1G54090	0.81767	1.58	0.00575902	0.820516
AT4G02540	0.924537	1.66588	0.00571438	0.820516
AT5G66770	0.88688	1.72269	0.00576179	0.820516
AT1G72040	0.520923	2.99853	0.0058369	0.827575
AT3G50890	0.875108	1.70267	0.00591693	0.833452
AT1G06460	0.622332	2.49893	0.00598165	0.835303
AT1G28280	1.08709	1.05226	0.00605318	0.841664
AT1G78100	0.689202	2.03981	0.0060916	0.843387
AT1G36160	0.252313	6.77886	0.00617004	0.850031
AT2G19830	0.385453	4.00956	0.00621398	0.850031
AT4G18570	0.537819	3.30615	0.00620506	0.850031
AT5G08440	0.853377	1.72364	0.0062183	0.850031
AT4G00975	0.562657	3.12221	0.00624677	0.85129
AT5G40200	0.518367	3.31598	0.00625379	0.85129
AT2G40330	1.0204	1.96853	0.00635545	0.859743
AT5G54900	0.519684	4.42941	0.00636895	0.859743
AT1G14920	0.616295	3.34151	0.00642718	0.86464
AT1G78210	0.400343	4.06314	0.00643192	0.86464
AT2G42710	0.696174	1.73693	0.0064885	0.870228
AT5G10180	1.104	1.12862	0.00650105	0.870228
AT4G02630	0.970624	1.36924	0.00659401	0.879133
AT1G51310	1.18308	0.570165	0.00664678	0.879683
AT3G02900	1.09579	0.908163	0.00664267	0.879683
AT4G21750	0.375991	4.42585	0.00665243	0.879683
AT4G22730	0.703799	1.89507	0.00668637	0.879893
AT5G10550	0.474535	3.91114	0.00670835	0.879893
AT3G60620	1.18658	0.539087	0.00685692	0.888588
AT1G31910	0.525709	4.60026	0.00687904	0.889006
AT1G75900	0.693411	2.28258	0.00692352	0.891868
AT5G54630	0.931777	1.18993	0.00695525	0.894177
AT1G67430	0.407201	5.32096	0.00697259	0.894631
ATCG00280	0.249841	10.3883	0.00700578	0.897113
AT1G22700	0.708438	2.05297	0.00706048	0.898789
AT4G01080	0.484858	2.96774	0.00717884	0.91028
AT3G59840	1.44322	0.805396	0.0072323	0.911706
AT5G06165	1.22299	5.87738	0.00722661	0.911706
AT2G33040	0.308612	4.73105	0.00727331	0.913581
AT2G33180	0.913355	1.10689	0.00728698	0.913581
AT5G15350	0.762864	2.47892	0.00728947	0.913581
AT2G40100	0.407958	4.13719	0.00734383	0.918617
AT1G06645	2.58435	-0.692207	0.00739847	0.921892
AT1G29640	0.848807	1.68807	0.00738469	0.921892
AT4G23740	0.423636	3.32978	0.00746147	0.924095
AT5G08490	2.20447	-0.808336	0.00747221	0.924095
AT5G65350	1.71888	-0.244805	0.00745003	0.924095
AT2G36880	0.520785	6.3561	0.00751743	0.927794
AT5G05240	0.967227	0.989472	0.00756153	0.929695
AT1G69800	0.729331	2.1204	0.00760638	0.931673
AT3G18890	0.569902	2.77793	0.00766762	0.935637
AT1G27060	3.276	-0.906223	0.00781944	0.93765
AT2G23670	0.662267	3.04246	0.00782882	0.93765
AT3G46630	0.969145	1.53294	0.00774295	0.93765
AT5G11490	0.483131	3.46659	0.00782797	0.93765
AT1G03457	0.960461	0.738983	0.00795944	0.942837
AT5G55790	1.14234	0.750296	0.00795661	0.942837
AT5G66590	0.667899	2.32699	0.00817136	0.960913
AT2G30570	0.301651	4.77002	0.00819876	0.960999
AT4G18670	0.636467	2.73251	0.00820175	0.960999
AT1G01610	0.398861	3.89715	0.00823272	0.962127
AT1G51170	0.834603	1.16746	0.0082599	0.962127
ATCG00090	0.714231	3.63979	0.00827077	0.962127
AT4G36240	1.47061	0.156943	0.00834865	0.966346
AT5G09660	0.251064	5.08995	0.0083894	0.968968
AT1G75030	0.714175	2.03327	0.00851311	0.972851
AT4G24770	0.380313	5.57921	0.0084824	0.972851
AT5G49130	1.13662	1.55331	0.00849892	0.972851
AT1G65060	0.475141	3.19679	0.00854615	0.974908
AT1G16750	0.799798	1.67506	0.00857475	0.976054
AT1G63840	0.769699	1.61935	0.00858632	0.976054
AT4G09650	0.747069	4.79563	0.00862609	0.976325
AT3G56370	0.487353	4.50228	0.00877042	0.988311
AT4G10070	0.947129	1.46787	0.00889153	0.998486
AT4G37210	0.483612	3.32663	0.00888869	0.998486
AT1G01320	0.189302	5.65269	0.0467318	1
AT1G02500	0.478588	5.61431	0.0208469	1
AT1G02816	0.75745	0.935838	0.0487517	1
AT1G02970	0.892899	0.532471	0.0336581	1
AT1G03440	1.39165	0.128347	0.0253213	1
AT1G04250	1.07645	0.711984	0.0226129	1
AT1G04820	0.498308	5.5895	0.024413	1
AT1G05070	0.625101	1.68015	0.0385614	1
AT1G05230	0.614881	1.74647	0.0262638	1
AT1G05550	1.29781	0.915394	0.0248596	1
AT1G06380	0.931327	0.574653	0.0344858	1
AT1G07250	0.659333	2.36488	0.0124777	1
AT1G07350	0.73446	1.60176	0.014296	1
AT1G07450	0.977457	0.303151	0.0431337	1
AT1G08250	0.688193	1.75524	0.0337691	1
AT1G08480	0.64187	2.31676	0.020382	1
AT1G08880	0.447437	2.82622	0.0383882	1
AT1G09750	0.605831	3.19961	0.0287163	1
AT1G10522	0.587329	9.54821	0.0178182	1
AT1G11545	0.749353	1.08119	0.0436468	1
AT1G13280	0.470813	3.13814	0.0240707	1
AT1G13580	0.641959	0.83378	0.0411679	1
AT1G13700	0.87066	0.784293	0.0274859	1
AT1G14000	0.530987	2.94143	0.0114705	1
AT1G14600	1.75388	-0.888605	0.03861	1
AT1G15310	0.874404	0.788649	0.0442333	1
AT1G15980	0.474457	2.9117	0.0185826	1
AT1G18335	1.09559	0.0580091	0.0357789	1
AT1G19740	0.579219	2.64768	0.0146595	1
AT1G19910	0.679305	2.41591	0.0183117	1
AT1G19960	1.77911	-0.750846	0.0309304	1
AT1G20340	0.37698	6.80733	0.0136772	1
AT1G21350	1.06475	1.14618	0.0137018	1
AT1G21710	1.0826	0.420541	0.0204273	1
AT1G21810	0.82706	0.784092	0.0386314	1
AT1G22330	0.932865	0.904841	0.00969332	1
AT1G22780	0.243178	4.47352	0.0325256	1
AT1G22882	0.615749	1.9847	0.0188051	1
AT1G23790	0.783429	1.01578	0.0430752	1
AT1G23950	0.757742	1.75064	0.015094	1
AT1G24020	0.248139	6.85662	0.0123933	1
AT1G24050	0.505537	2.99804	0.0164226	1
AT1G27040	1.23446	0.433538	0.0475359	1
AT1G27435	0.69428	1.41761	0.0366463	1
AT1G27950	0.352036	4.00007	0.0118688	1
AT1G29120	0.915931	1.15303	0.0227308	1
AT1G29250	0.357283	3.63559	0.049588	1
AT1G29910	0.305926	5.95878	0.0263144	1
AT1G29930	0.406161	8.14958	0.028823	1
AT1G30230	0.363043	4.96662	0.0286874	1
AT1G30490	0.378072	3.57929	0.0139777	1
AT1G31310	0.849153	1.4377	0.0223276	1
AT1G31835	0.34346	9.08991	0.0148169	1
AT1G32080	0.340514	3.45509	0.0480086	1
AT1G32640	0.380801	4.00947	0.0125537	1
AT1G32690	1.94575	-1.11253	0.039256	1
AT1G33240	0.382712	3.61699	0.0338563	1
AT1G33470	0.630807	3.00002	0.0177285	1
AT1G35160	0.353274	3.62322	0.0293775	1
AT1G35513	2.80494	-1.43394	0.0312649	1
AT1G35516	0.885799	0.531408	0.0424516	1
AT1G36940	4.84777	-1.40167	0.0413605	1
AT1G42550	0.379671	3.47386	0.0236484	1
AT1G44170	0.353875	3.7863	0.0113205	1
AT1G44900	0.342112	3.65958	0.0330683	1
AT1G47560	1.60194	-0.315964	0.0169378	1
AT1G48315	2.06934	-1.08784	0.0129585	1
AT1G48320	1.76855	-0.847529	0.0360169	1
AT1G48410	0.229649	5.5199	0.0493157	1
AT1G48830	0.336493	4.2415	0.0162129	1
AT1G49430	0.342963	4.93424	0.0298025	1
AT1G51400	0.490203	2.43694	0.0365323	1
AT1G51510	0.456023	3.57702	0.0141842	1
AT1G51690	0.383289	2.86655	0.0481398	1
AT1G52140	1.92015	-0.505482	0.0224875	1
AT1G52825	3.05959	-1.23591	0.0156354	1
AT1G53730	0.557704	2.30117	0.0372557	1
AT1G54570	0.413901	3.18975	0.0273476	1
AT1G54770	0.818653	1.25823	0.0414491	1
AT1G55200	0.62946	1.22656	0.0422035	1
AT1G55330	0.616667	2.03143	0.0197116	1
AT1G61520	0.286456	6.63717	0.0446066	1
AT1G61910	2.81608	-1.43326	0.0344689	1
AT1G62180	0.438053	2.84997	0.0457048	1
AT1G62480	0.41122	3.96715	0.0194404	1
AT1G63780	0.799853	1.00343	0.0238762	1
AT1G64450	0.875652	0.48675	0.0212274	1
AT1G64580	1.12907	0.475161	0.0124548	1
AT1G65010	0.2861	4.88072	0.0283218	1
AT1G65260	0.393421	3.23732	0.0380663	1
AT1G66150	0.313158	4.4975	0.0101871	1
AT1G67250	0.531182	2.62093	0.0376111	1
AT1G68530	0.206008	5.41744	0.0364023	1
AT1G68560	0.23344	5.85682	0.0253072	1
AT1G68700	3.05956	-1.13411	0.0156354	1
AT1G69250	0.478448	2.65127	0.0401041	1
AT1G70070	0.455677	3.04457	0.0144485	1
AT1G70185	0.831885	4.63799	0.0108236	1
AT1G70720	1.25434	0.134591	0.0201236	1
AT1G70830	0.380774	5.95606	0.0113567	1
AT1G70900	0.654133	1.89376	0.0412352	1
AT1G71430	0.844836	1.77842	0.0138459	1
AT1G71500	0.338459	4.05333	0.0130465	1
AT1G72110	1.06957	0.427701	0.0310948	1
AT1G72180	0.541715	3.24574	0.0482692	1
AT1G72370	0.284106	6.31549	0.0462624	1
AT1G72880	0.70847	1.53797	0.0190923	1
AT1G73360	0.834103	1.5716	0.0134307	1
AT1G73380	1.00677	0.355937	0.0227222	1
AT1G73870	1.09557	-0.264834	0.0428716	1
AT1G73880	0.793637	1.89695	0.0124909	1
AT1G74720	0.527995	3.36158	0.0292913	1
AT1G74940	0.601179	2.62336	0.00924183	1
AT1G75100	1.01915	1.04605	0.0198013	1
AT1G75680	0.403906	3.94771	0.0207442	1
AT1G75880	0.437738	3.33191	0.02963	1
AT1G76160	0.303349	4.31046	0.0392598	1
AT1G77060	0.558593	2.06412	0.0289054	1
AT1G77200	1.68108	-0.257468	0.0414528	1
AT1G77840	0.422642	2.98765	0.041958	1
AT1G78020	0.328093	3.89872	0.0324251	1
AT1G78260	1.52534	0.165161	0.0175017	1
AT1G78290	1.21505	0.395897	0.0145878	1
AT1G78550	1.76631	-0.570929	0.0426629	1
AT1G78570	0.240183	6.23087	0.0167	1
AT1G79050	0.752985	1.59132	0.0224692	1
AT1G79210	0.484922	1.99128	0.0496209	1
AT1G79710	1.26706	0.437725	0.0144666	1
AT1G79750	0.30964	4.99661	0.0109665	1
AT1G80080	0.627711	1.84335	0.0455342	1
AT1G80600	0.469732	3.04472	0.0186396	1
AT1G80640	0.445132	2.57856	0.0386411	1
AT2G01080	0.833331	0.883082	0.0340726	1
AT2G01140	0.282819	5.19439	0.0492488	1
AT2G02400	0.599398	1.45496	0.0498968	1
AT2G03450	1.06571	0.091035	0.0351764	1
AT2G05790	0.51316	4.9924	0.0128704	1
AT2G05940	0.636034	1.80569	0.0257352	1
AT2G07686	0.981981	0.845429	0.010747	1
AT2G07689	0.590619	2.55388	0.0120576	1
AT2G07709	0.21033	7.89991	0.0273609	1
AT2G07711	0.387654	6.12748	0.0140201	1
AT2G07734	0.621536	3.65777	0.037439	1
AT2G10940	0.391871	4.64272	0.0281596	1
AT2G13360	0.306965	5.51776	0.0236604	1
AT2G15290	0.734663	0.928139	0.0393353	1
AT2G15910	0.642003	1.55552	0.0427477	1
AT2G16586	0.477063	11.7587	0.0289213	1
AT2G17450	1.03623	1.41798	0.0103177	1
AT2G17630	0.748158	1.07397	0.015497	1
AT2G18260	2.80491	-0.993935	0.0312649	1
AT2G18420	1.41062	-0.185187	0.0111765	1
AT2G20400	1.05367	0.453344	0.029427	1
AT2G21220	1.13529	0.548047	0.039107	1
AT2G21650	0.936819	0.881457	0.0436689	1
AT2G21800	1.17197	-0.13684	0.0417239	1
AT2G22125	0.315818	5.29792	0.0390979	1
AT2G23760	0.946348	0.964046	0.0156338	1
AT2G23790	0.431847	3.53217	0.040351	1
AT2G24050	0.444138	2.74	0.029458	1
AT2G24200	0.23211	5.23196	0.0383491	1
AT2G24820	0.534059	2.42637	0.0436412	1
AT2G25970	0.384324	3.82126	0.0472003	1
AT2G26080	0.229673	5.49483	0.0409827	1
AT2G27770	1.18292	0.456229	0.0133525	1
AT2G28250	0.793919	0.769257	0.0210404	1
AT2G28390	0.65823	2.33702	0.0476719	1
AT2G28610	3.464	-0.928043	0.0122277	1
AT2G29140	0.469412	2.72972	0.026313	1
AT2G29630	0.265434	4.60271	0.0345614	1
AT2G30110	0.266086	5.47048	0.0455311	1
AT2G30950	0.211814	5.73518	0.0284653	1
AT2G31750	0.706561	1.59907	0.0309337	1
AT2G32080	0.653727	2.33386	0.0136474	1
AT2G32415	0.801454	1.43962	0.0118017	1
AT2G32450	0.732732	1.9661	0.0119115	1
AT2G32950	0.45781	3.41264	0.0366331	1
AT2G33050	2.80494	-1.18507	0.0312649	1
AT2G33480	0.93087	0.921091	0.0274935	1
AT2G33570	0.455478	2.39252	0.0462348	1
AT2G33793	1.00479	0.613104	0.0445306	1
AT2G34340	1.41923	0.207672	0.0269907	1
AT2G34420	0.352378	7.35286	0.0127368	1
AT2G35040	0.486387	3.42231	0.0089464	1
AT2G35370	0.402323	3.35587	0.0426848	1
AT2G35750	0.575861	10.1751	0.0106017	1
AT2G36000	0.689737	1.37683	0.0274707	1
AT2G36430	1.14243	0.629527	0.0369204	1
AT2G36470	1.17716	0.24272	0.0241835	1
AT2G36570	0.531126	3.52309	0.0106031	1
AT2G37500	0.514475	2.64151	0.0448409	1
AT2G38480	1.11383	0.155818	0.0359003	1
AT2G40190	0.642758	1.56876	0.0470045	1
AT2G41905	0.734463	1.87154	0.0176588	1
AT2G42010	0.520818	2.67586	0.0365584	1
AT2G42240	1.03018	0.576253	0.0199388	1
AT2G42310	0.512605	3.16266	0.0458748	1
AT2G42500	0.352525	3.96317	0.0293289	1
AT2G42870	0.953455	0.462843	0.0436973	1
AT2G43150	1.34754	0.516318	0.016169	1
AT2G43375	0.666889	7.43548	0.0227298	1
AT2G43750	0.399579	3.52783	0.0390471	1
AT2G44740	1.03026	0.614043	0.0127341	1
AT2G44820	1.12684	0.423833	0.0173088	1
AT2G45310	0.625697	1.86161	0.0373545	1
AT2G45960	0.294637	5.38362	0.0293395	1
AT2G46192	0.598059	8.60661	0.0344933	1
AT2G46320	0.686196	1.4063	0.0324041	1
AT2G47590	0.554459	2.90667	0.0313879	1
AT2G47610	0.245861	4.75044	0.0372587	1
AT2G47670	1.46025	0.391904	0.0133191	1
AT2G47710	0.410362	3.23578	0.0184582	1
AT3G01020	1.76894	-0.827121	0.0351985	1
AT3G01440	0.826736	0.733592	0.0230061	1
AT3G02832	0.821781	7.18835	0.0250445	1
AT3G03630	0.68767	1.53591	0.0194041	1
AT3G03850	3.06805	-1.26165	0.0168665	1
AT3G05600	0.57336	2.79717	0.0106396	1
AT3G05840	0.344974	3.29689	0.0462303	1
AT3G05900	0.429422	3.24602	0.0264084	1
AT3G06140	0.992298	0.741104	0.0203208	1
AT3G06720	0.474137	2.85854	0.0198478	1
AT3G06900	0.523701	8.24089	0.0344353	1
AT3G06960	1.12448	1.08901	0.0120462	1
AT3G07410	0.553245	1.92328	0.0396738	1
AT3G07660	0.343919	3.37907	0.0380744	1
AT3G07910	1.36011	0.480365	0.012987	1
AT3G08770	0.371477	4.91675	0.0153298	1
AT3G08780	0.870433	1.02061	0.0190314	1
AT3G08850	0.313407	3.97014	0.0293462	1
AT3G09390	0.253591	6.80877	0.0244725	1
AT3G10210	1.03463	0.432756	0.033203	1
AT3G10840	0.812929	1.57984	0.0420736	1
AT3G10940	0.574628	2.51277	0.015315	1
AT3G10985	0.466729	3.79038	0.0101126	1
AT3G11270	0.821427	1.70357	0.0236455	1
AT3G12290	0.372792	3.63233	0.0342951	1
AT3G12385	2.05078	-0.213875	0.0183393	1
AT3G12580	0.698359	1.4152	0.0212181	1
AT3G12590	0.475909	2.60208	0.0286592	1
AT3G14735	1.65362	0.41462	0.0430694	1
AT3G15090	0.599498	2.34049	0.0120737	1
AT3G15680	0.616651	2.51633	0.0186252	1
AT3G16300	1.94551	-0.868234	0.0390893	1
AT3G16480	0.52871	2.6278	0.0238343	1
AT3G16490	0.706386	1.87175	0.0103625	1
AT3G16850	0.623313	2.22814	0.0212114	1
AT3G18060	0.419279	3.22475	0.0185682	1
AT3G18710	0.693734	1.90604	0.014416	1
AT3G19380	0.975027	0.656266	0.0278732	1
AT3G19450	0.373752	3.31488	0.0323707	1
AT3G19680	0.770959	2.17723	0.0439511	1
AT3G19820	0.225457	6.8191	0.0493582	1
AT3G20310	0.626072	2.46974	0.0223322	1
AT3G20780	0.676119	1.13201	0.0368327	1
AT3G20920	0.554442	2.25176	0.041202	1
AT3G21560	1.01438	0.598663	0.0164696	1
AT3G21820	0.82976	1.1911	0.043992	1
AT3G22550	0.71685	1.5767	0.0216281	1
AT3G24350	0.629893	2.18935	0.0378574	1
AT3G25870	0.784247	1.00043	0.0441918	1
AT3G26290	0.515146	2.08795	0.0473037	1
AT3G27550	0.963211	0.674771	0.0127151	1
AT3G27690	0.353031	3.81882	0.0477528	1
AT3G27830	0.793753	2.2284	0.00942753	1
AT3G28050	0.418867	2.60348	0.0452688	1
AT3G28200	2.30107	-0.538076	0.0234449	1
AT3G28710	0.321579	3.77934	0.0469469	1
AT3G28840	0.609967	4.28187	0.0107323	1
AT3G29290	0.750951	1.06465	0.0494471	1
AT3G29370	0.926385	0.83374	0.033025	1
AT3G43810	0.490367	4.46046	0.0129095	1
AT3G44150	0.784371	1.03119	0.0490669	1
AT3G44610	0.826983	2.0323	0.0107927	1
AT3G44750	0.523182	2.90355	0.013666	1
AT3G45010	0.258193	5.02506	0.0171273	1
AT3G45050	1.03847	0.276614	0.0280629	1
AT3G46100	0.748881	1.57275	0.0204922	1
AT3G46290	0.342708	3.39504	0.0486569	1
AT3G46530	0.417976	2.57085	0.042248	1
AT3G46620	0.692948	2.91252	0.0173407	1
AT3G48600	1.88484	-0.286486	0.0169378	1
AT3G49850	0.756304	1.18812	0.0463463	1
AT3G49870	0.673661	2.62658	0.0267317	1
AT3G50060	0.798601	1.95666	0.0215648	1
AT3G50500	0.464747	3.67888	0.0131437	1
AT3G51600	0.530874	3.37744	0.0331754	1
AT3G52300	0.281187	5.41038	0.0457931	1
AT3G53380	0.501388	2.16002	0.0478147	1
AT3G53730	0.605007	5.00542	0.015713	1
AT3G53950	0.606343	1.91002	0.0240772	1
AT3G54560	0.544453	3.52244	0.0448227	1
AT3G55200	1.7119	0.261283	0.0225455	1
AT3G55800	0.257145	5.12266	0.0166414	1
AT3G56690	0.783778	1.46116	0.0379286	1
AT3G57430	1.02436	0.558413	0.0333065	1
AT3G57670	0.920027	1.02689	0.012847	1
AT3G57920	1.03538	0.351321	0.0216003	1
AT3G58850	1.42004	0.845468	0.0104103	1
AT3G59970	0.196978	5.37875	0.0404359	1
AT3G61198	0.846465	7.96996	0.0106077	1
AT3G61470	0.381966	6.89677	0.0122108	1
AT3G61750	1.21902	-0.495065	0.0414528	1
AT3G63140	0.470735	3.80839	0.0327987	1
AT4G00230	0.654509	1.91224	0.035991	1
AT4G00370	0.604264	2.65562	0.00897459	1
AT4G00590	1.15628	0.583383	0.0316543	1
AT4G00810	0.474122	3.32087	0.0442437	1
AT4G00840	1.25617	-0.250534	0.043367	1
AT4G00900	0.467912	3.14517	0.0125449	1
AT4G01840	1.11368	-0.0752271	0.0192077	1
AT4G02060	0.386713	3.15573	0.0256998	1
AT4G02100	0.751034	1.60996	0.0166715	1
AT4G04850	0.620243	2.21126	0.0219414	1
AT4G05520	0.79158	2.10467	0.0152184	1
AT4G09160	0.467155	2.80389	0.0382586	1
AT4G11310	2.46095	-0.866304	0.0418815	1
AT4G11320	0.250437	5.7207	0.0495782	1
AT4G12780	0.584683	2.07045	0.0381034	1
AT4G14150	0.640526	1.9969	0.0230133	1
AT4G14760	0.33667	3.88597	0.0298222	1
AT4G14960	0.274972	5.68594	0.0447343	1
AT4G15000	0.302818	5.38961	0.0212587	1
AT4G15480	0.914715	1.1969	0.0145784	1
AT4G15560	0.217668	5.92645	0.0122647	1
AT4G16980	0.678616	1.34377	0.048833	1
AT4G17770	0.515372	2.28319	0.0296239	1
AT4G18960	0.454006	3.26416	0.0210897	1
AT4G19450	0.789015	1.37637	0.0212413	1
AT4G20010	0.75506	1.82963	0.0447756	1
AT4G21210	0.686513	2.76851	0.0139672	1
AT4G21910	0.303205	4.17705	0.0439113	1
AT4G22250	1.21122	0.768605	0.0158666	1
AT4G22310	0.754275	1.07144	0.0419207	1
AT4G23040	0.932393	0.799683	0.023637	1
AT4G24140	0.356283	3.48404	0.0353669	1
AT4G24275	5.32224	-0.803351	0.0138305	1
AT4G24540	1.89419	-0.572999	0.0237735	1
AT4G25050	0.552367	2.91411	0.0110544	1
AT4G25080	0.327593	4.15851	0.0250581	1
AT4G25960	0.224125	5.1716	0.0238508	1
AT4G26520	0.721256	1.62072	0.0281773	1
AT4G26970	0.291761	4.24022	0.0324154	1
AT4G26980	1.04356	0.409379	0.0300809	1
AT4G27310	0.643649	2.09705	0.0309485	1
AT4G27380	0.677304	2.18994	0.0153018	1
AT4G28220	0.5093	2.58029	0.0471723	1
AT4G28360	0.729924	1.55799	0.0476097	1
AT4G28750	0.344546	4.32679	0.027176	1
AT4G28780	0.556166	2.17242	0.0259693	1
AT4G29060	0.203847	5.22048	0.0301513	1
AT4G29360	0.553607	2.35102	0.0300127	1
AT4G29830	0.689178	2.34418	0.0222511	1
AT4G30750	1.34442	0.75946	0.0163105	1
AT4G30993	1.38247	6.41731	0.0144672	1
AT4G32570	0.573503	2.89202	0.00903844	1
AT4G34110	0.266121	5.85067	0.0135128	1
AT4G34710	0.311996	4.82639	0.0137717	1
AT4G34870	0.388884	6.17683	0.0331717	1
AT4G35000	0.329987	4.42697	0.017902	1
AT4G35020	0.67654	1.60471	0.043644	1
AT4G35160	0.943528	0.592041	0.0358284	1
AT4G36770	1.52055	-0.400465	0.0351985	1
AT4G37200	0.582439	1.89357	0.0464371	1
AT4G37250	0.615253	2.22318	0.0206634	1
AT4G37690	1.20034	-0.174016	0.0360627	1
AT4G37780	2.80494	-1.34558	0.0312649	1
AT4G37800	0.847358	1.21955	0.0218795	1
AT4G38520	0.461164	3.69073	0.0129098	1
AT4G38630	0.322318	4.56975	0.0461056	1
AT4G39050	0.36286	3.58693	0.0331996	1
AT4G39400	0.280197	4.16164	0.0483871	1
AT4G39710	0.54511	1.95125	0.0490684	1
AT4TE21090	1.7538	-0.973148	0.03861	1
AT5G01215	1.17624	0.422723	0.0325654	1
AT5G01840	1.9964	-0.622223	0.0331108	1
AT5G02190	0.683382	1.46437	0.037213	1
AT5G02750	2.33215	-0.674706	0.00958936	1
AT5G03160	0.53128	2.63544	0.0114222	1
AT5G03380	0.587541	2.42062	0.0174795	1
AT5G03690	0.59604	1.9932	0.0308119	1
AT5G03880	0.635645	2.26766	0.0337544	1
AT5G04530	0.683448	1.9477	0.0177079	1
AT5G07020	0.643536	2.90873	0.0116541	1
AT5G07240	0.626026	1.55083	0.0416369	1
AT5G07510	0.355285	4.31736	0.0380455	1
AT5G07550	0.370038	4.7674	0.0169516	1
AT5G08110	0.76968	1.23596	0.0269225	1
AT5G09300	0.585743	1.9525	0.00926017	1
AT5G09650	0.395238	3.32248	0.0330827	1
AT5G09760	0.580075	2.52642	0.0191849	1
AT5G09840	0.792057	1.11349	0.0272398	1
AT5G10400	0.391196	3.67167	0.01872	1
AT5G10560	0.332048	3.6956	0.0367644	1
AT5G11710	0.403118	2.69773	0.0345727	1
AT5G11890	0.668607	1.9497	0.0338943	1
AT5G11980	0.488421	2.21159	0.0466242	1
AT5G13450	0.266984	4.47454	0.0474226	1
AT5G13630	0.175442	7.36506	0.0366761	1
AT5G14200	0.882069	0.519334	0.0299755	1
AT5G15520	0.986891	1.4844	0.0132984	1
AT5G15810	0.547359	2.15321	0.0299232	1
AT5G15930	0.746859	1.52792	0.0223048	1
AT5G16200	1.56723	-0.300315	0.0309304	1
AT5G16550	0.760248	1.65388	0.0387197	1
AT5G17165	1.35273	0.32232	0.0398886	1
AT5G17560	0.641033	1.621	0.035979	1
AT5G18200	1.16027	0.49946	0.0465526	1
AT5G18680	0.793733	2.01266	0.0113189	1
AT5G20670	1.08363	0.427981	0.0196006	1
AT5G20740	0.311825	4.43473	0.0315227	1
AT5G21274	0.443021	3.55245	0.0377918	1
AT5G23280	0.614317	1.50119	0.0288971	1
AT5G23750	0.774373	1.77723	0.0139838	1
AT5G23910	0.475596	2.02951	0.0494704	1
AT5G24750	1.13407	-0.0157162	0.043367	1
AT5G24780	0.257855	8.72943	0.0263507	1
AT5G25980	0.176047	8.13386	0.0193843	1
AT5G26110	0.691042	0.793216	0.0492593	1
AT5G27120	0.384941	3.73226	0.0382596	1
AT5G27540	0.401525	3.58749	0.0174627	1
AT5G27700	0.359802	3.41319	0.0435864	1
AT5G27770	0.385481	3.96763	0.0191252	1
AT5G28020	0.958543	1.44807	0.0257799	1
AT5G33370	0.35151	7.05146	0.0201905	1
AT5G35100	0.806765	1.72361	0.0101659	1
AT5G38730	0.981389	0.0248288	0.0358509	1
AT5G42080	0.229303	5.12109	0.0295957	1
AT5G42110	1.76903	-0.751313	0.0129585	1
AT5G42720	0.622613	2.12362	0.0467043	1
AT5G43870	0.762292	2.1533	0.0134956	1
AT5G43900	0.365929	3.4889	0.0481376	1
AT5G44110	0.848047	1.1173	0.032977	1
AT5G44700	0.491505	2.23613	0.0354164	1
AT5G45550	0.61834	1.79251	0.0442977	1
AT5G46460	1.44068	-0.124802	0.0111481	1
AT5G47550	0.539831	2.83481	0.0383484	1
AT5G48830	0.696111	1.18252	0.0444773	1
AT5G48880	0.360817	5.453	0.0100551	1
AT5G48960	0.676534	1.77453	0.0248924	1
AT5G49380	5.10322	-1.34498	0.0156354	1
AT5G49840	0.724624	1.54769	0.0121555	1
AT5G49960	1.14056	0.280443	0.0285491	1
AT5G51370	1.65561	-0.508607	0.0491016	1
AT5G51560	0.460566	3.32916	0.0122161	1
AT5G52280	0.357656	3.8835	0.034044	1
AT5G52750	2.8055	-1.20962	0.0316595	1
AT5G52840	0.459771	2.84873	0.0295607	1
AT5G53300	0.321819	5.32743	0.0166144	1
AT5G53902	0.679238	8.09094	0.027837	1
AT5G54095	0.638597	2.70016	0.0272781	1
AT5G54250	0.502272	2.57373	0.0285274	1
AT5G54530	1.08682	0.41714	0.0386544	1
AT5G54770	0.372412	7.64311	0.0175321	1
AT5G54800	0.670874	1.91941	0.0166639	1
AT5G54940	0.468394	3.13349	0.0293272	1
AT5G56500	0.426839	3.14738	0.0194939	1
AT5G56760	0.462416	2.84497	0.0485064	1
AT5G57460	0.465811	3.24474	0.00990253	1
AT5G57900	0.705554	2.38504	0.00932379	1
AT5G58140	0.316288	4.13239	0.0214309	1
AT5G58260	0.873391	1.13357	0.0261945	1
AT5G58420	0.295645	4.51177	0.0391632	1
AT5G59550	0.490758	2.60993	0.0319921	1
AT5G59732	1.52048	-0.732611	0.0351985	1
AT5G59820	1.34375	0.340365	0.0326949	1
AT5G60510	0.58404	2.42069	0.0359485	1
AT5G61040	0.792242	1.01343	0.0271357	1
AT5G61310	0.943562	0.425037	0.0361205	1
AT5G61790	0.275166	5.8657	0.013895	1
AT5G61810	0.61769	2.31457	0.0121883	1
AT5G62630	1.52048	-0.608285	0.0351985	1
AT5G62720	1.00401	1.48859	0.0224207	1
AT5G63380	0.642738	2.05907	0.0191489	1
AT5G63520	0.789724	0.950784	0.0202657	1
AT5G63980	0.488326	2.58547	0.0317429	1
AT5G64290	0.466238	2.39322	0.0331965	1
AT5G64350	0.409177	3.71248	0.0162764	1
AT5G64570	0.283893	5.555	0.0143775	1
AT5G64770	4.8486	-0.885507	0.0312649	1
AT5G64860	0.52709	2.452	0.0172475	1
AT5G65360	0.383375	3.78446	0.0278448	1
AT5G65430	0.38165	3.75507	0.0493992	1
AT5G65630	0.309839	3.84456	0.027895	1
AT5G65683	0.654354	2.33923	0.0303867	1
AT5G65760	0.625574	2.51508	0.0105394	1
AT5G66240	0.577528	2.35128	0.0121828	1
AT5G66320	0.6542	2.28214	0.0219378	1
AT5G66380	1.78674	0.157431	0.0118437	1
AT5G66420	0.472623	2.69992	0.0283994	1
AT5G66690	0.999753	0.499896	0.0187106	1
ATCG00010	1.25579	0.969262	0.0231429	1
ATCG00230	1.96333	2.70087	0.00939553	1
ATCG00470	0.363603	7.24705	0.0221338	1
ATCG00530	0.602036	4.0872	0.0419515	1
ATCG00640	0.684829	1.68141	0.0292404	1
ATCG00760	0.385274	4.06205	0.0409947	1
ATCG01080	0.630808	4.54226	0.0159736	1
ATCG01090	0.613181	5.11637	0.0238812	1
ATMG00665	0.952213	2.71742	0.0229567	1
ATMG00730	1.06491	6.91051	0.0191548	1
ATMG01190	0.421807	4.04342	0.0137584	1

## Sheet: rdr6 upregulated transcripts
ID	tot logFC	tot logCPM	tot PValue	tot FDR
AT4G15210	0.765901	6.67312	3.83e-21	2.48e-16
AT2G39675	2.64735	0.694019	2.69e-12	4.35e-08
AT2G39681	2.45845	0.87119	3.34e-11	4.33e-07
AT1G78080	0.834492	4.72381	1.02e-10	9.41e-07
AT1G01600	0.588377	5.75358	6.79e-10	4.74e-06
AT5G60450	1.24063	3.32318	7.32e-10	4.74e-06
AT1G53480	3.56047	0.328843	9.53e-09	4.12e-05
AT2G01008	1.16884	8.56439	1.86e-08	6.69e-05
ATMG00670	1.07333	4.59906	7.32e-08	0.000225786
AT3G41761	0.919592	5.73228	1.1e-07	0.000310056
AT3G56360	1.28128	2.1912	3.18e-07	0.00082445
AT5G22430	0.743984	5.44626	3.76e-07	0.0009016
AT1G20015	3.28741	1.57075	1.39e-06	0.002994
AT1G61275	0.728432	7.00585	3.51e-06	0.00668523
AT2G38170	0.585596	4.77359	4.41e-06	0.00791886
AT4G36360	0.339255	6.10976	4.52e-06	0.00791886
AT1G48920	0.379313	5.98821	6.01e-06	0.00974077
AT5G49360	0.753826	4.25759	6.16e-06	0.00974188
AT3G09390	0.475124	6.80877	2.42e-05	0.031967
AT1G15405	0.582067	12.4116	3.17e-05	0.0410555
AT1G60190	1.81774	0.823312	3.93e-05	0.046293
AT2G19580	1.93064	-0.0753729	3.89e-05	0.046293
AT2G27400	2.85791	-0.0598899	4.56e-05	0.0506102
ATMG01280	3.51805	0.287094	6.23e-05	0.0641051
AT3G11630	0.494295	4.44673	7.94e-05	0.0756956
AT1G32640	0.575283	4.00947	9.93e-05	0.0888371
AT2G27820	0.999666	2.82857	9.88e-05	0.0888371
AT4G27380	0.99349	2.18994	0.000102829	0.0888371
AT1G76790	1.39458	1.36422	0.000106411	0.0907226
AT4G22240	0.406543	5.66546	0.000124498	0.102112
AT5G62720	1.55643	1.48859	0.000133228	0.107906
AT1G44170	0.537777	3.7863	0.000141259	0.112999
AT5G23940	0.466263	6.46031	0.00015701	0.120053
AT5G48960	1.07694	1.77453	0.00015749	0.120053
AT5G64260	0.719015	4.21557	0.000153527	0.120053
ATCG00470	0.588965	7.24705	0.000215568	0.151823
AT3G24612	4.53523	2.40751	0.000220289	0.15348
AT4G21910	0.555187	4.17705	0.000261942	0.176798
AT4G38710	0.591896	3.72507	0.000275226	0.178961
AT5G41940	0.804016	2.41564	0.000276196	0.178961
AT2G25450	1.16795	1.52171	0.000307756	0.189695
AT2G39800	0.520694	4.93305	0.000312126	0.189695
AT5G48500	0.888533	2.60105	0.000318235	0.190926
AT1G52400	0.237234	8.64585	0.000350662	0.204695
AT3G27830	1.01806	2.2284	0.000374365	0.212781
AT1G15820	0.427561	6.51144	0.0003829	0.213879
ATCG00200	1.24969	1.88655	0.000397465	0.218252
AT2G21380	0.463488	4.14501	0.000408802	0.221232
AT1G24360	0.43353	4.47234	0.000478686	0.244663
AT1G30240	1.44005	0.435545	0.000522117	0.260235
AT1G26233	1.55758	1.81391	0.000545519	0.263287
AT2G20180	1.27134	1.46608	0.000545909	0.263287
AT3G44300	0.994422	1.48454	0.000556198	0.263287
AT5G09585	0.990905	8.78463	0.000556685	0.263287
AT4G38660	0.660592	3.428	0.000606132	0.280531
AT1G05010	0.826341	2.25238	0.000621912	0.280693
AT4G15258	2.25626	4.00277	0.000619249	0.280693
AT1G48750	0.864241	2.56568	0.000668641	0.296744
AT1G70185	1.10404	4.63799	0.000698512	0.304684
AT2G33830	0.557444	3.78802	0.000700705	0.304684
AT3G12610	0.752018	4.38933	0.000694161	0.304684
AT3G51260	0.59047	3.60426	0.000749746	0.315453
AT3G51720	0.782395	2.89478	0.000777432	0.322908
AT4G11320	0.420296	5.7207	0.000772689	0.322908
AT1G16410	3.90203	-0.994661	0.00084297	0.345698
AT3G56705	1.02292	8.98291	0.000848633	0.345831
AT5G25800	1.25429	0.520734	0.000871052	0.352749
AT5G66380	2.14794	0.157431	0.000914543	0.361328
AT2G21470	0.546158	3.53598	0.000935716	0.367453
AT1G20070	1.24908	0.826067	0.00104664	0.401284
AT5G39860	1.35029	0.764882	0.00107726	0.408191
AT5G55790	1.35769	0.750296	0.00109763	0.411103
AT3G16240	0.540708	5.06822	0.00111274	0.413638
AT1G78370	0.638007	3.16364	0.00127112	0.455041
AT3G57765	2.3404	0.774447	0.00136037	0.479049
ATCG00690	1.39608	0.86085	0.00143543	0.493945
AT1G52410	0.360433	6.12065	0.00150384	0.497674
AT1G65010	0.400973	4.88072	0.001495	0.497674
AT2G37250	1.02673	5.20809	0.00146066	0.497674
AT3G16170	0.598234	2.92914	0.00150107	0.497674
AT3G23805	0.936626	1.74686	0.00148123	0.497674
AT1G04650	1.65444	0.0822113	0.0015679	0.513091
AT2G33800	0.515263	3.80467	0.00164267	0.524206
AT5G52310	0.400488	4.96189	0.00165849	0.524206
AT2G40000	0.626582	3.35865	0.00169667	0.533669
AT5G07030	0.417133	5.25996	0.00173565	0.540035
AT5G57685	0.576491	3.36058	0.00174191	0.540035
AT1G09070	0.395087	4.56395	0.00176622	0.540703
AT4G01120	0.877443	2.05712	0.00177832	0.540703
AT2G19830	0.433401	4.00956	0.00181785	0.547851
AT5G01530	0.332489	6.713	0.00185549	0.556605
AT1G01300	0.395062	4.62548	0.00187564	0.557488
AT3G22550	0.934054	1.5767	0.0018726	0.557488
AT3G49670	0.500862	3.71432	0.00193995	0.566075
AT4G17960	2.2487	-0.178653	0.00191528	0.566075
AT1G08115	0.754211	10.5838	0.00199677	0.569045
AT1G53310	0.354721	4.96669	0.00200235	0.569045
AT3G09000	0.771112	2.71776	0.0019922	0.569045
AT5G67300	0.570217	3.44605	0.0020644	0.57667
AT3G59140	0.724685	2.27347	0.00218144	0.591409
AT1G52890	0.591195	3.41133	0.00222553	0.597875
AT3G48710	0.653981	2.24559	0.00229512	0.597875
AT2G35750	0.68695	10.1751	0.00233363	0.602421
AT4G17250	2.14427	-0.38701	0.00235578	0.605725
AT2G39010	0.479477	3.96985	0.00240883	0.616919
AT1G10760	0.400159	4.85335	0.00243564	0.619784
ATCG00760	0.575258	4.06205	0.00244535	0.619784
AT2G27690	1.79948	-0.249244	0.00250372	0.61997
AT5G61455	1.03596	10.2572	0.00250359	0.61997
AT3G24615	1.24271	6.33346	0.0025766	0.63239
AT5G07550	0.452979	4.7674	0.0025968	0.632556
AT2G03810	0.752184	2.12396	0.00264918	0.635191
AT4G22250	1.47105	0.768605	0.00265442	0.635191
AT5G37380	0.789672	1.98659	0.00265578	0.635191
AT5G64860	0.712634	2.452	0.00268922	0.638272
AT5G24780	0.347035	8.72943	0.00273814	0.642818
AT3G16090	1.04904	1.06938	0.00279331	0.645162
AT5G43970	0.689241	2.58005	0.00281342	0.645162
AT1G79245	0.668458	3.39455	0.00285193	0.650672
AT5G38510	0.858853	1.7035	0.00287444	0.653507
AT1G74456	2.69872	1.12854	0.00290165	0.657385
AT5G51174	3.19523	0.120247	0.00297816	0.667715
AT5G55720	0.43252	4.01583	0.00299567	0.669325
AT2G32240	0.367501	4.5485	0.00302998	0.672356
AT5G02380	0.379123	7.13637	0.00302197	0.672356
AT2G46192	0.840388	8.60661	0.00304792	0.674028
AT1G66350	0.43901	4.53411	0.0031696	0.689175
AT2G42680	0.631397	4.20742	0.00315133	0.689175
AT1G14380	0.588454	2.75953	0.00326415	0.698023
AT3G14440	1.24271	0.966488	0.00323733	0.698023
AT4G19395	1.89024	0.0747451	0.00339914	0.722121
AT3G10570	0.325505	5.05454	0.00354076	0.737697
AT3G48690	0.805209	1.93735	0.00360176	0.745611
AT1G53170	1.0784	1.26111	0.00364187	0.749126
AT2G24790	0.425486	4.66143	0.00367292	0.753123
AT1G12090	0.694784	4.13378	0.00381612	0.75525
AT1G58100	0.644525	2.75233	0.00381772	0.75525
AT2G38620	1.72962	-0.210084	0.00373387	0.75525
AT5G40390	1.08267	0.84322	0.00379651	0.75525
AT5G45720	1.00999	1.2921	0.00375956	0.75525
AT5G54260	1.09862	0.734958	0.00382833	0.75525
AT1G51060	0.425301	3.77172	0.00386173	0.757174
AT4G26630	0.361236	4.14334	0.0039226	0.757479
AT5G39370	3.46658	-1.43365	0.00391071	0.757479
AT2G42530	0.556899	3.80521	0.0041384	0.786357
AT3G12020	0.561494	2.89992	0.00419033	0.791582
AT3G46630	1.00055	1.53294	0.00418162	0.791582
AT2G25110	0.517283	3.23007	0.00420465	0.791978
AT1G67250	0.758542	2.62093	0.00423464	0.795315
AT2G29630	0.348103	4.60271	0.004341	0.81059
AT1G01110	0.964783	1.17649	0.00459645	0.83192
AT1G67780	1.48641	0.235038	0.00458217	0.83192
AT3G16000	0.362221	3.97262	0.00457169	0.83192
AT3G60440	1.40013	0.518817	0.00457191	0.83192
AT3G61198	0.940265	7.96996	0.00458852	0.83192
AT3G21805	2.20902	4.87693	0.00466937	0.842098
AT3G46970	0.324441	4.98238	0.00469314	0.842098
AT3G63052	0.632325	6.08744	0.00468817	0.842098
AT5G01215	1.46821	0.422723	0.00475552	0.848854
AT5G39520	2.58398	-0.730318	0.00500862	0.881884
AT4G18670	0.652063	2.73251	0.00506945	0.88777
AT1G17890	0.861651	1.36962	0.00516103	0.894142
AT1G15930	0.620607	5.25817	0.00523849	0.90034
AT4G17480	0.9994	0.776304	0.00521404	0.90034
AT3G54950	0.71454	2.03866	0.00529008	0.906801
AT2G30620	0.39762	4.43981	0.00535829	0.913659
AT1G78020	0.431369	3.89872	0.00545699	0.91558
AT2G24050	0.565625	2.74	0.00539699	0.91558
AT4G17720	0.792462	1.68316	0.00545862	0.91558
AT5G02230	0.487933	3.11271	0.00545718	0.91558
AT5G66030	0.466713	3.33902	0.00546854	0.91558
AT3G05410	0.990055	0.622128	0.00553402	0.918623
AT4G21445	1.17184	0.823628	0.00555036	0.918623
AT1G24050	0.599357	2.99804	0.005608	0.92226
AT1G54350	0.656014	2.22169	0.00593936	0.959702
AT1G20030	0.880396	1.59056	0.0060615	0.969766
AT5G07250	0.790468	1.55165	0.00603846	0.969766
AT1G13360	0.695141	2.49333	0.00633279	0.983037
AT1G19740	0.607788	2.64768	0.0062831	0.983037
AT1G67750	0.444519	4.51615	0.006318	0.983037
AT1G78210	0.403899	4.06314	0.00631121	0.983037
AT2G07815	0.678286	2.03309	0.00627793	0.983037
AT3G20420	2.30269	-1.21242	0.00635686	0.983037
AT1G01170	0.577443	2.0679	0.0428571	1
AT1G01320	0.216513	5.65269	0.0230906	1
AT1G01830	0.466837	3.02959	0.012538	1
AT1G02190	0.382223	4.63828	0.0169831	1
AT1G03830	0.47103	2.79165	0.0394547	1
AT1G05320	0.56438	2.57315	0.0116644	1
AT1G06460	0.448866	2.49893	0.036465	1
AT1G06560	0.706849	1.26934	0.0438391	1
AT1G08010	0.785718	0.983426	0.0430401	1
AT1G08480	0.655773	2.31676	0.0163431	1
AT1G08550	0.736036	1.33737	0.0369988	1
AT1G08760	0.576601	2.21892	0.0417524	1
AT1G08980	0.435692	2.85341	0.0289978	1
AT1G09350	1.36159	-0.2756	0.0107114	1
AT1G09470	0.621426	1.53449	0.0336096	1
AT1G10060	0.315787	4.0695	0.0430447	1
AT1G11660	0.387139	2.96649	0.0430803	1
AT1G12210	1.33457	-0.0731564	0.0456511	1
AT1G12280	1.24961	0.700855	0.00860861	1
AT1G12430	0.354172	3.7957	0.0146953	1
AT1G12810	1.32704	0.211691	0.00971913	1
AT1G12830	0.765077	1.53984	0.0139091	1
AT1G12850	0.778677	1.72631	0.0277237	1
AT1G13060	0.401981	3.642	0.0143429	1
AT1G13770	1.37043	-0.0415609	0.0299528	1
AT1G15002	0.653794	3.53776	0.0460671	1
AT1G15130	0.4955	3.24011	0.00668933	1
AT1G15940	0.331603	3.4617	0.032065	1
AT1G16730	2.46481	-1.04126	0.039345	1
AT1G16830	1.78327	-0.769309	0.0471338	1
AT1G18590	2.07203	-0.557674	0.0129585	1
AT1G19980	0.946167	0.415601	0.0358284	1
AT1G20225	0.830964	1.30581	0.0213047	1
AT1G20816	1.40707	0.262351	0.0140364	1
AT1G22060	0.288821	4.28117	0.0255394	1
AT1G22330	0.773271	0.904841	0.0364011	1
AT1G22700	0.616567	2.05297	0.0229755	1
AT1G22780	0.252787	4.47352	0.0279939	1
AT1G22930	0.28757	4.55782	0.00859733	1
AT1G23080	0.400082	3.02111	0.0436074	1
AT1G23230	0.47361	3.1526	0.0379489	1
AT1G25510	0.365757	3.3633	0.0465487	1
AT1G26665	0.864851	0.901317	0.0377199	1
AT1G28140	0.667022	1.87373	0.0470506	1
AT1G28410	0.784645	0.83686	0.0375058	1
AT1G29071	1.01512	7.2309	0.0128213	1
AT1G29418	0.664588	7.22731	0.0232086	1
AT1G30360	0.440335	4.10433	0.0143588	1
AT1G31835	0.362735	9.08991	0.00999326	1
AT1G32360	0.659355	1.85636	0.018236	1
AT1G33970	0.533661	2.21843	0.0447892	1
AT1G35720	0.520548	3.90311	0.0115859	1
AT1G43160	2.06743	-0.974135	0.0243955	1
AT1G47960	0.968226	0.162504	0.0471593	1
AT1G48560	0.827402	0.338748	0.0358284	1
AT1G48880	1.22876	-0.276348	0.0357789	1
AT1G49760	0.351399	4.4532	0.0361855	1
AT1G51400	0.51342	2.43694	0.0263116	1
AT1G51510	0.484693	3.57702	0.0101248	1
AT1G51610	0.831707	1.40656	0.00821508	1
AT1G51645	1.35992	-0.331536	0.032335	1
AT1G52000	0.282662	4.35424	0.0481395	1
AT1G53110	0.907485	0.750285	0.0116176	1
AT1G53200	0.91847	0.919606	0.00803445	1
AT1G53230	0.50204	2.0031	0.0475093	1
AT1G57820	0.434071	2.7948	0.0312131	1
AT1G58848	1.25796	0.545946	0.0215274	1
AT1G59830	0.579877	2.22109	0.0380923	1
AT1G60600	0.804835	1.3686	0.0129416	1
AT1G61990	0.631817	1.76227	0.0414504	1
AT1G62380	0.345815	5.2239	0.0112215	1
AT1G62430	0.727619	1.61915	0.0237427	1
AT1G62480	0.45914	3.96715	0.00920734	1
AT1G62560	1.53901	-0.233281	0.043367	1
AT1G62960	0.591254	1.80825	0.0292163	1
AT1G63720	2.30253	-0.973065	0.03861	1
AT1G65280	0.609799	2.35224	0.0160071	1
AT1G65590	0.484218	2.76825	0.0260114	1
AT1G66240	0.609955	1.80893	0.0206396	1
AT1G67035	1.6838	-0.461683	0.019246	1
AT1G67195	1.70273	-0.299345	0.0347546	1
AT1G67550	0.657279	1.68554	0.018808	1
AT1G67740	0.434371	3.25834	0.0415856	1
AT1G68590	0.467875	3.04147	0.0285519	1
AT1G68620	0.980126	0.586205	0.0369117	1
AT1G69250	0.584618	2.65127	0.0112959	1
AT1G69870	0.328045	4.65965	0.0496616	1
AT1G70530	0.588781	1.92156	0.0495721	1
AT1G71330	1.75652	-0.867816	0.03861	1
AT1G73500	0.613243	1.6506	0.0492074	1
AT1G73990	0.468228	2.48765	0.0481597	1
AT1G74100	0.502555	2.09557	0.0498371	1
AT1G74940	0.613316	2.62336	0.00924183	1
AT1G75900	0.568758	2.28258	0.0314819	1
AT1G75950	0.407915	4.5906	0.00748324	1
AT1G76450	0.602578	2.07447	0.0309079	1
AT1G76600	1.11621	-0.0424696	0.0290243	1
AT1G76630	0.455465	2.36534	0.041994	1
AT1G76780	1.73669	-0.527338	0.0473153	1
AT1G77450	1.02871	0.715243	0.00710034	1
AT1G77570	1.63822	-0.789138	0.0273976	1
AT1G77610	0.414954	2.88888	0.0414853	1
AT1G77840	0.462529	2.98765	0.0208684	1
AT1G78070	0.538071	1.98692	0.0388186	1
AT1G78170	0.448564	2.62232	0.0283216	1
AT1G78490	0.577363	2.11651	0.0210336	1
AT1G78550	1.94285	-0.570929	0.02553	1
AT1G78680	0.399217	3.6098	0.00953841	1
AT1G78820	0.608964	2.65432	0.0185166	1
AT1G78960	0.253145	5.32912	0.0445648	1
AT1G79080	0.753402	1.18073	0.00987632	1
AT1G79750	0.305003	4.99661	0.0101163	1
AT1G79880	1.00691	0.715247	0.0338579	1
AT1G79900	0.968226	0.0900033	0.0471593	1
AT1G80080	0.68453	1.84335	0.0249917	1
AT1G80610	1.13104	0.492671	0.0201173	1
AT1G80930	0.27781	3.84724	0.0398862	1
AT2G01150	1.09301	0.81929	0.0317183	1
AT2G01190	0.835354	1.25857	0.04358	1
AT2G01850	0.768506	2.23817	0.0243444	1
AT2G03440	0.363927	4.07074	0.00999033	1
AT2G03740	0.324867	4.08073	0.0455513	1
AT2G03830	1.62252	-0.890112	0.0224875	1
AT2G04160	0.654411	1.05159	0.043329	1
AT2G04620	1.1858	0.487338	0.0114105	1
AT2G05990	0.275714	4.52006	0.0434972	1
AT2G07674	0.98077	1.32613	0.0141969	1
AT2G10735	4.95962	-1.37228	0.0309664	1
AT2G10950	0.591988	1.74144	0.0409778	1
AT2G13360	0.299746	5.51776	0.0256135	1
AT2G15290	0.737624	0.928139	0.0393353	1
AT2G16586	0.462024	11.7587	0.0343594	1
AT2G17440	1.14528	0.747913	0.00676123	1
AT2G17620	1.05599	0.201918	0.0410705	1
AT2G18330	0.60737	2.13307	0.0260999	1
AT2G20190	0.360733	4.04796	0.0485662	1
AT2G20270	0.655798	1.656	0.0376674	1
AT2G20721	1.94555	1.89041	0.0177861	1
AT2G21860	0.621348	1.69411	0.0307423	1
AT2G22430	0.614589	3.57808	0.00730921	1
AT2G22790	1.92275	-0.909802	0.03861	1
AT2G23450	0.701223	2.10658	0.0217361	1
AT2G23670	0.557765	3.04246	0.0249082	1
AT2G24270	0.261766	5.37883	0.0139302	1
AT2G26000	0.829759	0.800362	0.0227089	1
AT2G27530	0.277795	5.27536	0.0395602	1
AT2G27730	0.493623	2.92957	0.0335012	1
AT2G28250	0.739546	0.769257	0.0379913	1
AT2G28470	0.2599	5.50283	0.00771387	1
AT2G30360	0.64285	1.48748	0.0405577	1
AT2G30766	2.58698	-0.47472	0.00739847	1
AT2G30930	1.85614	0.190519	0.0168909	1
AT2G32450	0.575518	1.9661	0.0491651	1
AT2G32800	0.830978	1.1113	0.0126537	1
AT2G33040	0.240143	4.73105	0.0467453	1
AT2G34300	0.47508	2.62801	0.0417168	1
AT2G34490	0.617524	1.5731	0.0453644	1
AT2G35500	0.91532	1.61827	0.0192738	1
AT2G37130	1.7747	-0.788791	0.0392243	1
AT2G37170	0.74855	1.53885	0.0201872	1
AT2G37470	0.666894	2.90419	0.00891045	1
AT2G37760	0.632187	2.41752	0.0202573	1
AT2G37960	1.92291	-1.02035	0.0224875	1
AT2G38030	2.80935	-1.18355	0.0317269	1
AT2G38370	0.656321	2.32542	0.0122309	1
AT2G38695	1.62688	-0.998731	0.0415964	1
AT2G38740	0.565392	2.37087	0.045527	1
AT2G39280	0.463717	2.66632	0.0256301	1
AT2G40080	0.629415	2.13337	0.0408144	1
AT2G40840	0.340023	4.887	0.0071371	1
AT2G41350	0.871517	1.43987	0.0228763	1
AT2G42540	0.353203	4.48482	0.0302684	1
AT2G42885	1.14184	0.292279	0.0289069	1
AT2G42990	0.414467	3.60148	0.0246528	1
AT2G43940	1.49668	0.149649	0.00758753	1
AT2G44190	1.10876	0.472668	0.00798852	1
AT2G44360	0.923954	0.667015	0.0481445	1
AT2G44420	1.03582	0.222408	0.0243583	1
AT2G44660	0.885813	0.354264	0.0358284	1
AT2G46400	1.65844	-0.400834	0.0213025	1
AT2G46980	0.947517	1.13099	0.0367807	1
AT2G47440	0.593348	3.03863	0.0156599	1
AT2G47780	2.13622	-0.556237	0.0215039	1
AT2G48110	0.785159	2.17882	0.00756994	1
AT3G01820	0.634616	2.21521	0.0156464	1
AT3G02720	0.536381	2.69636	0.00684237	1
AT3G02832	0.959842	7.18835	0.00902394	1
AT3G02900	0.941947	0.908163	0.0260034	1
AT3G03450	0.32945	4.67553	0.0455155	1
AT3G05000	0.786633	0.841816	0.0435657	1
AT3G05640	0.949371	0.666274	0.0283115	1
AT3G05740	0.968188	0.200364	0.0471593	1
AT3G05830	0.78891	1.53118	0.0124303	1
AT3G06510	0.353474	3.84227	0.0294719	1
AT3G07340	1.05021	0.908824	0.0329221	1
AT3G10370	0.528107	3.17888	0.0178515	1
AT3G11070	0.573434	2.27564	0.0173916	1
AT3G11590	0.467413	2.82038	0.0307442	1
AT3G11660	1.02182	0.860204	0.0322477	1
AT3G12200	0.601983	1.85365	0.0272196	1
AT3G12590	0.517818	2.60208	0.0155827	1
AT3G13160	0.673479	1.85833	0.0212045	1
AT3G13450	0.461705	3.0173	0.0182016	1
AT3G14067	0.323311	5.02409	0.0246697	1
AT3G14960	0.793725	1.0507	0.0320538	1
AT3G15030	0.542493	2.65349	0.0230383	1
AT3G15500	0.700626	1.58045	0.0305795	1
AT3G16630	0.359129	3.78189	0.0130537	1
AT3G17310	0.698718	1.60478	0.022263	1
AT3G17930	0.610587	2.32712	0.0119168	1
AT3G18370	0.339406	3.27414	0.0491323	1
AT3G18490	0.210906	6.11091	0.0380397	1
AT3G18710	0.668433	1.90604	0.0175982	1
AT3G18930	0.496242	2.52216	0.0458796	1
AT3G19380	0.978523	0.656266	0.0278732	1
AT3G19710	2.46646	-0.993403	0.0245825	1
AT3G19900	0.769108	1.37725	0.0376014	1
AT3G20310	0.584616	2.46974	0.0308338	1
AT3G21670	0.331323	4.09112	0.0149039	1
AT3G21770	2.30257	-0.866331	0.03861	1
AT3G21820	0.95835	1.1911	0.0170848	1
AT3G23000	0.454937	2.57409	0.0495737	1
AT3G23670	0.386052	3.22392	0.0473774	1
AT3G23810	0.265803	6.89956	0.0433401	1
AT3G24420	0.917856	1.55935	0.00821898	1
AT3G25070	0.805355	1.59444	0.043115	1
AT3G25120	1.10778	0.193001	0.0203986	1
AT3G25700	1.14666	0.539608	0.0251898	1
AT3G26000	0.647163	1.7226	0.0339608	1
AT3G26290	0.588578	2.08795	0.0178245	1
AT3G26740	0.388222	4.01377	0.0205607	1
AT3G27160	0.391617	3.11775	0.0337859	1
AT3G27260	0.293113	3.88385	0.0418612	1
AT3G27880	0.884959	1.34336	0.0102493	1
AT3G28200	2.45274	-0.538076	0.0136467	1
AT3G32920	4.85027	-1.49455	0.0312649	1
AT3G44310	0.265461	6.23821	0.0111478	1
AT3G45780	0.418481	3.39461	0.0383557	1
AT3G45980	0.393959	3.77938	0.0295247	1
AT3G46620	0.626827	2.91252	0.0353469	1
AT3G46640	0.827364	2.25517	0.00804218	1
AT3G47530	1.01187	-0.321778	0.0357789	1
AT3G47620	0.347272	2.97606	0.0489968	1
AT3G47700	0.734451	1.10019	0.0304539	1
AT3G48670	0.352994	3.23277	0.0390559	1
AT3G48990	0.561422	2.92589	0.00877062	1
AT3G49530	0.536016	2.34317	0.0323823	1
AT3G50500	0.391179	3.67888	0.0400947	1
AT3G50630	0.534304	2.91614	0.0209242	1
AT3G51010	0.649341	2.00928	0.0170764	1
AT3G51240	0.375231	5.19436	0.0171847	1
AT3G52470	0.657591	2.02284	0.0306224	1
AT3G52610	0.542746	1.88333	0.0314168	1
AT3G52840	0.563774	2.61433	0.0440892	1
AT3G52950	0.60413	2.07286	0.0204069	1
AT3G53380	0.525429	2.16002	0.0329915	1
AT3G53420	0.385517	4.78878	0.0194006	1
AT3G53950	0.652342	1.91002	0.0198518	1
AT3G55830	0.708734	1.33559	0.023816	1
AT3G56240	0.400925	3.60899	0.0317767	1
AT3G56825	3.06244	-0.80411	0.0161129	1
AT3G56840	0.988597	0.900166	0.0117782	1
AT3G57645	0.767074	5.47595	0.00792561	1
AT3G58630	0.95141	0.345636	0.0115607	1
AT3G58680	0.304688	4.5591	0.0436865	1
AT3G59010	0.839869	1.21691	0.0202474	1
AT3G59080	1.63078	-0.271444	0.0238105	1
AT3G59690	1.78206	-0.194496	0.0127489	1
AT3G59840	1.339	0.805396	0.0141628	1
AT3G62720	0.54911	2.24241	0.0242579	1
AT3G63380	1.78198	-0.932247	0.0127489	1
AT4G00230	0.631818	1.91224	0.0438083	1
AT4G00885	3.26965	-1.31696	0.0417808	1
AT4G02460	0.768233	1.4274	0.0236827	1
AT4G03115	1.44532	-0.195545	0.0181593	1
AT4G03120	0.751146	1.54172	0.0166166	1
AT4G04890	0.399273	4.54744	0.00972028	1
AT4G05060	1.11803	0.426553	0.0185903	1
AT4G05520	0.67	2.10467	0.0481634	1
AT4G08310	0.61159	2.62659	0.00651611	1
AT4G11080	0.636479	1.22891	0.0458419	1
AT4G11970	1.0453	0.296661	0.0203673	1
AT4G12970	1.45614	-0.572933	0.03861	1
AT4G13340	0.595899	2.36898	0.0291503	1
AT4G13918	1.00805	0.276678	0.0257583	1
AT4G14030	0.370873	3.64346	0.0322052	1
AT4G14330	0.581537	1.78517	0.0418119	1
AT4G14420	0.55009	2.13242	0.0428274	1
AT4G14760	0.396769	3.88597	0.0104186	1
AT4G15000	0.270686	5.38961	0.0403083	1
AT4G15090	0.503933	1.99125	0.0495794	1
AT4G15130	0.555238	1.76209	0.0490237	1
AT4G15480	0.816535	1.1969	0.0240867	1
AT4G16670	0.649832	1.7694	0.0149373	1
AT4G17000	0.797102	0.975534	0.0193741	1
AT4G17240	1.14201	0.34337	0.0135789	1
AT4G17280	1.27457	0.280909	0.0120831	1
AT4G18570	0.491793	3.30615	0.0129331	1
AT4G19190	0.470573	2.58057	0.0470473	1
AT4G19700	0.919458	2.44448	0.00725699	1
AT4G19710	0.506538	3.20523	0.00849058	1
AT4G20110	2.65317	-1.26304	0.0117324	1
AT4G21210	0.700722	2.76851	0.0124834	1
AT4G22190	0.447906	3.70291	0.0164369	1
AT4G23420	0.460116	8.67538	0.0418418	1
AT4G23500	0.419925	3.41254	0.0173303	1
AT4G23530	0.860807	1.43389	0.0186723	1
AT4G24000	0.518087	3.0028	0.0435436	1
AT4G24120	0.701606	2.39947	0.0188299	1
AT4G24470	0.678285	1.39073	0.0406657	1
AT4G24990	0.725159	1.69102	0.0254277	1
AT4G25080	0.325487	4.15851	0.0247514	1
AT4G25960	0.261356	5.1716	0.00773327	1
AT4G26255	0.939545	1.77497	0.0142365	1
AT4G26700	0.386225	2.82169	0.0421232	1
AT4G27180	0.342494	3.61355	0.0333332	1
AT4G27745	0.945444	0.805227	0.0445505	1
AT4G27980	0.941788	0.473612	0.0401331	1
AT4G28750	0.323697	4.32679	0.0319759	1
AT4G29780	0.662231	2.66387	0.00933047	1
AT4G30440	0.407014	3.78596	0.0250573	1
AT4G30750	1.35604	0.75946	0.0163105	1
AT4G30920	0.357511	3.22502	0.0435812	1
AT4G30960	0.313521	4.99045	0.0169092	1
AT4G30993	1.18935	6.41731	0.034814	1
AT4G31160	0.327385	3.43718	0.0459233	1
AT4G32050	1.0385	0.793436	0.0279823	1
AT4G33110	0.591334	2.24836	0.0267393	1
AT4G33500	0.546411	2.58485	0.0360735	1
AT4G33790	0.454114	3.21479	0.0203513	1
AT4G34160	0.780064	2.03531	0.00658638	1
AT4G34750	0.657985	2.10674	0.0151287	1
AT4G34980	0.320397	5.22911	0.00731135	1
AT4G36210	0.506972	2.90967	0.0121799	1
AT4G36240	1.39698	0.156943	0.0246098	1
AT4G36670	1.77885	-0.888749	0.0438632	1
AT4G37090	1.00847	1.23312	0.0174269	1
AT4G37100	0.659333	2.12466	0.0193188	1
AT4G38040	0.794582	1.22098	0.031003	1
AT4G38630	0.433857	4.56975	0.00768429	1
AT4G38670	1.06785	0.402905	0.0255172	1
AT4G39090	0.23276	5.40513	0.034368	1
AT5G01020	0.371812	3.12622	0.0444998	1
AT5G01240	1.06269	0.767888	0.0140581	1
AT5G01500	0.75109	1.7323	0.0180124	1
AT5G01570	2.1363	-0.657546	0.0117324	1
AT5G02190	0.717802	1.46437	0.0239679	1
AT5G02750	1.98176	-0.674706	0.0279549	1
AT5G02880	0.326622	3.36957	0.0360517	1
AT5G03840	5.10444	-1.31563	0.0160022	1
AT5G04090	0.913855	1.1335	0.0118699	1
AT5G04340	0.955021	0.8371	0.0248614	1
AT5G05480	0.727147	1.05893	0.0361158	1
AT5G06165	1.144	5.87738	0.0118726	1
AT5G06320	0.464873	3.18488	0.0367259	1
AT5G06550	0.828078	0.701067	0.0403415	1
AT5G06600	0.284864	4.19939	0.0225549	1
AT5G08170	0.494306	2.91603	0.0345375	1
AT5G08310	1.31135	-0.527207	0.0351985	1
AT5G08410	0.626267	1.93971	0.0172684	1
AT5G09660	0.23373	5.08995	0.0155539	1
AT5G10110	0.995888	0.903844	0.0213938	1
AT5G10180	1.10315	1.12862	0.0088181	1
AT5G10450	0.313358	5.24709	0.0146606	1
AT5G10560	0.386413	3.6956	0.0151672	1
AT5G11490	0.473249	3.46659	0.00951323	1
AT5G11540	0.951001	0.499462	0.048923	1
AT5G11550	0.419841	3.29356	0.0270801	1
AT5G14170	0.595898	1.96443	0.0258047	1
AT5G14200	1.04076	0.519334	0.0113249	1
AT5G14270	0.28255	3.95306	0.0484253	1
AT5G14840	2.46507	-0.995626	0.0390893	1
AT5G15450	0.324369	4.23086	0.0478407	1
AT5G15510	0.961307	1.04273	0.00893783	1
AT5G16010	1.10632	0.349663	0.0111898	1
AT5G16230	1.04424	0.184653	0.0443891	1
AT5G16550	0.754309	1.65388	0.0481221	1
AT5G16730	0.365597	4.13866	0.0067149	1
AT5G17165	1.4291	0.32232	0.0281879	1
AT5G17760	0.550899	2.2782	0.0305429	1
AT5G18200	1.16228	0.49946	0.0465526	1
AT5G18255	0.577802	4.92413	0.0151903	1
AT5G19510	0.497567	5.07357	0.0198381	1
AT5G20150	0.865099	0.879594	0.0337936	1
AT5G20180	0.998145	0.77471	0.017821	1
AT5G20660	0.566859	2.30278	0.0302203	1
AT5G20740	0.294067	4.43473	0.046862	1
AT5G20930	0.681345	1.78533	0.00775001	1
AT5G22370	0.957604	0.332307	0.0283229	1
AT5G22730	1.06558	0.566268	0.0260034	1
AT5G22860	1.27839	0.845019	0.011631	1
AT5G23110	0.28835	4.29269	0.0423157	1
AT5G24770	0.290877	6.82803	0.0243715	1
AT5G24930	0.334874	4.97466	0.036925	1
AT5G25070	0.481048	2.66989	0.0242639	1
AT5G26340	0.768269	1.33753	0.0327838	1
AT5G35100	0.811341	1.72361	0.012472	1
AT5G35690	0.651684	2.4104	0.0120337	1
AT5G39050	0.823401	0.707543	0.0464424	1
AT5G40160	0.881091	1.31927	0.0135899	1
AT5G40690	2.08075	-0.415701	0.0148404	1
AT5G41970	0.535394	2.80718	0.0162275	1
AT5G42250	2.30256	-0.993144	0.0224875	1
AT5G43620	1.11334	0.676604	0.0113755	1
AT5G43670	0.695	1.74361	0.0107904	1
AT5G43870	0.665538	2.1533	0.0355392	1
AT5G44635	0.445711	2.83368	0.0281798	1
AT5G44650	0.449913	2.79126	0.0319116	1
AT5G45360	0.459988	2.54469	0.0258991	1
AT5G45470	0.741201	1.46132	0.00908439	1
AT5G45630	2.03031	-0.457412	0.0309304	1
AT5G45890	2.45157	-1.06516	0.00667496	1
AT5G46250	0.554129	2.54418	0.0130759	1
AT5G47110	0.439979	3.67714	0.0246163	1
AT5G49560	1.38507	-0.235541	0.0328098	1
AT5G50740	0.758937	1.56948	0.00807042	1
AT5G51150	0.889795	1.32624	0.0163081	1
AT5G51370	1.65824	-0.508607	0.0491016	1
AT5G51560	0.412283	3.32916	0.0294304	1
AT5G51600	0.490182	2.69322	0.0336775	1
AT5G53390	0.742522	1.1229	0.0266527	1
AT5G54900	0.455197	4.42941	0.0164397	1
AT5G54940	0.574398	3.13349	0.00813972	1
AT5G57410	0.653015	2.10047	0.0161144	1
AT5G57990	0.280449	4.07208	0.0470817	1
AT5G58520	0.593026	2.31685	0.0243367	1
AT5G59130	0.582681	1.99833	0.0251292	1
AT5G59320	0.508097	5.01849	0.0110929	1
AT5G59613	0.531145	3.57125	0.0342453	1
AT5G60040	0.695186	1.42218	0.0471255	1
AT5G60360	0.397041	4.65301	0.0163975	1
AT5G60800	0.912921	1.66932	0.00739704	1
AT5G61480	0.383943	2.96513	0.0449222	1
AT5G61810	0.661804	2.31457	0.00801034	1
AT5G61910	0.715771	1.49634	0.0247537	1
AT5G63790	0.723683	1.81765	0.0354267	1
AT5G63800	0.589186	1.66654	0.0444873	1
AT5G63820	2.80757	-1.34591	0.0312996	1
AT5G64180	0.837166	0.736948	0.0440852	1
AT5G64240	0.726629	1.1976	0.0226731	1
AT5G64570	0.286143	5.555	0.0116248	1
AT5G64770	5.32134	-0.885507	0.00781944	1
AT5G65450	0.828569	0.980445	0.0267778	1
AT5G65780	0.741004	1.77069	0.00782917	1
AT5G65930	0.334825	3.22232	0.0494892	1
AT5G66460	0.687368	1.82521	0.0150721	1
AT5G66560	0.511033	2.82482	0.0211281	1
AT5G66690	0.887872	0.499896	0.0358284	1
AT5G67530	0.535416	1.99121	0.049172	1
AT5TE61030	1.27001	0.0647872	0.0341709	1
ATCG00020	0.431699	12.0447	0.00660088	1
ATCG00230	2.01327	2.70087	0.00788148	1
ATCG00310	1.60744	0.692495	0.00861573	1
ATCG00780	0.340582	7.17554	0.00892311	1
ATCG00920	0.673734	1.93986	0.0164951	1
ATCG01070	0.615235	3.73456	0.00718466	1
ATCG01080	0.535855	4.54226	0.0435287	1
ATCG01090	0.648336	5.11637	0.0176557	1
ATMG00020	0.243517	15.2634	0.0135854	1
ATMG01170	0.694616	3.86335	0.0111924	1

## Sheet: sgs3 upregulated transcripts
ID	tot logFC	tot logCPM	tot PValue	tot FDR
AT4G15210	1.05936	6.67312	3.79e-37	2.45e-32
AT2G39330	0.769459	5.36297	1.38e-14	2.24e-10
AT2G40000	1.39585	3.35865	5.59e-14	7.24e-10
AT1G62380	0.981021	5.2239	4.18e-13	4.52e-09
AT1G78080	0.880755	4.72381	1.06e-10	7.62e-07
AT5G60450	1.35538	3.32318	2.9e-10	1.88e-06
ATMG00670	1.25928	4.59906	8.44e-10	4.21e-06
AT1G01600	0.598454	5.75358	2.22e-09	1.03e-05
AT1G15820	0.712154	6.51144	6.34e-09	2.57e-05
AT5G49360	0.989951	4.25759	1.65e-08	6.28e-05
AT1G52400	0.374031	8.64585	2.8e-08	9.07e-05
AT4G38740	0.81783	5.42613	1.17e-07	0.000317099
AT2G01008	1.09307	8.56439	1.53e-07	0.000380598
AT4G21910	0.824054	4.17705	2.33e-07	0.000520049
AT3G27025	2.44482	0.159383	6.12e-07	0.00120224
AT2G25450	1.56402	1.52171	8.91e-07	0.00169822
AT1G78300	0.659379	4.81723	1.1e-06	0.00203957
AT3G44310	0.516525	6.23821	2.39e-06	0.00406791
AT4G30960	0.639198	4.99045	2.77e-06	0.00460381
ATMG00020	0.45798	15.2634	3.58e-06	0.00566237
AT2G33800	0.775908	3.80467	5.91e-06	0.00891051
AT1G32640	0.687781	4.00947	7.55e-06	0.0106329
AT3G09440	0.31301	6.29573	8.19e-06	0.0112876
AT3G20470	1.62809	2.53167	9.31e-06	0.0123718
AT1G52342	3.53356	0.073058	1.41e-05	0.0172585
AT3G17820	0.500649	5.26441	1.37e-05	0.0172585
AT5G23940	0.540946	6.46031	1.6e-05	0.0185576
AT5G24770	0.570534	6.82803	1.58e-05	0.0185576
AT1G52410	0.501605	6.12065	2.05e-05	0.0228555
AT4G16830	0.769787	3.34851	2.13e-05	0.0234273
AT3G41761	0.758974	5.73228	2.26e-05	0.0241162
AT1G35720	0.85993	3.90311	2.46e-05	0.0248698
ATMG01280	3.64298	0.287094	2.42e-05	0.0248698
AT2G39800	0.652019	4.93305	2.52e-05	0.0249736
AT1G06460	0.996935	2.49893	2.78e-05	0.0268665
AT5G18130	1.30214	1.3753	3.44e-05	0.0327514
AT5G02870	0.443267	6.00379	3.87e-05	0.0363627
AT3G44300	1.19004	1.48454	3.95e-05	0.036573
AT3G63410	0.692331	4.59534	4.62e-05	0.0411689
AT4G36360	0.325981	6.10976	4.64e-05	0.0411689
AT2G27530	0.529973	5.27536	5.1e-05	0.0446197
AT4G38710	0.715806	3.72507	5.54e-05	0.0478721
AT5G07030	0.557053	5.25996	6.27e-05	0.0518056
AT5G67360	0.531522	5.79377	6.32e-05	0.0518056
AT3G49120	0.968351	2.58865	6.64e-05	0.0538005
AT1G08115	0.973509	10.5838	7.08e-05	0.0566254
AT4G34200	0.638689	5.33498	7.48e-05	0.0584956
AT4G34980	0.489281	5.22911	7.52e-05	0.0584956
AT4G11320	0.503313	5.7207	8.88e-05	0.0668858
AT5G67300	0.738627	3.44605	9.6e-05	0.0715024
AT1G74940	0.899726	2.62336	0.000102383	0.0726792
AT2G07711	0.611368	6.12748	0.000122361	0.0834569
AT5G66380	2.51001	0.157431	0.000121711	0.0834569
AT2G07709	0.370128	7.89991	0.000126539	0.0846949
AT3G14240	0.472407	5.11288	0.000128098	0.0846949
AT1G06000	0.68763	4.70079	0.000142362	0.09133
AT4G32940	0.631713	3.67747	0.000141725	0.09133
AT4G35890	0.952644	2.85222	0.000152098	0.0947613
AT1G15405	0.528505	12.4116	0.00015784	0.0974022
AT5G55790	1.67401	0.750296	0.00017182	0.103084
AT5G59320	0.782253	5.01849	0.000174912	0.103976
AT5G06320	0.825525	3.18488	0.000184471	0.108662
AT3G45140	0.496543	8.24616	0.000211949	0.121472
AT1G76790	1.4608	1.36422	0.000216961	0.122243
AT1G48920	0.352189	5.98821	0.000238489	0.129853
AT5G20700	0.343241	5.61862	0.000268994	0.141703
AT4G36040	0.748351	4.88447	0.000279187	0.14472
AT3G09390	0.425296	6.80877	0.000321636	0.165251
AT3G22840	0.865195	3.61922	0.000335925	0.16873
AT1G48750	1.01643	2.56568	0.000350822	0.173523
AT3G16470	0.354789	5.72113	0.000395047	0.189608
AT3G26740	0.625559	4.01377	0.000444425	0.201374
AT1G58100	0.823019	2.75233	0.000454573	0.203131
AT5G11000	1.22659	1.53121	0.00046228	0.20516
AT5G57685	0.679242	3.36058	0.000475573	0.209624
AT5G24780	0.408194	8.72943	0.000495662	0.212691
AT5G48500	0.968463	2.60105	0.000492958	0.212691
AT1G52890	0.712816	3.41133	0.000519991	0.220513
AT2G36950	1.57314	0.871874	0.000575261	0.234428
AT5G13850	0.63682	3.66304	0.000578954	0.234458
AT2G43150	1.71674	0.516318	0.000611139	0.237118
AT4G01070	0.856636	2.79115	0.000610758	0.237118
AT5G54940	0.823936	3.13349	0.000605104	0.237118
AT3G62700	0.472778	4.77269	0.000672843	0.25347
AT1G75950	0.547822	4.5906	0.000688137	0.257733
AT5G08640	0.505037	5.06139	0.000700787	0.259193
AT5G64260	0.681465	4.21557	0.000698004	0.259193
AT4G35720	2.60933	-0.622276	0.000731071	0.261942
AT1G47128	0.282228	6.31233	0.000783017	0.276604
AT4G27380	0.979637	2.18994	0.000819946	0.287181
AT5G52310	0.429761	4.96189	0.000843172	0.293728
AT1G68620	1.56327	0.586205	0.000851994	0.294004
AT1G69800	0.920819	2.1204	0.000871205	0.295351
AT1G79920	0.394598	5.06531	0.000880526	0.295351
AT3G14440	1.46628	0.966488	0.000884299	0.295351
AT5G19510	0.711753	5.07357	0.00100264	0.330332
AT4G31020	1.49864	0.419028	0.00105562	0.340295
AT5G20900	0.61287	3.59805	0.00107872	0.346017
AT1G65260	0.627534	3.23732	0.00115158	0.359696
AT3G18035	0.711187	4.99347	0.00119356	0.366526
AT3G15760	2.19289	-0.177959	0.00127205	0.386961
AT1G09070	0.408789	4.56395	0.00131856	0.399081
AT5G67370	0.959116	1.85123	0.00137215	0.409718
AT2G45960	0.461658	5.38362	0.0013938	0.414271
AT3G60440	1.76536	0.518817	0.00143807	0.421628
ATCG00200	1.21628	1.88655	0.00149529	0.43643
AT1G04410	0.451557	5.78044	0.00157964	0.44788
AT4G38660	0.665591	3.428	0.00156279	0.44788
AT5G23050	0.783751	2.28855	0.00158015	0.44788
AT2G34480	0.604957	6.36139	0.00159618	0.449673
AT4G15490	0.826749	2.21609	0.00162865	0.45453
AT1G02190	0.495508	4.63828	0.00179787	0.482871
AT1G52230	0.627054	3.07749	0.0017916	0.482871
AT4G23420	0.709429	8.67538	0.00178197	0.482871
AT3G22550	1.02858	1.5767	0.00186188	0.494429
AT3G22230	0.935994	5.72654	0.00190936	0.502107
AT4G05520	0.974629	2.10467	0.00194427	0.505939
AT5G51600	0.753371	2.69322	0.00193802	0.505939
AT3G24612	3.79232	2.40751	0.00196611	0.507545
AT2G24200	0.374857	5.23196	0.00200548	0.515655
AT1G08480	0.950529	2.31676	0.00201429	0.515872
AT1G17745	0.368419	4.79191	0.00204307	0.519141
AT2G32240	0.396218	4.5485	0.0021933	0.548706
AT5G49555	0.88257	2.20077	0.00221342	0.55161
AT1G69260	1.79971	0.144646	0.00232604	0.566809
AT2G40840	0.396197	4.887	0.00232689	0.566809
AT3G19760	0.502241	4.12906	0.0023105	0.566809
AT5G04170	0.936532	1.99752	0.00231565	0.566809
AT3G14067	0.451514	5.02409	0.00236459	0.573833
AT1G52000	0.48799	4.35424	0.00250343	0.600777
AT5G61810	0.790752	2.31457	0.0026168	0.610454
AT5G66570	0.312412	6.83096	0.00262855	0.610454
AT1G55490	0.390974	5.71232	0.00267984	0.61595
AT1G30530	0.446981	4.61688	0.0027497	0.627348
AT4G29100	0.848166	2.19812	0.00283345	0.639127
ATMG00665	1.25923	2.71742	0.00284078	0.639127
AT1G14520	1.44207	0.635365	0.00290546	0.646939
AT1G80310	1.1943	0.632137	0.00290546	0.646939
AT4G37980	0.543874	3.9851	0.00289739	0.646939
AT2G21330	0.576962	6.86211	0.00299931	0.648182
AT3G10370	0.694916	3.17888	0.00298159	0.648182
AT3G50890	0.959606	1.70267	0.00294476	0.648182
AT4G31800	0.944449	1.67901	0.00298621	0.648182
AT3G28917	0.711776	3.08827	0.003015	0.64858
AT3G43810	0.599545	4.46046	0.00304727	0.651643
AT4G23500	0.565338	3.41254	0.00306646	0.653589
AT4G01290	0.501464	3.43669	0.00312815	0.662384
AT4G37800	1.04959	1.21955	0.00316021	0.666989
AT5G20740	0.428009	4.43473	0.00319413	0.67196
AT5G54900	0.58605	4.42941	0.00324789	0.676679
AT3G60530	0.860757	2.95245	0.00346846	0.700121
AT4G34160	0.964995	2.03531	0.00344582	0.700121
AT4G34870	0.543513	6.17683	0.0034556	0.700121
AT4G28250	0.611087	3.21595	0.00348439	0.701153
AT1G69870	0.506435	4.65965	0.00355797	0.713743
AT2G01080	1.14309	0.883082	0.0038108	0.747639
AT2G34490	0.952724	1.5731	0.00380894	0.747639
AT3G12780	0.455315	5.72847	0.0038348	0.747639
AT3G19900	1.04021	1.37725	0.00380542	0.747639
AT3G56705	0.888127	8.98291	0.00376371	0.747639
AT4G08685	0.830995	3.79768	0.00378906	0.747639
AT5G05240	1.14579	0.989472	0.00382833	0.747639
AT3G10985	0.549572	3.79038	0.00388242	0.750929
AT1G20620	0.437553	6.9207	0.00390322	0.752689
AT2G07674	1.28467	1.32613	0.00406266	0.763015
AT4G36010	0.970391	2.2221	0.00405815	0.763015
AT5G40690	2.55941	-0.415701	0.00403169	0.763015
AT1G63300	0.728231	1.98554	0.00414151	0.764876
AT3G51420	0.814175	1.97126	0.00411529	0.764876
AT2G05540	0.910078	1.2831	0.00418203	0.766897
AT1G35910	1.36911	0.575928	0.00434865	0.79149
AT2G40190	0.879957	1.56876	0.00441309	0.795634
AT5G42720	0.901884	2.12362	0.00441065	0.795634
AT2G18100	1.4099	0.590817	0.00455914	0.813801
AT3G20310	0.791413	2.46974	0.00472143	0.829668
AT4G31550	0.771691	2.06464	0.00479817	0.837998
AT5G15510	1.07092	1.04273	0.00479363	0.837998
AT5G11890	0.904942	1.9497	0.00492675	0.856503
AT1G69770	0.532757	3.25482	0.00500825	0.863121
AT5G39520	2.71731	-0.730318	0.00500862	0.863121
AT2G32220	1.04977	0.899741	0.0050779	0.872315
AT1G15930	0.642309	5.25817	0.00518826	0.884667
AT3G28710	0.528229	3.77934	0.00542527	0.908348
AT2G17980	0.600677	3.31878	0.00545323	0.910676
AT5G63800	0.871989	1.66654	0.00550127	0.912716
AT3G61198	0.917203	7.96996	0.00573806	0.929494
AT2G46650	1.59406	0.260148	0.00597184	0.950727
AT4G12040	0.751753	2.23161	0.00596997	0.950727
AT1G02970	1.32821	0.532471	0.00601526	0.952126
AT4G34110	0.310588	5.85067	0.00602051	0.952126
AT4G39660	0.588346	2.61324	0.00602472	0.952126
AT4G39710	0.822692	1.95125	0.00605395	0.954417
AT4G26080	0.556909	3.39584	0.00609212	0.95712
AT5G49400	0.730585	2.03808	0.00610064	0.95712
AT5G57710	0.3954	4.17087	0.00624954	0.968753
AT5G09585	0.784361	8.78463	0.00628857	0.970162
AT3G41768	2.29796	1.88671	0.00641988	0.981075
AT1G62480	0.489492	3.96715	0.00648377	0.98158
AT3G02900	1.19399	0.908163	0.00645949	0.98158
AT2G31350	0.967175	1.67563	0.00659205	0.988731
AT1G21350	1.26961	1.14618	0.00678738	0.991959
AT1G65710	1.01084	1.07569	0.00680714	0.991959
AT1G66500	1.15211	0.760745	0.00677059	0.991959
AT2G14900	1.09526	1.59977	0.00681068	0.991959
AT3G28200	2.6556	-0.538076	0.00669024	0.991959
AT4G31500	0.625324	3.22881	0.00668509	0.991959
AT1G01110	0.92158	1.17649	0.0249035	1
AT1G01120	0.454319	3.40429	0.0185826	1
AT1G01620	0.325263	5.29963	0.0384322	1
AT1G01770	0.79422	1.38589	0.0348768	1
AT1G02850	0.75201	1.51656	0.0311547	1
AT1G04220	0.517583	2.52287	0.0196276	1
AT1G04870	0.671565	2.07642	0.0184008	1
AT1G05010	0.628901	2.25238	0.0280424	1
AT1G06580	1.43919	-0.450776	0.0243864	1
AT1G07260	1.6231	-0.445629	0.0491016	1
AT1G07430	0.781238	1.56371	0.0439392	1
AT1G07890	0.252365	6.61812	0.0327349	1
AT1G07940	0.299434	4.79166	0.0240415	1
AT1G08560	0.362136	3.10682	0.0390839	1
AT1G08920	0.963492	0.920088	0.0203479	1
AT1G09310	0.383621	4.55397	0.00731971	1
AT1G10140	3.13988	-1.10922	0.0323395	1
AT1G10960	0.438768	3.15616	0.0247923	1
AT1G11210	1.32798	0.394706	0.0139092	1
AT1G11545	0.852707	1.08119	0.0251958	1
AT1G11660	0.459687	2.96649	0.0421466	1
AT1G11905	0.752278	1.03155	0.0380352	1
AT1G12000	0.399502	4.77607	0.0112904	1
AT1G12200	1.18394	0.656048	0.042971	1
AT1G12430	0.411278	3.7957	0.00786022	1
AT1G13060	0.364798	3.642	0.0325489	1
AT1G13750	1.6225	-0.1567	0.0150221	1
AT1G14000	0.503163	2.94143	0.0139875	1
AT1G14060	1.1252	0.428964	0.0343055	1
AT1G14150	0.827562	1.12031	0.0428839	1
AT1G14730	2.29005	-1.16083	0.0432672	1
AT1G15010	2.08379	-1.18563	0.0392386	1
AT1G15060	0.554123	1.9741	0.0384721	1
AT1G15140	0.794633	1.5095	0.0458491	1
AT1G15220	0.990963	0.323866	0.0371258	1
AT1G16410	3.42044	-0.994661	0.0099254	1
AT1G16850	2.84261	-1.20933	0.0328976	1
AT1G18140	0.882755	1.2568	0.0264539	1
AT1G18200	1.72134	-0.848139	0.0416958	1
AT1G20260	0.30891	4.28609	0.0311162	1
AT1G20980	0.270328	4.79039	0.0197253	1
AT1G21010	1.48061	0.392066	0.0325614	1
AT1G21070	0.853791	1.68147	0.0100098	1
AT1G21500	0.832408	2.41714	0.0151669	1
AT1G22490	0.955346	0.771724	0.0436973	1
AT1G22930	0.320166	4.55782	0.0118297	1
AT1G23030	0.538085	2.70647	0.0219453	1
AT1G23230	0.598651	3.1526	0.0171245	1
AT1G23530	3.14057	-0.865402	0.0331217	1
AT1G23710	0.554689	2.00171	0.049225	1
AT1G23790	1.04206	1.01578	0.0193592	1
AT1G26233	1.31217	1.81391	0.0111342	1
AT1G27700	0.944848	0.780829	0.023788	1
AT1G28580	0.581424	2.17606	0.0278508	1
AT1G29070	0.615994	3.44123	0.00773936	1
AT1G29071	1.00154	7.2309	0.0143059	1
AT1G29195	1.77128	0.421557	0.00885251	1
AT1G29250	0.389041	3.63559	0.0460081	1
AT1G29640	0.730402	1.68807	0.0434558	1
AT1G30220	2.34519	-0.324987	0.00982468	1
AT1G30360	0.462734	4.10433	0.0136222	1
AT1G31170	0.720608	1.93518	0.0210228	1
AT1G31290	1.40228	-0.0404001	0.0266529	1
AT1G31310	0.946179	1.4377	0.0163852	1
AT1G31810	0.496356	2.73128	0.0473465	1
AT1G31870	0.671098	2.13898	0.021475	1
AT1G31910	0.382584	4.60026	0.0476554	1
AT1G33970	0.672419	2.21843	0.0247517	1
AT1G37130	0.297562	4.0776	0.0293357	1
AT1G42960	0.566398	3.1413	0.0198392	1
AT1G43850	0.436248	3.44454	0.0232179	1
AT1G44100	0.530315	2.83238	0.0485087	1
AT1G44170	0.282264	3.7863	0.049511	1
AT1G47610	0.804444	1.32226	0.0125518	1
AT1G48830	0.297328	4.2415	0.0409116	1
AT1G48860	0.563534	2.80192	0.0388462	1
AT1G49010	0.817503	1.51186	0.0203327	1
AT1G49880	2.59461	-0.928298	0.0156354	1
AT1G50010	0.393452	5.57683	0.039862	1
AT1G51140	0.600152	1.83124	0.0367904	1
AT1G51510	0.560819	3.57702	0.00761708	1
AT1G52150	0.492742	3.36028	0.0193444	1
AT1G53770	1.02992	1.14732	0.0110929	1
AT1G53830	2.04001	-0.692792	0.0184594	1
AT1G54920	0.406466	3.32513	0.0455109	1
AT1G55920	2.48901	-0.868563	0.0215039	1
AT1G57820	0.502706	2.7948	0.0340405	1
AT1G58848	1.2345	0.545946	0.0157725	1
AT1G59510	1.32467	-0.358272	0.0491016	1
AT1G60190	1.19986	0.823312	0.0180227	1
AT1G61520	0.325496	6.63717	0.0261453	1
AT1G61580	0.704295	2.05079	0.00905403	1
AT1G61990	0.724196	1.76227	0.02996	1
AT1G62330	0.562713	2.73818	0.0112837	1
AT1G65970	0.648249	1.63909	0.0267746	1
AT1G66480	2.33868	-0.887848	0.0312649	1
AT1G67120	0.363481	4.58005	0.0100964	1
AT1G67250	0.656002	2.62093	0.0158309	1
AT1G67310	0.536118	2.77165	0.0280419	1
AT1G67430	0.404373	5.32096	0.00807789	1
AT1G67530	0.694739	1.39351	0.0416596	1
AT1G67750	0.423341	4.51615	0.0128968	1
AT1G68340	1.90643	-0.0648065	0.0361736	1
AT1G68560	0.240352	5.85682	0.0313614	1
AT1G68760	0.922417	1.08195	0.0166756	1
AT1G69450	1.4022	-0.0983994	0.0266529	1
AT1G69480	2.09351	-0.347462	0.0203132	1
AT1G70185	0.752579	4.63799	0.027445	1
AT1G70370	0.246839	5.72994	0.00934496	1
AT1G70830	0.306968	5.95606	0.0489613	1
AT1G70900	0.777749	1.89376	0.0255654	1
AT1G71500	0.323719	4.05333	0.0260084	1
AT1G71820	0.345436	3.37612	0.0481851	1
AT1G72040	0.415581	2.99853	0.0334011	1
AT1G72110	1.10102	0.427701	0.0449901	1
AT1G72690	1.22434	-0.402772	0.0499068	1
AT1G73325	1.1844	-0.0611	0.0347546	1
AT1G73500	0.799458	1.6506	0.00814013	1
AT1G74456	2.04141	1.12854	0.0497425	1
AT1G74490	2.11216	-0.953428	0.0117324	1
AT1G74720	0.551236	3.36158	0.0225096	1
AT1G74930	2.28131	-0.519375	0.0472877	1
AT1G75020	1.30071	0.185167	0.0408238	1
AT1G75560	0.380214	3.03763	0.0367701	1
AT1G75680	0.435233	3.94771	0.0371451	1
AT1G75820	0.56234	2.34294	0.0494929	1
AT1G76080	0.385225	4.17116	0.0485523	1
AT1G77060	0.626969	2.06412	0.0435732	1
AT1G77710	0.704183	1.73189	0.0339183	1
AT1G78820	0.650099	2.65432	0.0109011	1
AT1G79245	0.558963	3.39455	0.0204171	1
AT1G79810	0.770806	1.21373	0.0350088	1
AT1G80050	0.729625	1.88655	0.0287557	1
AT1G80160	1.16013	0.471054	0.0375815	1
AT1G80610	1.10664	0.492671	0.04422	1
AT2G01140	0.316942	5.19439	0.0277779	1
AT2G01450	0.432334	4.21513	0.0363944	1
AT2G01570	0.368583	4.62806	0.044884	1
AT2G01660	1.14149	0.2519	0.0415584	1
AT2G01670	0.673254	1.75867	0.0267813	1
AT2G02010	1.48786	-0.678708	0.0491016	1
AT2G02230	0.79699	0.775979	0.0308953	1
AT2G02850	0.472141	3.26258	0.0114763	1
AT2G07688	1.7471	-0.235151	0.0168331	1
AT2G07733	0.432118	5.41017	0.0232763	1
AT2G11520	0.975884	1.6452	0.0175363	1
AT2G13360	0.343237	5.51776	0.0145015	1
AT2G13820	1.5415	0.272039	0.0140606	1
AT2G15620	0.433219	3.40823	0.0162764	1
AT2G16586	0.499139	11.7587	0.0223596	1
AT2G16850	1.07177	0.956701	0.0282285	1
AT2G17560	0.37582	4.17061	0.033677	1
AT2G18550	1.36566	-0.150509	0.0290243	1
AT2G18770	0.800125	0.904742	0.0458416	1
AT2G19600	0.545083	2.42652	0.0315209	1
AT2G19830	0.337421	4.00956	0.0243683	1
AT2G20260	0.415669	4.23296	0.0469917	1
AT2G20570	0.70514	1.77541	0.0463517	1
AT2G21250	0.552178	2.77186	0.0452965	1
AT2G21380	0.328726	4.14501	0.0151215	1
AT2G21580	0.467672	3.50091	0.00999739	1
AT2G22122	2.33868	-1.06401	0.0312649	1
AT2G22425	0.629347	3.01637	0.0104338	1
AT2G22660	0.414399	3.6745	0.02442	1
AT2G23450	0.735904	2.10658	0.0419243	1
AT2G23670	0.540619	3.04246	0.0315976	1
AT2G23690	2.08312	-0.640349	0.0390893	1
AT2G24270	0.240642	5.37883	0.0427727	1
AT2G25110	0.479371	3.23007	0.0223486	1
AT2G25730	0.440645	3.56962	0.0420468	1
AT2G26730	0.533867	2.97427	0.0153616	1
AT2G27820	0.763992	2.82857	0.00739112	1
AT2G28900	0.408867	3.82284	0.0496724	1
AT2G29670	0.483943	2.74918	0.0246714	1
AT2G30200	0.547632	2.77962	0.0224315	1
AT2G30550	0.786415	1.69522	0.0116527	1
AT2G30620	0.323717	4.43981	0.0231765	1
AT2G30766	2.30023	-0.47472	0.0215039	1
AT2G30860	0.291778	4.74709	0.0245585	1
AT2G30930	1.97395	0.190519	0.0339427	1
AT2G31560	0.588953	2.21487	0.0217186	1
AT2G32640	0.869769	1.12861	0.0194504	1
AT2G33040	0.253344	4.73105	0.0448282	1
AT2G33730	0.356426	3.95696	0.0223838	1
AT2G33770	0.398255	4.05859	0.0263076	1
AT2G34420	0.350131	7.35286	0.0145999	1
AT2G35630	0.276876	5.18589	0.0142632	1
AT2G36380	0.394769	3.28494	0.0494068	1
AT2G37500	0.692487	2.64151	0.0113494	1
AT2G38530	0.550762	2.82399	0.0255147	1
AT2G39710	1.40036	0.341874	0.00800534	1
AT2G39950	0.706316	2.21476	0.0218053	1
AT2G40140	0.448603	3.12114	0.0382941	1
AT2G40900	1.30451	-0.512734	0.0266529	1
AT2G41410	0.411177	3.22361	0.0381719	1
AT2G41900	0.539651	3.76254	0.00899157	1
AT2G41905	0.658693	1.87154	0.0497847	1
AT2G43160	0.445168	3.83269	0.0194822	1
AT2G44060	0.389448	4.58165	0.0195814	1
AT2G44120	0.237915	5.35148	0.0262125	1
AT2G44940	0.639464	1.43771	0.0496171	1
AT2G45310	0.724125	1.86161	0.0456924	1
AT2G45560	0.653418	1.65259	0.0492716	1
AT2G45650	0.821149	1.15293	0.0301164	1
AT2G46640	1.69786	-0.0933126	0.019246	1
AT2G46680	0.915786	1.22321	0.0116198	1
AT2G46930	0.769271	1.86012	0.00749508	1
AT2G47130	2.6049	-0.927721	0.00814364	1
AT2G47610	0.23045	4.75044	0.0438535	1
AT2G47800	0.412093	3.67718	0.03255	1
AT3G02480	0.347336	3.66291	0.0374924	1
AT3G04070	1.87052	-0.0248971	0.0424218	1
AT3G05900	0.402304	3.24602	0.0380255	1
AT3G05910	0.574425	3.57016	0.0177668	1
AT3G06480	0.443494	2.85168	0.0474085	1
AT3G06590	0.622697	2.47726	0.0312389	1
AT3G07480	0.369992	3.44615	0.0485806	1
AT3G07660	0.443925	3.37907	0.0131704	1
AT3G08780	0.874583	1.02061	0.0141131	1
AT3G09000	0.612303	2.71776	0.0338208	1
AT3G09820	0.35969	5.39276	0.00937049	1
AT3G10130	1.16629	-0.0355878	0.0422206	1
AT3G10770	0.430036	2.92897	0.0480334	1
AT3G10880	1.97634	-0.413924	0.0395552	1
AT3G11510	0.471713	5.49288	0.0274356	1
AT3G11590	0.496729	2.82038	0.0219411	1
AT3G12590	0.472064	2.60208	0.0490753	1
AT3G12630	0.415078	3.69818	0.0494863	1
AT3G13225	0.788096	1.44777	0.0375462	1
AT3G13450	0.500526	3.0173	0.0193103	1
AT3G13750	0.303333	5.13632	0.0237294	1
AT3G13920	0.299062	5.58975	0.0423896	1
AT3G14075	0.651819	2.33108	0.0292139	1
AT3G15030	0.632835	2.65349	0.013798	1
AT3G15500	0.861146	1.58045	0.0341539	1
AT3G15720	0.895631	1.24401	0.0154368	1
AT3G15810	0.436357	2.99453	0.0234566	1
AT3G15820	0.622313	3.3944	0.0116825	1
AT3G16240	0.41723	5.06822	0.0242229	1
AT3G16990	1.42143	0.164882	0.0201236	1
AT3G17240	0.480114	3.72092	0.0148422	1
AT3G17715	3.15166	-0.521766	0.0118809	1
AT3G17730	1.9886	-0.750459	0.0294251	1
AT3G18930	0.646802	2.52216	0.00913651	1
AT3G19450	0.40952	3.31488	0.0341207	1
AT3G19640	0.613267	2.94234	0.0166341	1
AT3G19710	2.61525	-0.993403	0.0432611	1
AT3G20015	0.686069	2.03058	0.0264329	1
AT3G20670	0.451714	2.78691	0.0440564	1
AT3G21805	2.09773	4.87693	0.00701086	1
AT3G23150	0.97634	0.697971	0.0120055	1
AT3G23580	0.606789	2.50633	0.0283504	1
AT3G23590	0.44628	3.0293	0.0420587	1
AT3G23810	0.328235	6.89956	0.0138155	1
AT3G24340	1.0848	0.598132	0.016169	1
AT3G25870	0.807376	1.00043	0.0268335	1
AT3G26290	0.662983	2.08795	0.0209454	1
AT3G26990	0.716959	1.17689	0.0431419	1
AT3G27400	1.33494	0.284711	0.0186974	1
AT3G28100	1.8135	-0.522836	0.03861	1
AT3G29100	1.02181	0.0894332	0.0357789	1
AT3G30180	0.865208	1.23056	0.0417667	1
AT3G43720	0.534697	4.57972	0.028003	1
AT3G46290	0.378409	3.39504	0.0334291	1
AT3G46620	0.732414	2.91252	0.0142271	1
AT3G48490	1.40168	-0.0527124	0.00732132	1
AT3G48690	0.770723	1.93735	0.00941666	1
AT3G48730	0.313367	3.83339	0.0366706	1
AT3G48930	0.438065	4.42847	0.0112165	1
AT3G48990	0.466115	2.92589	0.039698	1
AT3G49220	0.530173	4.29166	0.00943391	1
AT3G50500	0.477738	3.67888	0.0385496	1
AT3G51080	0.921905	1.50224	0.0194091	1
AT3G51240	0.334355	5.19436	0.0419814	1
AT3G51260	0.465031	3.60426	0.0141431	1
AT3G52400	1.46341	0.329534	0.0129094	1
AT3G52580	0.426478	3.85296	0.0224556	1
AT3G52840	0.621185	2.61433	0.0353878	1
AT3G53160	3.13891	-1.4044	0.0312649	1
AT3G53340	1.12875	0.485614	0.0408671	1
AT3G53730	0.550273	5.00542	0.0282003	1
AT3G54030	0.604387	1.82823	0.0442029	1
AT3G54640	0.721432	2.07549	0.0187287	1
AT3G55440	0.265556	5.49947	0.0371467	1
AT3G55530	1.08874	0.684638	0.0321564	1
AT3G56360	0.583039	2.1912	0.0411373	1
AT3G56810	0.96027	0.898866	0.0251276	1
AT3G57150	0.412045	3.70948	0.0111062	1
AT3G57380	2.81193	-0.906375	0.0215039	1
AT3G57645	0.727881	5.47595	0.0146069	1
AT3G57680	0.893434	0.594056	0.0292404	1
AT3G59060	0.641574	1.47047	0.0366628	1
AT3G59840	1.41176	0.805396	0.0115384	1
AT3G59940	0.406389	3.89975	0.0301419	1
AT3G60140	1.6232	-0.608739	0.0309304	1
AT3G60410	0.546681	2.62781	0.0305981	1
AT3G61470	0.395732	6.89677	0.0103546	1
AT3G63052	0.602476	6.08744	0.00757223	1
AT4G00230	0.663485	1.91224	0.0391103	1
AT4G00730	0.621451	2.47063	0.0123324	1
AT4G01130	1.1223	0.250737	0.0410705	1
AT4G02280	1.01937	0.687116	0.00795661	1
AT4G02620	0.809474	1.90082	0.0198456	1
AT4G02710	0.585113	2.45051	0.0130765	1
AT4G02980	0.987788	0.372151	0.0387822	1
AT4G03120	0.83536	1.54172	0.0106701	1
AT4G08390	0.449954	3.23464	0.0211844	1
AT4G09040	0.79681	1.98946	0.0413814	1
AT4G10070	0.871247	1.46787	0.0295293	1
AT4G12750	0.594306	1.78788	0.0248929	1
AT4G12760	1.10846	-0.0545829	0.0241835	1
AT4G12780	0.719735	2.07045	0.00896781	1
AT4G12800	0.308361	5.371	0.0282036	1
AT4G13510	0.410145	3.77431	0.0466191	1
AT4G14760	0.442466	3.88597	0.0147148	1
AT4G15480	0.863516	1.1969	0.0391228	1
AT4G17960	1.73281	-0.178653	0.0369444	1
AT4G18570	0.437414	3.30615	0.0291777	1
AT4G19200	0.664989	3.26718	0.0365537	1
AT4G19395	1.94483	0.0747451	0.0118685	1
AT4G21210	0.759854	2.76851	0.00710782	1
AT4G23430	0.863611	0.614071	0.048923	1
AT4G23670	0.403448	5.644	0.0130094	1
AT4G23800	0.394244	4.66295	0.0363066	1
AT4G23990	0.673064	1.94327	0.0441439	1
AT4G24120	0.722537	2.39947	0.0323023	1
AT4G24190	0.139587	6.91182	0.0475761	1
AT4G24770	0.331793	5.57921	0.0233634	1
AT4G24990	0.742858	1.69102	0.032718	1
AT4G25880	0.355245	3.32477	0.0397911	1
AT4G27410	0.796126	0.85552	0.0387111	1
AT4G27760	0.840965	1.84596	0.0184303	1
AT4G28300	0.589685	2.20855	0.0289076	1
AT4G28310	0.873102	0.823633	0.0342371	1
AT4G28430	2.12407	-0.413048	0.0233965	1
AT4G29150	1.13791	1.13171	0.018555	1
AT4G29210	0.502913	2.7886	0.028276	1
AT4G29700	0.323822	3.93705	0.0360404	1
AT4G29830	0.679797	2.34418	0.0294624	1
AT4G32175	0.868485	0.374728	0.033055	1
AT4G33150	0.342466	4.71478	0.0216329	1
AT4G33260	0.891779	1.14923	0.0495031	1
AT4G33270	0.734539	1.99272	0.0243027	1
AT4G33380	0.462289	3.01318	0.0181519	1
AT4G33790	0.530794	3.21479	0.0120529	1
AT4G34230	0.692894	3.3349	0.00963736	1
AT4G35020	0.688172	1.60471	0.0286362	1
AT4G35230	0.444446	3.18863	0.0449075	1
AT4G35600	0.829407	1.14448	0.0176586	1
AT4G36220	0.695757	2.76907	0.0073061	1
AT4G36670	1.72867	-0.888749	0.0430027	1
AT4G37260	0.562504	2.63871	0.0263402	1
AT4G38210	1.31438	0.373638	0.0276539	1
AT4G38240	0.634994	1.8047	0.0212456	1
AT4G38460	0.752444	2.2355	0.0130057	1
AT4G38520	0.459986	3.69073	0.0286861	1
AT4G38552	1.19084	0.202153	0.0201236	1
AT4G38630	0.417141	4.56975	0.0251763	1
AT4G38980	0.998295	1.09155	0.0159378	1
AT4G39140	0.776315	1.66944	0.031666	1
AT4G39730	0.463831	2.95	0.0380609	1
AT4TE30225	1.39368	-0.37447	0.0471925	1
AT4TE42950	1.75689	-0.525506	0.0087721	1
AT5G01240	1.06529	0.767888	0.0420021	1
AT5G01500	0.692307	1.7323	0.0433906	1
AT5G01820	0.384361	4.08251	0.0348845	1
AT5G02230	0.416473	3.11271	0.0243179	1
AT5G02500	0.181497	8.27592	0.0492122	1
AT5G02750	2.36491	-0.674706	0.0279549	1
AT5G03490	1.9665	-0.505933	0.00736112	1
AT5G03850	0.443989	3.33559	0.0493067	1
AT5G05600	0.653879	2.04543	0.0371695	1
AT5G06760	0.891154	1.18243	0.0233479	1
AT5G07020	0.697652	2.90873	0.0151517	1
AT5G08170	0.570465	2.91603	0.0214098	1
AT5G09650	0.478479	3.32248	0.0184833	1
AT5G10180	1.02135	1.12862	0.0422139	1
AT5G10330	1.41842	-0.144532	0.0169378	1
AT5G10400	0.342493	3.67167	0.0444437	1
AT5G10450	0.327063	5.24709	0.01948	1
AT5G11550	0.555284	3.29356	0.0080352	1
AT5G11770	0.555923	3.02039	0.0174188	1
AT5G12200	0.769148	1.91804	0.0106119	1
AT5G12310	0.670477	1.90791	0.0376457	1
AT5G13450	0.31772	4.47454	0.0388241	1
AT5G14120	0.774747	2.03486	0.0339792	1
AT5G14565	1.32473	-0.389235	0.0213025	1
AT5G15300	2.2789	-0.767827	0.03861	1
AT5G15450	0.423372	4.23086	0.0243295	1
AT5G15520	1.14446	1.4844	0.00874152	1
AT5G15640	0.965205	0.748004	0.0436973	1
AT5G16450	0.835425	1.52842	0.0228997	1
AT5G16910	0.507672	3.02912	0.00703016	1
AT5G17330	1.04899	0.314277	0.0410705	1
AT5G18790	1.8072	-0.274699	0.0351985	1
AT5G19460	1.08628	0.727352	0.0183435	1
AT5G20320	0.56684	3.00266	0.00718628	1
AT5G20830	0.296266	3.9385	0.047163	1
AT5G21105	0.433563	3.27918	0.0241579	1
AT5G22090	0.474029	2.90697	0.0381805	1
AT5G22430	0.401466	5.44626	0.0130501	1
AT5G22720	0.983219	0.562367	0.0243821	1
AT5G22850	0.61895	2.03984	0.0246186	1
AT5G22860	1.33323	0.845019	0.00738439	1
AT5G23110	0.352362	4.29269	0.0298981	1
AT5G23810	0.921381	0.427389	0.0297871	1
AT5G24470	0.359101	3.62116	0.0342091	1
AT5G24930	0.365057	4.97466	0.02333	1
AT5G25590	0.523718	2.34081	0.0258318	1
AT5G26940	0.676	1.75821	0.0189375	1
AT5G27120	0.520141	3.73226	0.0125129	1
AT5G27330	0.985209	1.786	0.0132671	1
AT5G27350	1.41059	0.363067	0.024973	1
AT5G27540	0.414574	3.58749	0.0229847	1
AT5G27770	0.43027	3.96763	0.0317643	1
AT5G27820	1.52403	0.13715	0.0169378	1
AT5G28300	0.753739	2.42445	0.0158255	1
AT5G35370	2.00163	-0.697241	0.017166	1
AT5G35935	1.93101	0.0870179	0.0309304	1
AT5G38510	0.715032	1.7035	0.0361152	1
AT5G38690	0.656774	2.08936	0.0148684	1
AT5G39610	1.75836	-0.223504	0.0151233	1
AT5G40580	0.530701	2.82296	0.0325362	1
AT5G41970	0.631317	2.80718	0.00707737	1
AT5G42080	0.312941	5.12109	0.00869536	1
AT5G42950	0.321497	4.59932	0.0466451	1
AT5G43400	0.989294	0.531172	0.0444204	1
AT5G43470	0.503847	2.67041	0.030083	1
AT5G43620	1.13484	0.676604	0.019005	1
AT5G43750	0.556065	2.33998	0.0464608	1
AT5G44210	1.69802	-0.276174	0.00755414	1
AT5G45360	0.453118	2.54469	0.038522	1
AT5G45380	2.11308	-0.809014	0.022937	1
AT5G45720	0.88028	1.2921	0.0173724	1
AT5G45775	0.355567	4.689	0.0217441	1
AT5G46315	2.69659	0.379904	0.0173762	1
AT5G47070	1.00075	1.05544	0.00763129	1
AT5G47210	0.38253	6.22725	0.031533	1
AT5G49560	1.75268	-0.235541	0.00821913	1
AT5G50260	1.44915	0.0655926	0.00868153	1
AT5G51190	2.33868	-0.886579	0.0312649	1
AT5G51280	0.704101	1.80629	0.0224272	1
AT5G52650	0.555626	3.63957	0.0351637	1
AT5G54095	0.539139	2.70016	0.0464726	1
AT5G54800	0.72142	1.91941	0.0226974	1
AT5G55180	0.451017	3.75551	0.00918568	1
AT5G56010	0.346421	5.63425	0.00740746	1
AT5G56520	1.51322	-0.0349267	0.0391462	1
AT5G56680	0.315647	4.36177	0.027891	1
AT5G57460	0.41064	3.24474	0.0277946	1
AT5G57560	1.08131	0.810232	0.0260738	1
AT5G57780	0.823491	1.30861	0.0238011	1
AT5G57900	0.734945	2.38504	0.0285502	1
AT5G58003	0.69297	1.56338	0.0224067	1
AT5G58070	0.665441	2.19568	0.00821465	1
AT5G58130	0.54303	2.65964	0.0351092	1
AT5G58520	0.605724	2.31685	0.0409801	1
AT5G58600	0.787714	1.4901	0.0231487	1
AT5G58740	0.782491	1.2075	0.0334664	1
AT5G59020	0.930617	1.04379	0.0404565	1
AT5G59050	0.836181	0.863093	0.0445939	1
AT5G59310	0.540805	2.20762	0.0495129	1
AT5G59850	0.506242	4.02738	0.0142303	1
AT5G60360	0.448395	4.65301	0.0106827	1
AT5G60580	1.00551	0.82693	0.00913178	1
AT5G61420	0.897105	0.838437	0.0145384	1
AT5G61780	0.228668	5.4936	0.0148092	1
AT5G62090	0.524947	2.41206	0.0374844	1
AT5G62170	1.1033	0.672411	0.0444679	1
AT5G62720	1.18655	1.48859	0.013446	1
AT5G63000	0.883494	0.96698	0.0450459	1
AT5G64350	0.343541	3.71248	0.0428275	1
AT5G66400	1.191	0.427732	0.0201236	1
AT5G67160	1.04953	0.621308	0.021923	1
ATCG00250	0.792812	2.35674	0.0394006	1
ATCG00810	0.383073	6.78681	0.0325188	1
ATCG00950	0.583842	2.49239	0.0316935	1
ATCG01180	0.64158	2.68384	0.0179602	1
ATMG00040	0.603989	2.2633	0.0277183	1
ATMG01090	1.70079	-0.195906	0.0221266	1
ATMG01190	0.478899	4.04342	0.00810321	1
ATMG01330	1.10522	1.10767	0.0104893	1

## Sheet: rdm12 upregulated transcripts
ID	tot logFC	tot logCPM	tot PValue	tot FDR
AT4G15210	0.826097	6.67312	7.26362e-25	4.70646e-20
AT3G48670	1.04007	3.23277	4.82675e-11	1.56375e-06
AT1G54040	1.51844	2.04095	2.22659e-10	4.80906e-06
AT2G39330	0.50331	5.36297	9.89535e-08	0.00128234
AT5G10110	1.72502	0.903844	2.67595e-06	0.0216735
AT1G29195	2.32849	0.421557	1.6268e-05	0.0878403
AT3G41768	3.34968	1.88671	4.34e-05	0.150337
ATMG01190	0.687579	4.04342	6.22153e-05	0.191964
AT1G78080	0.517396	4.72381	8.15029e-05	0.231382
ATMG01390	2.82874	3.2687	0.000181428	0.425539
AT3G12350	1.19659	1.45904	0.000183889	0.425539
AT1G32640	0.531714	4.00947	0.000295142	0.579507
AT1G23530	3.91624	-0.865402	0.000327773	0.601465
AT4G05520	1.10236	2.10467	0.000385514	0.657352
AT2G46980	1.35332	1.13099	0.000413718	0.687356
AT1G57750	0.432531	4.36278	0.00048733	0.728961
AT3G26740	0.580807	4.01377	0.000492201	0.728961
AT4G21910	0.52493	4.17705	0.000495012	0.728961
AT5G54800	0.912907	1.91941	0.00059042	0.809454
AT5G06760	1.15122	1.18243	0.000619295	0.818923
AT2G39800	0.486024	4.93305	0.000713427	0.906402
AT4G14760	0.514536	3.88597	0.00076826	0.957297
AT1G52400	0.217701	8.64585	0.000982958	1
AT1G62380	0.436931	5.2239	0.00102409	1
AT4G24190	0.211349	6.91182	0.00110816	1
AT1G63270	1.73682	-0.108529	0.00139896	1
AT1G27700	1.17764	0.780829	0.00150996	1
AT5G07030	0.427278	5.25996	0.00153545	1
AT1G60190	1.48405	0.823312	0.00165322	1
AT3G22790	0.311236	4.74209	0.00213373	1
AT4G30960	0.392723	4.99045	0.00237756	1
AT5G18860	1.079	0.841665	0.00265276	1
AT4G31590	0.598745	2.5631	0.00276781	1
AT5G08440	0.925343	1.72364	0.00300925	1
AT5G02610	0.896426	1.61868	0.0030459	1
AT4G21990	0.615844	2.82657	0.00305456	1
AT3G14440	1.23478	0.966488	0.00323733	1
AT4G24160	1.47535	0.599776	0.00337145	1
AT1G31814	1.48984	0.195379	0.00339702	1
AT5G42720	0.8743	2.12362	0.00340983	1
AT3G13310	0.87114	2.18017	0.00354221	1
AT3G01810	0.528909	3.38968	0.00354338	1
AT5G39610	1.80866	-0.223504	0.00358311	1
AT1G20260	0.373461	4.28609	0.00364804	1
ATMG01280	2.74542	0.287094	0.00367167	1
AT5G11000	0.956559	1.53121	0.00390103	1
AT3G02480	0.467686	3.66291	0.00409779	1
AT2G30766	2.70668	-0.47472	0.00418985	1
ATCG00690	1.23227	0.86085	0.0043064	1
AT5G11390	0.561171	2.71463	0.00436287	1
AT1G52890	0.54925	3.41133	0.00467873	1
AT3G49120	0.629861	2.58865	0.00480064	1
AT1G01720	0.596042	3.01316	0.00489099	1
AT1G35460	0.778515	1.56873	0.00492973	1
AT5G28020	1.14592	1.44807	0.00505718	1
AT5G01520	1.33778	0.131588	0.00512364	1
AT1G75950	0.419698	4.5906	0.00563839	1
AT3G05010	1.11131	0.813539	0.0056973	1
AT3G48930	0.413291	4.42847	0.00619645	1
AT2G21140	1.00985	1.03144	0.00628965	1
AT3G21800	3.62927	-1.3163	0.00635686	1
AT2G23690	2.29882	-0.640349	0.00635686	1
AT4G21940	1.17368	0.501088	0.00642353	1
AT2G46505	1.39186	1.10975	0.00644303	1
AT3G21670	0.366508	4.09112	0.00656898	1
AT1G68585	1.97568	-0.12891	0.00663061	1
AT3G26440	1.62742	-0.331107	0.00663061	1
AT1G79245	0.602093	3.39455	0.00663289	1
AT5G45700	1.17657	0.874817	0.00712589	1
AT1G51060	0.39017	3.77172	0.00721162	1
AT1G61800	2.58299	-0.728686	0.00739847	1
AT2G40095	2.20336	-0.62439	0.00739847	1
AT1G18590	2.20335	-0.557674	0.00739847	1
AT5G13450	0.355728	4.47454	0.00744596	1
ATCG00130	0.552955	8.41601	0.00753992	1
AT5G27240	0.826797	1.3082	0.00767555	1
AT5G17330	1.1818	0.314277	0.00798852	1
AT1G61660	0.968645	1.18697	0.00828117	1
AT5G66250	0.704234	1.83319	0.00841964	1
AT3G26290	0.668087	2.08795	0.00849505	1
AT2G11520	0.891753	1.6452	0.00853475	1
AT2G34490	0.807296	1.5731	0.00863412	1
AT4G19500	0.483012	3.11644	0.00865339	1
AT4G34160	0.742467	2.03531	0.008841	1
AT2G47320	0.598088	2.58407	0.0092157	1
AT5G61220	0.932624	1.48644	0.009329	1
AT2G21470	0.431447	3.53598	0.00933749	1
AT3G02900	1.04416	0.908163	0.00945363	1
AT2G28620	0.462278	3.15514	0.00949619	1
AT5G16550	0.915368	1.65388	0.00956394	1
AT5G18980	0.649831	1.9111	0.00961064	1
AT1G15740	0.535127	2.73057	0.00973811	1
AT5G10400	0.420966	3.67167	0.00988251	1
AT2G40840	0.314848	4.887	0.0103307	1
AT3G05725	1.53527	-0.316022	0.0106495	1
AT1G52410	0.28876	6.12065	0.0107663	1
AT1G31440	0.548896	2.55411	0.0108461	1
AT5G53400	0.588939	2.13509	0.0109175	1
AT1G13090	0.588428	2.4209	0.011052	1
AT2G01008	0.523753	8.56439	0.0111504	1
AT1G48830	0.347816	4.2415	0.0111779	1
AT5G11060	0.569434	2.67992	0.011235	1
AT1G63490	0.722475	1.93929	0.0112792	1
AT5G57560	1.12958	0.810232	0.0113904	1
AT2G05210	0.642125	2.2196	0.011448	1
AT3G07110	0.283308	4.99822	0.0115161	1
AT4G04614	1.10833	0.728561	0.0116492	1
AT3G10350	0.807385	1.40756	0.0116499	1
AT1G10470	0.682667	2.40952	0.0117031	1
AT4G33800	2.64945	-0.950873	0.0117324	1
AT3G46640	0.799104	2.25517	0.0117784	1
AT5G22630	0.538878	2.9447	0.0119407	1
AT5G66420	0.525251	2.69992	0.0121011	1
AT3G53730	0.6273	5.00542	0.012205	1
ATCG00090	0.684972	3.63979	0.0122594	1
AT5G64090	0.919315	1.35565	0.0123071	1
AT2G25450	0.836357	1.52171	0.0125176	1
AT1G22190	1.04132	1.16259	0.0126798	1
AT3G15390	1.08472	0.393663	0.0127341	1
AT2G46400	1.77804	-0.400834	0.0127489	1
AT2G03380	1.56623	-0.592433	0.0127489	1
AT5G65910	0.519496	2.40695	0.012773	1
AT1G30960	0.803992	0.948089	0.0127802	1
AT3G54366	2.65475	-0.866538	0.0128848	1
AT1G52140	2.06812	-0.505482	0.0129585	1
AT5G47960	2.0681	-0.826477	0.0129585	1
AT5G60430	1.56826	-0.851583	0.013062	1
AT1G02816	0.923596	0.935838	0.0131194	1
AT5G43970	0.561749	2.58005	0.0132001	1
AT3G30180	0.944669	1.23056	0.013268	1
AT1G78700	0.870617	1.15807	0.0133142	1
AT3G52110	0.68951	1.48733	0.0133372	1
AT5G54260	0.992098	0.734958	0.0133525	1
AT4G29700	0.375549	3.93705	0.0133849	1
AT4G15000	0.326169	5.38961	0.0133991	1
AT1G67120	0.310236	4.58005	0.0135786	1
AT3G60440	1.32646	0.518817	0.0135789	1
AT3G17340	0.801006	2.15421	0.013735	1
AT1G29357	1.18836	0.0779659	0.0139092	1
AT3G03990	0.664197	1.93821	0.0141862	1
AT3G49600	0.592118	2.60591	0.014674	1
AT1G56510	0.966576	1.10303	0.0147022	1
AT1G80300	0.528039	2.70649	0.0151354	1
AT3G12630	0.447981	3.69818	0.015204	1
AT5G40640	0.769574	1.40839	0.0153734	1
AT3G18710	0.693286	1.90604	0.0154841	1
AT5G64770	5.10243	-0.885507	0.0156354	1
AT2G18260	3.05846	-0.993935	0.0156354	1
AT1G27060	3.05845	-0.906223	0.0156354	1
AT5G53592	3.05845	-1.37444	0.0156354	1
AT1G49830	3.05861	-1.08555	0.0156837	1
AT1G69480	1.77732	-0.347462	0.0158718	1
AT1G70220	3.00398	-1.08591	0.0159844	1
AT3G27060	0.432032	3.11621	0.0161471	1
AT3G07470	0.64298	2.09647	0.0165885	1
AT4G22690	1.17087	0.233999	0.0166567	1
AT5G10390	0.656364	2.07907	0.0169361	1
AT1G20490	1.6007	-0.117731	0.0169378	1
AT5G54490	5.1	-1.10787	0.0172481	1
AT4G12750	0.619734	1.78788	0.0173658	1
AT3G59140	0.583757	2.27347	0.0174342	1
AT3G57430	1.14417	0.558413	0.0174725	1
AT5G16520	0.956512	0.823129	0.0175867	1
AT2G01080	0.945026	0.883082	0.0177567	1
AT2G42320	0.580547	2.30252	0.0177583	1
AT2G33793	1.16364	0.613104	0.0178741	1
AT3G54220	0.702459	1.7235	0.0183221	1
AT4G23895	0.825549	0.808062	0.0184451	1
AT1G22930	0.255664	4.55782	0.0185964	1
AT1G31175	1.56676	0.0435298	0.0192077	1
AT5G27820	1.43334	0.13715	0.0192077	1
AT4G36550	0.683348	1.55569	0.0193686	1
AT1G28520	0.613779	1.92249	0.019826	1
AT4G32920	0.515117	2.48999	0.0199161	1
AT4G39510	0.657324	1.76123	0.0200117	1
AT1G62150	1.3951	0.0498398	0.020254	1
AT5G65760	0.567464	2.51508	0.0202816	1
AT4G23740	0.362863	3.32978	0.0203227	1
AT3G15210	0.524275	3.07436	0.0203381	1
AT5G04910	0.830653	1.41952	0.020401	1
AT2G32450	0.653645	1.9661	0.0206442	1
AT5G57860	0.910903	1.15463	0.020742	1
AT5G08640	0.342288	5.06139	0.0210385	1
AT5G18570	0.539316	2.80212	0.0210442	1
AT3G66658	0.679029	1.73595	0.0210629	1
AT3G45940	1.90292	-0.492285	0.0213025	1
AT3G59690	1.65454	-0.194496	0.0213025	1
AT5G40190	1.44263	-0.59334	0.0213025	1
AT4G11730	3.46286	-1.31665	0.0215039	1
AT3G57380	2.64936	-0.906375	0.0215039	1
AT1G58848	1.1981	0.545946	0.0215274	1
AT2G15290	0.783986	0.928139	0.0217939	1
AT3G55420	1.01052	0.985967	0.0222444	1
AT1G12390	1.00047	0.566963	0.0223214	1
AT3G60880	0.873369	0.793075	0.022359	1
AT1G22180	1.61865	-0.677804	0.0224875	1
AT1G04520	0.793451	1.25048	0.0225315	1
AT1G33330	1.16933	0.112388	0.0227734	1
AT3G04750	0.94687	1.04264	0.0229581	1
AT4G20780	1.62023	-0.34472	0.0230341	1
AT5G65710	0.867245	1.2904	0.0231062	1
AT1G44900	0.370535	3.65958	0.0235406	1
AT1G30130	0.772047	1.34064	0.0235981	1
AT3G07390	0.478873	3.69601	0.0236719	1
AT5G66400	1.03087	0.427732	0.023788	1
AT5G59500	0.69333	1.67505	0.0238713	1
AT5G35430	0.513829	2.49842	0.0239145	1
AT4G33620	1.22511	0.407133	0.0239268	1
AT4G29920	0.63593	1.40045	0.0241325	1
AT5G15510	0.87407	1.04273	0.0241765	1
AT2G38170	0.299682	4.77359	0.0241953	1
AT5G66910	0.947873	0.841153	0.0243099	1
AT1G08400	1.229	0.233202	0.0243821	1
AT1G30280	1.03191	0.361973	0.0245053	1
AT3G22370	0.663098	1.58076	0.0250845	1
AT1G29250	0.418513	3.63559	0.0252531	1
AT5G63980	0.513359	2.58547	0.0253004	1
AT1G15760	1.63049	-0.52589	0.0254969	1
AT4G16480	0.630298	1.7187	0.0255237	1
AT4G35160	0.942337	0.592041	0.0260034	1
AT2G39080	0.597098	1.97209	0.0260585	1
AT1G06000	0.383555	4.70079	0.0262189	1
AT3G48600	1.67982	-0.286486	0.0266529	1
AT5G65360	0.388109	3.78446	0.0267282	1
AT5G54940	0.477251	3.13349	0.0268561	1
AT4G21820	0.851481	1.1587	0.0268978	1
AT1G03170	0.651489	1.76261	0.0273593	1
AT2G28760	0.573736	2.10804	0.0273953	1
AT2G40000	0.459845	3.35865	0.0274229	1
AT1G24440	0.791534	1.10906	0.0275191	1
AT3G10530	0.760247	1.46616	0.0275254	1
AT5G20700	0.186312	5.61862	0.0275883	1
AT5G41000	0.883835	0.560186	0.0275889	1
AT1G50570	0.475365	2.59085	0.0278664	1
AT5G47070	0.788977	1.05544	0.0280269	1
AT2G19830	0.31294	4.00956	0.0281595	1
ATCG01090	0.597769	5.11637	0.0281763	1
AT3G01820	0.572463	2.21521	0.0285521	1
AT1G56440	1.12181	0.260153	0.0289069	1
AT2G27530	0.285784	5.27536	0.0289432	1
AT3G17120	0.595336	2.55136	0.0293435	1
AT5G03540	0.521012	2.35725	0.0295042	1
AT5G13360	1.28022	-0.0262532	0.029528	1
AT5G42370	1.17587	0.0929976	0.029528	1
AT5G17600	1.07859	0.0689057	0.029528	1
AT4G17770	0.506493	2.28319	0.0296239	1
AT1G17020	2.63002	-0.825562	0.0297079	1
AT5G61810	0.552106	2.31457	0.0298951	1
AT3G54130	0.961339	0.846348	0.0299793	1
AT1G26690	0.704631	0.978047	0.0300246	1
AT4G11320	0.273312	5.7207	0.0300277	1
AT2G23820	1.298	0.622862	0.0302324	1
AT4G15480	0.770859	1.1969	0.0307551	1
AT1G07270	1.38151	-0.526561	0.0309304	1
AT5G47640	0.717111	1.72815	0.030945	1
AT4G15810	0.752778	1.08683	0.0310443	1
AT1G77520	0.671673	1.6245	0.0310771	1
AT3G62700	0.277432	4.77269	0.0311258	1
AT5G18010	4.84777	-1.46337	0.0312649	1
AT2G27430	2.8038	-1.23658	0.0312649	1
AT5G18340	2.8038	-1.37507	0.0312649	1
AT5G44565	2.80379	-1.3459	0.0312649	1
AT4G02730	1.27813	0.00799174	0.0312756	1
AT3G48690	0.591381	1.93735	0.0313089	1
AT4TE21070	4.84769	-1.3443	0.0313416	1
AT5G53920	1.11932	-0.213092	0.0314262	1
AT5G67440	0.58751	1.74528	0.0316223	1
AT3G23580	0.570533	2.50633	0.0316675	1
AT2G05990	0.298331	4.52006	0.031684	1
AT3G25500	0.440493	3.31171	0.0317638	1
AT2G34250	0.225689	5.16641	0.0318463	1
AT2G47120	2.80461	-1.34518	0.0319013	1
AT3G44620	0.762817	1.49632	0.0319164	1
AT5G18710	2.80428	-1.18501	0.0319992	1
AT1G26750	0.975463	0.776773	0.032214	1
AT3G07790	0.638524	2.01362	0.0325073	1
AT1G23790	0.833714	1.01578	0.0325378	1
AT5G07740	0.433666	3.01855	0.032577	1
AT5G15280	0.683881	1.12856	0.0327487	1
AT1G23170	0.784494	1.43696	0.0328113	1
AT5G41970	0.479454	2.80718	0.0328831	1
AT1G64090	0.415134	2.97183	0.0331094	1
AT4G14103	2.80518	-1.06208	0.0332849	1
AT1G61570	0.560516	2.27342	0.0335561	1
AT5G59910	0.29747	4.57588	0.0336574	1
AT3G41761	0.372538	5.73228	0.0336695	1
AT4G12800	0.29162	5.371	0.0337773	1
AT4G17720	0.631115	1.68316	0.0340703	1
AT3G16250	0.619526	1.93302	0.0341422	1
AT2G16700	0.87058	0.906659	0.0342888	1
AT2G23940	0.718314	1.30872	0.0343483	1
AT5G47940	0.670077	1.19635	0.0345184	1
AT3G02610	2.81183	-1.15932	0.0346232	1
AT2G20550	1.29003	-0.160456	0.0347546	1
AT2G05160	0.891324	0.368909	0.0349237	1
AT1G23180	0.662706	1.78377	0.0349875	1
AT2G39500	1.25295	0.337378	0.0351764	1
AT4G38090	1.15561	0.226038	0.0351764	1
AT4G35950	0.62399	1.35499	0.0351799	1
AT4G18980	1.76774	-0.62329	0.0351985	1
AT3G19000	0.788729	1.03661	0.0352468	1
AT2G23970	1.15901	-0.513858	0.0353265	1
AT5G18245	1.43325	-0.000966721	0.0357789	1
AT1G69260	1.19865	0.144646	0.0357789	1
AT4G00900	0.404961	3.14517	0.0361523	1
AT2G23300	1.00904	0.194408	0.0363066	1
AT3G05400	0.708513	1.90649	0.0364484	1
AT3G25585	0.575339	1.9143	0.036469	1
AT2G28130	0.876247	0.832455	0.0366367	1
AT4G28430	1.76603	-0.413048	0.0366421	1
AT5G67280	0.386947	3.22519	0.0368981	1
AT4G13020	0.549617	1.83736	0.0372657	1
AT4G21150	0.377984	3.95322	0.0372876	1
AT3G56690	0.75231	1.46116	0.0379286	1
AT5G02100	0.673648	1.0924	0.0380393	1
AT3G41979	5.07495	-1.37398	0.0381232	1
AT1G12530	1.03143	0.722889	0.0381325	1
AT4G10040	0.76861	1.1602	0.0382843	1
AT1G50990	2.80528	-1.40341	0.0384628	1
AT5G13190	1.03067	0.44735	0.0385992	1
AT1G14340	0.822674	0.43408	0.0385992	1
AT2G37280	2.13235	-1.06346	0.03861	1
AT1G18390	1.7526	-0.909084	0.03861	1
AT1G50040	1.45226	-0.931537	0.03861	1
AT5G60300	0.824949	0.897893	0.0388478	1
AT1G54920	0.367733	3.32513	0.038901	1
AT4G31520	1.94431	-1.1109	0.0390893	1
AT5G01570	1.94431	-0.657546	0.0390893	1
AT3G57360	1.52269	-0.829877	0.0391685	1
AT4G03410	0.83687	1.01315	0.0392327	1
AT4G18810	0.503512	2.17119	0.0392449	1
AT2G40950	0.585915	2.31917	0.0393091	1
AT1G20300	0.79031	0.863861	0.0395771	1
AT3G27530	0.314114	3.77683	0.0397104	1
AT2G21640	1.45696	-0.910736	0.0399911	1
AT3G09405	4.85496	-1.31627	0.040146	1
AT5G35100	0.663829	1.72361	0.0401482	1
AT5G58370	0.957389	0.536895	0.0403783	1
AT3G52950	0.535532	2.07286	0.040999	1
AT2G31110	1.13773	0.204696	0.0410705	1
AT2G44130	0.357719	3.74814	0.0412764	1
AT1G60600	0.685289	1.3686	0.0414885	1
AT1G04650	1.07237	0.0822113	0.0418953	1
AT1G62180	0.46323	2.84997	0.0419833	1
AT1G31810	0.433488	2.73128	0.0422783	1
AT2G40080	0.597464	2.13337	0.042588	1
AT2G24270	0.216359	5.37883	0.0427407	1
AT1G64060	0.60607	2.27672	0.0427769	1
AT1G60430	0.996915	-0.100799	0.0428716	1
AT4G13150	0.996915	0.0804189	0.0428716	1
AT4G24275	4.85121	-0.803351	0.0429671	1
AT3G18080	0.271196	4.38199	0.0431077	1
AT1G04030	0.7828	0.702318	0.0431635	1
AT1G29120	0.831429	1.15303	0.0432634	1
AT4G28550	1.3882	-0.158259	0.043367	1
AT3G03030	1.38811	-0.371497	0.043367	1
AT5G14550	0.856267	1.26807	0.0434734	1
AT5G17020	0.293858	4.23001	0.0434734	1
AT3G01450	0.886192	0.658969	0.0436973	1
AT3G21600	0.812083	1.13455	0.0437363	1
AT5G15450	0.32306	4.23086	0.0441044	1
AT1G01900	0.504805	2.32633	0.0441496	1
AT4G37800	0.756464	1.21955	0.0442019	1
AT3G49670	0.319966	3.71432	0.0444189	1
AT4G33110	0.523938	2.24836	0.0447376	1
AT1G80660	0.326591	4.45531	0.0448677	1
AT1G13280	0.409397	3.13814	0.0449102	1
AT1G78490	0.510405	2.11651	0.0451895	1
AT3G14470	1.52953	-0.342062	0.0456952	1
AT1G65380	0.827423	0.896358	0.045781	1
AT4G33250	0.446482	2.71495	0.0458218	1
ATCG01070	0.454037	3.73456	0.0459346	1
AT5G08740	0.523116	1.91641	0.0460701	1
AT1G32160	0.493844	2.61479	0.0461487	1
AT3G26490	1.25867	-0.22265	0.0465043	1
AT1G66150	0.245131	4.4975	0.0466038	1
AT4G26470	1.09478	-0.0520045	0.0466058	1
AT5G01215	1.09342	0.422723	0.0466206	1
AT1G69935	0.961919	0.118662	0.0466987	1
AT4G03180	0.935087	0.411216	0.0467117	1
AT4G34980	0.234007	5.22911	0.0469224	1
AT4G28220	0.519507	2.58029	0.0471723	1
AT5G04270	1.66671	-0.575046	0.0472544	1
AT4G22730	0.516245	1.89507	0.0472942	1
AT3G59940	0.37144	3.89975	0.047479	1
AT3G63410	0.318803	4.59534	0.0476532	1
AT1G22430	0.646736	1.55836	0.0481514	1
AT5G64860	0.457168	2.452	0.0482786	1
AT2G46170	0.530846	2.32228	0.0482893	1
AT1G31870	0.52684	2.13898	0.0483932	1
AT1G79530	0.398065	2.99845	0.0485217	1
AT3G19960	0.329886	3.1678	0.0487446	1
AT5G66380	1.44256	0.157431	0.0491016	1
AT3G06440	0.824524	0.759959	0.0491441	1
AT4G11360	0.986759	0.221589	0.0491686	1
AT5G63160	0.580953	1.7494	0.0497655	1
AT5G45750	0.417818	3.03351	0.0499093	1
AT3G59840	1.15581	0.805396	0.049947	1
