# Supplementary material for: Global Analysis of RNA-Dependent RNA Polymerase-Dependent Small RNAs Reveals New Substrates and Functions for These Proteins and SGS3 in Arabidopsis
Source: Noncoding RNA. 2021 Apr 27;7(2):28. doi: 10.3390/ncrna7020028 (PMC8167712; doi:10.3390/ncrna7020028)
Supplement: Supplementary file 1 [file ncrna-07-00028-s001.zip › Supplement-PUB/Table S3 smRNAs Lost In rdr6 Or sgs3.xlsx]

## Sheet: Bud_smRNA_rdr6_candidates
smRNA seq	sm logFC	sm logCPM	sm PValue	sm FDR
AGCAATATCATCTCTGAGACGAGA	-6.67414	5.38608	0	0
AGAATACGCTATGTTGGACTTAGA	-6.35412	5.34059	0	0
TTCTAGTTCGTCGATATGTTGAAC	-6.82669	4.76677	2.46214e-293	8.75429e-287
CGACACCGGAACTTAGGGCCT	-6.29945	4.93872	2.32205e-253	6.19216e-247
GAAGCGTCGTTCGGACCGCCT	-3.00239	5.49058	9.47522e-239	2.02139e-232
ATGTTGGACTTAGAATATGCT	-7.87172	4.40155	5.24982e-171	9.33304e-165
GAACTAGAAAAGACATTGGACATA	-6.65241	4.14919	1.20765e-111	1.84024e-105
ATTCCGGACATCTCCCATTTT	-6.33324	3.44094	1.16029e-109	1.54706e-103
ATAGAATCTGTAAAACGAGAA	-4.58943	3.49957	5.35184e-108	6.34294e-102
TTTCAAGTCGTCTAAAGAACAGTT	-6.37469	3.23269	9.61012e-102	1.02508e-95
TTGTTGATCGGATGGTAGAAA	-10.1414	2.65115	1.35951e-76	1.08553e-70
TTACTATTTCCATCTTCGAGA	-6.4591	3.01265	1.42476e-76	1.08553e-70
AATCTATCTGGCTTGGTATCTGAG	-4.97949	2.83209	2.79202e-72	1.86136e-66
TGTCCAATGTCTTTTCTAGTTCGT	-7.0354	2.67325	4.43799e-72	2.78463e-66
AGAATACGCTATGTTGGACTTAG	-6.84996	2.49306	1.33756e-61	6.48513e-56
ACCATCTGGAATACTTGAACTACC	-6.20472	2.38924	3.83337e-59	1.70372e-53
TCGGTGGATCTTAGAAAATTA	-7.96922	2.75958	7.15277e-54	3.05186e-48
AACTAGAAAAGACATTGGACATAT	-6.31818	2.49866	1.34771e-51	5.13417e-46
TAGAATACGCTATGTTGGACTTAG	-7.07466	3.2285	1.79203e-50	6.37168e-45
GGAAGCGTCGTTCGGACCGCC	-2.7019	3.23854	6.20847e-50	2.0695e-44
TTTCAAGTCGTCTAAAGAACA	-7.2234	2.03245	3.41863e-45	1.04187e-39
TGTTGATCGGATGGTAGAAAC	-7.08636	1.90288	4.4905e-45	1.33052e-39
CGGATGGTAGAAACATAGGTCT	-5.8196	2.02237	2.8124e-43	7.89448e-38
ACTTAGAATACGCTATGTTGGACT	-5.79294	1.99556	7.56488e-42	2.06903e-36
TCCAAAGACGTAGATTGACCGTCT	-2.67745	3.1911	1.71664e-40	4.57771e-35
CGGAAGCGTCGTTCGGACCGC	-3.10366	2.63547	2.92949e-40	7.62146e-35
AAAGCTTCCGAAGCTGTGGCT	-8.00768	2.79952	2.70681e-39	6.87446e-34
TATCAAGATCCATCTTACTCT	-6.56895	6.29842	2.90888e-39	7.21585e-34
GAAAAGACATTGGACATATTCCAG	-6.1389	1.80977	3.27256e-39	7.9335e-34
CAAGTCGTCTAAAGAACAGTTGCT	-7.10649	1.92562	1.90164e-38	4.40961e-33
GTCGTTGTAGTATAGTGGTAAGTA	-0.98355	6.62475	4.06448e-38	9.22439e-33
AAAGACATTGGACATATTCCAGGT	-6.14913	1.82539	4.37741e-38	9.72761e-33
GCGGGTCGCCGCGTGCCGGCC	-1.06557	5.7995	2.26225e-37	4.82616e-32
CCGTTCGGCGGAAGCGTCGTT	-2.99155	4.31428	5.17428e-36	1.02208e-30
TGTTGATCGGATGGTAGAAACA	-6.76077	1.5936	6.43764e-36	1.24852e-30
TCTAGTTCGTCGATATGTTGA	-5.38637	1.98363	6.79986e-36	1.29522e-30
TAGGTCTTTAATCCCATATAGG	-6.89164	2.54028	7.97061e-36	1.49158e-30
TTATCAAGATCCATCTTACTCT	-5.61834	1.82654	4.16538e-35	7.66049e-30
ATTCTAAGTCCAACATAGCGT	-6.6786	1.51621	6.25028e-34	1.11116e-28
TCTAGTTCGTCGATATGTTGAACT	-5.43216	1.65417	5.4125e-33	9.16405e-28
AAAAAGAGAATAATGAAATGCATC	-6.95552	1.7814	6.22928e-33	1.02224e-27
TAACTATATATAAACTTTGCACCT	-7.4151	2.2227	2.34941e-32	3.71232e-27
CGCTATGTTGGACTTAGAATA	-5.90447	1.58795	4.89795e-31	7.57173e-26
TTGTTGATCGGATGGTAGAAAC	-8.85404	1.4073	7.43003e-31	1.1322e-25
ATCAAGATCCATCTTACTCTT	-5.22186	1.82443	3.33125e-30	5.00471e-25
ATTTCGCGAGGGAATGAGTCCTTG	-8.74759	1.30826	1.14108e-29	1.69049e-24
TTCGAATCCTGTCACCTTGACCA	-0.761021	6.59268	1.65532e-29	2.41874e-24
CCTATATGGGATTAAAGACCTATG	-9.08823	1.63168	1.71831e-29	2.47685e-24
TCTGTCGAGTTTCTACATTAG	-6.34606	2.0144	2.44284e-29	3.42856e-24
ATCGGATGGTAGAAACATAGGTCT	-6.45731	1.30932	6.47066e-29	8.96372e-24
CCTATATGGGATTAAAGACCT	-6.70261	2.86578	7.87072e-29	1.07634e-23
TGTATCCGTCGGAAAGCCGAA	-9.12026	1.66133	9.64528e-29	1.28604e-23
AAAAGACATTGGACATATTCCAGG	-6.51034	1.35878	1.54608e-28	2.03599e-23
AATGGGAGATGTCCGGAATGA	-6.24439	3.34783	1.58086e-28	2.05641e-23
AGAATAGAATCTGTAAAACGAGAA	-5.71971	1.42026	1.05043e-27	1.33389e-22
AGTCCGTTCGGCGGAAGCGTC	-2.11234	2.99576	1.03372e-26	1.28214e-21
CTCTAGTTCGTCGATATGTTGAAC	-9.24082	1.77786	1.55015e-26	1.90058e-21
ATGTTGGACTTAGAATATTCT	-6.41374	1.27117	3.27162e-26	3.96561e-21
AAATTCCAAAGACTGTATAGAATC	-8.56956	1.142	4.05883e-26	4.81048e-21
AGAGAAAAGGTCTTACAAGGTC	-5.70663	1.40313	8.00072e-26	9.27622e-21
TCTAGTTCGTCGATATGTTGAAC	-8.55435	1.12864	8.6209e-26	9.8878e-21
ATTTTGGACTTAGAATATGCT	-8.62926	1.19603	9.0984e-26	1.03245e-20
AGAGCTTCAGAAGCAGTGGCT	-5.80621	1.49889	1.1538e-25	1.2955e-20
GAATACGCTATGTTGGACTTAG	-5.68579	2.82603	1.34749e-25	1.49721e-20
AGAAGAGAATAAGGAAGAAAACTC	-2.06217	2.85657	1.71965e-25	1.89103e-20
AAAATTCCAAAGACTGTATAGAAT	-4.71189	1.35693	2.23755e-25	2.43543e-20
TGGACTTAGAATATGCTATGT	-8.50441	1.08072	5.56741e-25	5.99857e-20
TAATACAAAACATATTCGAGGATA	-6.57651	2.23306	9.05363e-25	9.65723e-20
CTATCTGGCTTGGTATCTGAGATT	-6.2911	1.15586	1.8225e-24	1.88739e-19
TTCTAAGTTCAACATATCGACGT	-7.21376	2.85217	2.75969e-24	2.80351e-19
TGGACTTAGAATAATTTTCTA	-8.53498	1.1082	6.46099e-24	6.50165e-19
GTCCCAAATTTGCAACGTGTCTGT	-8.59717	1.16636	7.38311e-24	7.29198e-19
ATCTATCTGGCTTGGTATCTGAGA	-4.68541	2.07363	4.64679e-23	4.38637e-18
CAGTCTCCAAGCCCATCGGAAC	-7.28717	2.10338	1.29956e-22	1.195e-17
GTCCGTTCGGCGGAAGCGTCGT	-1.73774	3.01507	1.45794e-22	1.32918e-17
AAGTCCGTTCGGCGGAAGCGT	-2.42955	2.75155	1.68762e-22	1.51272e-17
TAGCAAGATCCATCTTACTCT	-8.32857	0.918102	3.42175e-22	3.04157e-17
TCTAAGTTCAACATATCGACGAAC	-6.07199	0.954351	5.60744e-22	4.90269e-17
GGCTAGAGATCGTCGATTCGA	-1.11079	4.36445	6.36942e-22	5.52363e-17
GAACTAGAAAAGACATTGGACA	-6.95264	3.51203	1.18011e-21	9.99039e-17
AAAATCTTGATCGATTTAGTC	-5.33383	1.06555	2.42271e-21	2.01893e-16
AAATAAACAAGAACTTAGGTGATC	-1.92577	5.12851	4.95271e-21	4.06378e-16
TGCACGATCGTTTAGACGAGG	-8.23217	0.830007	7.04214e-21	5.73408e-16
CATTGATAAGGATGGTCTTAGAAA	-2.67476	1.9005	9.15406e-21	7.39724e-16
TCTATCTGGCTTGGTATCTGAGAT	-8.23157	0.828915	1.18811e-20	9.52872e-16
TGAGAAGAGATAGAATAGAATC	-5.75891	3.10966	2.15575e-20	1.69079e-15
ATAATACAAAACATATTCGAGGAT	-8.17062	0.773576	5.97159e-20	4.61574e-15
CCGACACCGGAACTTAGGGCC	-5.80003	3.89462	8.83951e-20	6.78334e-15
ATGGGATAAAACTATGAACTATGT	-2.17636	2.26067	9.11069e-20	6.9415e-15
TCCAATGTCTTTTCTAGTTCGT	-6.46676	7.30341	1.15745e-19	8.69452e-15
TTTTACGGGGATAAGACTGAAA	-6.92376	1.75612	2.33596e-19	1.73034e-14
ATGTGGTTCTCACCGCTCCGAGAC	-2.90398	2.09059	4.09415e-19	2.99117e-14
AGTTTTAACAAGGACTCATTCCCT	-8.37781	0.96412	5.704e-19	4.111e-14
ACAGGGACAAACAGGTAGGCC	-8.08464	0.695579	7.97537e-19	5.70945e-14
AGATACAACCGTGGAACTTCCACT	-3.47739	1.44787	1.21556e-18	8.58679e-14
CCTATATGGGATTAAAGACCTATT	-6.48298	1.3284	1.55782e-18	1.08606e-13
ATCGTGTAAACCAAGGGATTAGGT	-5.99212	0.879141	2.2198e-18	1.52761e-13
TTAGAACCAATTATTTATTGAAAT	-5.4993	1.22161	3.93705e-18	2.67486e-13
AAATAGTAAAAACTTGATATGGCT	-8.03869	0.65381	7.83111e-18	5.18833e-13
GGAAGCGTCGTTCGGACCGCCT	-1.65738	2.74343	9.859e-18	6.37351e-13
AACTAGAAAAGACATTGGACATA	-6.15048	1.02886	1.16718e-17	7.41069e-13
ATTGGCTGTACAGAATGAAAAACT	-7.97178	0.595956	2.5219e-17	1.57312e-12
TAGTTCGTCGATATGTTGAACT	-7.99218	0.612021	2.97938e-17	1.84769e-12
TTTTCAAGTCGTCTAAAGAACAGT	-8.04394	0.660729	4.10017e-17	2.51352e-12
TTTCTTGACCTTGTAAGGCCT	-6.17149	4.11203	4.2061e-17	2.56373e-12
GGATAAGACTGAAACATATATGT	-8.26015	0.855226	5.67765e-17	3.36454e-12
TTAGCAACTGTTCTTTAGACGACT	-7.92101	0.548795	1.00648e-16	5.93137e-12
TTGATCGGATGGTAGAAACAT	-7.89763	0.529472	1.10927e-16	6.46568e-12
TCTGGCTTGGTATCTGAGATTAAT	-5.74102	0.656265	1.19267e-16	6.91405e-12
TTTTTCTTGACCTTGTAAGGCC	-8.47608	1.05768	2.0978e-16	1.19661e-11
TGAACTTAGAATACGCTATGTTGG	-6.20316	1.07283	2.36786e-16	1.34347e-11
AAGAACTTAGGTGATCCGTCACTA	-1.67916	3.23943	2.50442e-16	1.41343e-11
CAAACCGGGCACTACGGTGAGACG	-0.734095	4.86688	2.64195e-16	1.48321e-11
ATGTGGTTCTCACCGCTCCGAGA	-3.61612	1.69397	5.93809e-16	3.31622e-11
TAGAATAGAATCTGTAAAACGA	-6.1431	4.74654	7.92614e-16	4.35803e-11
CTAGTTCGTCGATATGTTGAAC	-7.81892	0.458634	9.91611e-16	5.36914e-11
AATTGTAGTTTGAGATGTTCGAAC	-5.84776	0.74958	1.06551e-15	5.74014e-11
AAGACATTGGACATATTCCAG	-8.03482	0.651505	1.09926e-15	5.89222e-11
TGAATGAACGTGTCCAGTCGGACC	-7.79307	0.43672	1.29906e-15	6.89385e-11
ATGGACCCATGACATTTGCGTAAT	-1.15978	4.41199	1.42581e-15	7.49194e-11
GTCTCGTCGTAGTTTGGCGACC	-0.992655	4.21269	1.84076e-15	9.62494e-11
TTCTTGACCTTGTAAGGCCTT	-7.79084	0.433034	3.50022e-15	1.76112e-10
CTAGTTCGTCGATATGTTGAA	-7.84888	0.486257	3.5316e-15	1.76857e-10
AACAAGGACTCATTCCCTCGCGAA	-8.39752	0.978728	3.77474e-15	1.8815e-10
AAAGCTTCAGAAGCAGTGGCT	-8.59946	1.1745	5.24884e-15	2.56825e-10
TGATTGGATCTTAGGAAATTA	-6.26597	1.13133	6.63974e-15	3.21928e-10
TGTAGATCACAACATCAGCCT	-8.91013	1.46802	7.84027e-15	3.78415e-10
AAAAGACATTGGACATATTCCAGT	-7.81543	0.454973	1.33949e-14	6.37855e-10
AAAAATTGGGAGATATCCGGA	-7.00376	1.82433	1.99857e-14	9.39126e-10
AAATCCTCTGGAAGTTCTGGCATC	-2.35533	1.58188	2.72423e-14	1.26341e-09
AACGGATTATGTAAGAGAGGT	-6.90628	2.55726	3.06591e-14	1.41572e-09
TGGAATATGTCCAATGTCTTT	-6.53263	2.19621	3.54608e-14	1.62339e-09
AATGGGACAATAATAGAGATAAGG	-2.16112	3.47111	5.17985e-14	2.29261e-09
TTTCAAGTCGTCTAAAGAACT	-8.87113	1.43189	5.57773e-14	2.44839e-09
AGCGAACGTGAACTGCCGTTGAGG	-7.64879	0.308667	6.41348e-14	2.79227e-09
TTTCAAGTCGTCTAAAGAACAGT	-7.68308	0.340209	1.05388e-13	4.55117e-09
TTTTCTTGACCTTGTAAGGCC	-5.54649	1.74986	1.44594e-13	6.19413e-09
TTACTGTTAGACCACCATTATTGG	-4.75812	0.551473	1.83521e-13	7.76809e-09
AGGATTGGACTTTAAATAAATAGG	-3.04456	1.08552	2.27431e-13	9.51347e-09
ATGTAAGAGTCCATTGATAAGGAT	-2.22679	1.6505	2.45445e-13	1.02269e-08
TTCTAAGTTCAACATATCGACT	-7.5265	2.34636	2.6605e-13	1.09995e-08
TGGACTTAGAATATTCTTCTA	-7.55729	0.23016	2.88512e-13	1.18821e-08
CGGAAGCGTCGTTCGGACCGCC	-2.0964	2.22803	3.02717e-13	1.23716e-08
ATGAAAATTAGGCCGCTGGTCTGT	-1.41058	2.73717	3.41509e-13	1.39037e-08
ATCCGATGAATCTGATCCATGCTC	-3.58089	0.885325	3.59012e-13	1.45056e-08
TCTGGAATACTTGAACTACCATCT	-7.75802	0.405783	5.58517e-13	2.23062e-08
TTCAAGTCGTCTAAAGAACAG	-4.56018	0.38336	5.83472e-13	2.29658e-08
GAAAAGAAAAAATCCGACTAAAA	-8.50064	1.08454	6.39245e-13	2.4795e-08
TTCTAAGTTCAACATATCGACG	-5.71902	3.05513	6.47709e-13	2.50323e-08
ATTTTCTAAGATCCACCGATTT	-4.93067	0.711865	7.72328e-13	2.95276e-08
TATAATACGCTATGTTGGACTTAG	-7.52367	0.200386	8.50621e-13	3.24047e-08
TGATCCATGGATCTCCGATCG	-0.788595	4.29097	8.61162e-13	3.26895e-08
CTGGAATACTTGAACTACCATCT	-4.85164	2.2385	9.63631e-13	3.64495e-08
CGGGACACTGCGAGGTGGGTAG	-0.706396	4.52236	9.89013e-13	3.72774e-08
ATAATTTTCTAAGATCCACCGATT	-7.49116	0.172675	1.26209e-12	4.6907e-08
TGGAATACTTGAACTACCATCT	-4.93192	3.26661	1.2785e-12	4.73519e-08
GGATGGTAGAAACATAGGTCT	-7.59376	0.261965	1.50719e-12	5.52464e-08
AGGAGACATTTTGGAGCAAAAGCT	-1.88223	2.03038	1.64912e-12	6.00363e-08
CATTTGGATTGATTTTCCTCT	-7.80944	0.452534	1.91321e-12	6.94138e-08
AACTTATTTGATCAATAGACGCCA	-7.45782	0.144412	2.05955e-12	7.44697e-08
ATTTCTAGTTCGTCGATATGT	-7.5221	0.199082	2.18439e-12	7.87172e-08
TATAATAGAATCTGTAAAACGA	-8.73606	1.30619	2.19744e-12	7.89205e-08
CCGACACCGGAACTTAGGGCCT	-5.46761	1.20328	2.23565e-12	8.00237e-08
TCCGTTCGGCGGAAGCGTCGT	-1.58626	2.28711	2.36939e-12	8.4527e-08
TTCTAGTTCGTCGATATGTTG	-7.48992	0.171361	2.39577e-12	8.51834e-08
AGCTCAGTGGTAGAGCAATTGACT	-0.991602	4.61507	2.73009e-12	9.64275e-08
AGAAGAGAATAAGGAAAAAAACTC	-2.11238	1.89547	2.83995e-12	9.99764e-08
AATTCTGATCGCTTTTACGCG	-0.807432	5.91455	3.06938e-12	1.07698e-07
AAGGTCAAGAAAAAGAGAATAATG	-5.37579	0.337834	3.28151e-12	1.14388e-07
TACGGGGATAAGACTGAAACAT	-5.39728	0.358266	3.48745e-12	1.20387e-07
AAACTGAATCTGAGACTCTGATCT	-8.0258	0.648048	3.50378e-12	1.2056e-07
TGCTATGTTGGACTTAGAATA	-5.90426	0.802429	3.63011e-12	1.24506e-07
TCCAATGCTTTTTCTAGTTTCGT	-5.42792	0.380723	4.36144e-12	1.47222e-07
AATGGACCAAAGGCCCTTAAACCT	-2.73167	1.07045	5.40852e-12	1.8085e-07
AGAATAGAATCTGTAAAACGA	-5.63138	6.03281	5.93616e-12	1.97872e-07
ATTTTCTAAGATCCACCGATA	-5.42228	3.8516	7.11423e-12	2.35669e-07
GGAATACTTGAACTACCATCT	-7.38776	0.084801	7.37298e-12	2.42733e-07
TTCTAAGTCCAACATAGCGTATT	-7.38776	0.084801	7.37299e-12	2.42733e-07
TTGAGAAGAGATAGAATAGAA	-7.07954	1.91715	7.52307e-12	2.46912e-07
AGTCTCGTCGTAGTTTGGCGAC	-0.736363	4.76672	7.97681e-12	2.61001e-07
ACTTAGAATACGCTATGTTGGA	-5.71157	1.43304	8.46626e-12	2.7449e-07
TCTTTTCTAGTTCGTCGATATG	-6.093	0.97407	9.48284e-12	3.05591e-07
CCTACACCGGAACTTAGGGCC	-7.97867	0.606187	1.08095e-11	3.45443e-07
AAGACATTGGACATATTCCAGG	-5.7685	0.689496	1.08167e-11	3.45443e-07
CTAGTTCGTCGATATGTTGAACT	-5.33702	0.306964	1.29405e-11	4.10018e-07
ACGGGCCGCAACAGCAATATCTGC	-0.635687	4.6884	2.05486e-11	6.37167e-07
AAGTGGATGAGAAATTTCATAACT	-7.46341	0.149708	2.29428e-11	7.09344e-07
AAGACAGAAAAGAGTAGAGAA	-7.315	0.0240219	2.41179e-11	7.4138e-07
TGACGGAGTCACAATAAACTC	-5.39766	0.355086	2.43125e-11	7.45212e-07
TTATCAAGATCCATCTTACTC	-5.63732	2.26152	2.45832e-11	7.51352e-07
TTTCTACCATCCGATCAACAAG	-5.26531	2.823	2.5535e-11	7.78213e-07
AGAGATAAGGAGACATTTTGGAGC	-1.80356	2.74115	2.58333e-11	7.85061e-07
AATGGATTATGTAAGAGAGGT	-8.6625	1.23858	2.63509e-11	7.98167e-07
ATTGATAACTGTGAATTGACAAGT	-7.31413	0.0226605	2.64142e-11	7.98167e-07
CACCTCGGAGAGAAACTACTC	-4.80065	1.45676	2.77409e-11	8.35887e-07
AAACAAGAACTTAGGTGATCCGTC	-1.71514	1.94386	3.04473e-11	9.12281e-07
ATCTAGTTCGTCGATATGTTGAAC	-5.18164	0.172822	3.93706e-11	1.16654e-06
TTGGACTTAGAATATGCTATGT	-7.31293	0.0212994	4.13345e-11	1.22134e-06
AATTCCAAAGACTGTATAGAATCG	-5.62735	0.557908	4.25821e-11	1.25473e-06
ATTAATCACCCTGAGCATAAATGG	-7.27631	-0.00874159	4.58883e-11	1.34103e-06
ATTCTAGGATATGCAAAAGTTATC	-7.27631	-0.00874159	4.58884e-11	1.34103e-06
AGAGATGGGGTCTTACAAGGTC	-7.27719	-0.00737006	4.80087e-11	1.39535e-06
GACTTGAGGATTGTTGATAAAAGA	-1.7178	1.97509	4.87126e-11	1.41197e-06
TTCGGACCAGGCTTCATTCCCA	-4.92919	2.3145	5.23411e-11	1.50487e-06
TCGGACCAGGCTTCATTCCAC	-4.6824	7.32398	5.94908e-11	1.70126e-06
GAAAAGAAAAAATCCGACTAAAAA	-5.17817	0.172227	6.18462e-11	1.75919e-06
TCGATATGTTGAACTTAGAATA	-6.07835	0.974604	6.9788e-11	1.96933e-06
TCGGTGGATCTTAGAAAATTATTC	-7.39353	0.0901721	7.03489e-11	1.97992e-06
TTTTCTTGACCTTGTAAGACCC	-7.48424	0.168735	7.36073e-11	2.04999e-06
TTTGAACTTGTGTATTTTGAATT	-7.23745	-0.0408522	8.51209e-11	2.35834e-06
AAAAAATGGGAGATGTCCGGA	-5.10887	1.37035	8.96854e-11	2.47196e-06
TTTTTCTTGACCTTGTAAGACC	-5.69355	1.41962	9.03726e-11	2.48448e-06
AGAAAAGACATTGGACATATTCCA	-5.18207	0.177485	1.01475e-10	2.78253e-06
ACCAGAATCATTGTCGTGTAGAAA	-1.0523	3.14599	1.13423e-10	3.09424e-06
TTCTAAGTTCAACATATCGACTT	-4.74656	1.03891	1.23256e-10	3.34539e-06
ATCCCATTGTGTATCTCAAATGCT	-2.54064	1.02299	1.37681e-10	3.71799e-06
AGACCATCCTTATCAATGGACTCT	-3.26302	1.50995	1.82918e-10	4.87783e-06
CGGATACAAGATCTTCCACCT	-7.38142	0.0807767	1.89091e-10	5.01736e-06
TTTTCTAGTTCGTCGATATGT	-7.50279	0.180564	2.08026e-10	5.4654e-06
TTGGACTTAGAATAATTTTCT	-7.1987	-0.072312	2.36386e-10	6.16755e-06
TTTCTGCATATCCTCGAATATG	-6.90479	1.75388	2.36486e-10	6.16755e-06
AATACGCTATGTTGGACTTAG	-5.80541	0.726838	2.45582e-10	6.3736e-06
TTCGAATCCTGTCCCCGCATCCA	-1.00537	4.63918	2.70494e-10	6.95249e-06
AATTCTAGGACCAAAAACTGTTCT	-2.63621	0.99574	2.73364e-10	7.00937e-06
AGACTTGAACTTCCACATACTAAA	-3.55506	0.35746	2.87082e-10	7.34346e-06
TCCGTTCGGCGGAAGCGTCGTT	-1.88626	3.34845	2.94834e-10	7.5237e-06
GTTCGAATCCTGTCCCCGCATCCA	-1.10446	3.7605	3.25182e-10	8.27832e-06
TATATCCCATTTCTACCATCTG	-9.45966	2.00003	3.31518e-10	8.41952e-06
TTTCTAGTTCGTCGATATGTT	-7.1565	-0.107332	3.52717e-10	8.91546e-06
TCAGTAGTCGAGAGGCATCAC	-7.72056	0.378087	3.75501e-10	9.4466e-06
TTTAGAACTCCAATAACATAGACT	-2.20752	2.11168	3.91243e-10	9.79641e-06
AAGGACCATAAACTAAAAAGTTTC	-0.672607	4.87692	3.97969e-10	9.91826e-06
TATTCCAGGATATGCAAAAGAA	-7.85187	0.495389	4.28516e-10	1.06547e-05
AAAGAGAATAATGAAATGCATC	-4.9261	0.706745	4.58333e-10	1.13431e-05
ACACGATGTTCAATAGATTTAGAT	-7.23279	-0.0449946	4.65121e-10	1.14509e-05
AATAGAATCTGTAAAACGAGAA	-7.19365	-0.0778775	4.6622e-10	1.14509e-05
GGGGATAAGACTGAAACATATATG	-7.19365	-0.0778775	4.6622e-10	1.14509e-05
TTACAAGGTCAAGAAAAGGCC	-8.18643	0.798987	4.73819e-10	1.15836e-05
AAACTAGAAAAAGCATTGGATA	-8.08329	0.704723	4.74857e-10	1.15836e-05
TTTTCTTGACCTTGTAAGGCCT	-7.39738	0.0915158	4.9722e-10	1.20539e-05
ATTAGAGGTAGAGATAGATATC	-4.94091	2.34078	5.24339e-10	1.26825e-05
TCAAGATCCATCTTACTCTTT	-8.56813	1.15275	5.59396e-10	1.34998e-05
TTTTCAAGTCGTCTAAAGAAC	-3.66867	0.455091	5.81081e-10	1.39915e-05
AGGATATCACAATCTATTTATAGT	-7.11223	-0.144599	5.82677e-10	1.39983e-05
AGAATATGCTATGTTGGACTTAGA	-7.11319	-0.143187	5.87724e-10	1.40562e-05
TCTGAGACGAGATTTCACAAAAAG	-7.11319	-0.143187	5.87725e-10	1.40562e-05
TAGGTCTTTAATCCCATATAGGTA	-7.15805	-0.10593	6.13232e-10	1.46335e-05
TAAGTAACTGTATTAGCAACTG	-5.14724	1.75426	6.94644e-10	1.65392e-05
TCTAGATAAAACACAATAATTG	-7.30715	0.0185786	7.2076e-10	1.71228e-05
AATAGTTCAGGATTTAATTGGATT	-0.992214	3.13894	7.25453e-10	1.7196e-05
AGACATTGGACATATTCCAGG	-5.91616	1.61488	7.64075e-10	1.80313e-05
CTGGAATATGTCCAATGTCTTT	-7.11106	-0.146011	7.78193e-10	1.82836e-05
TTTCAAAATACACAAGTTCAAACT	-7.11106	-0.146011	7.78194e-10	1.82836e-05
TTCCGAACGGATTTTGATCCTTGT	-4.25846	0.939051	7.99437e-10	1.87213e-05
AGAGGATGTCAACCAGATCTGT	-7.1144	-0.141774	8.02458e-10	1.87299e-05
GATCACCGTCGTACTATCTTGTA	-1.65523	1.831	8.12394e-10	1.89204e-05
AAAGGCATGAGAGAATGAACGGAC	-4.99867	0.0249207	8.71399e-10	2.02504e-05
ATTAGAACCAATTATTTATTGAAA	-7.06861	-0.179917	1.06421e-09	2.44646e-05
CCTATATGGGATTAAAGACCTA	-7.06758	-0.18134	1.21884e-09	2.79591e-05
ATTTCTAGTTCGTCGATATGTTGA	-4.33785	0.206023	1.23937e-09	2.83691e-05
GTCTGTGATCCATGGATCTCCGA	-1.13371	2.70936	1.27345e-09	2.90245e-05
GGGAGACAACTAAACTGAAATAGA	-1.18417	2.60296	1.34832e-09	3.06003e-05
TCCAAGCGAATGATGATACTTT	-5.35629	0.329689	1.40288e-09	3.17035e-05
TGTTAAAGGGAGAACTGCGAGAA	-0.881958	3.70704	1.43126e-09	3.22767e-05
ATCCAATCAAACGCTATGTTAGAC	-7.32414	0.0294721	1.43531e-09	3.22995e-05
CCTTTCGGCGGAAGCGTCGTT	-3.19827	0.756701	1.52075e-09	3.41504e-05
ATGGGATATAAACCTGATACCT	-8.28013	0.886393	1.53155e-09	3.43205e-05
ATACGCTATGTTGGACTTAGAATA	-7.37705	0.0794361	1.60041e-09	3.55649e-05
AGGAATATCATCTCTGAGACGAGA	-7.37705	0.0794361	1.60041e-09	3.55649e-05
ATTGAGAAGAGATAGAATAGAATC	-4.95982	-0.0064645	1.79774e-09	3.97841e-05
TCTCGTCGTAGTTTGGCGACC	-1.06788	6.73874	1.83148e-09	4.04469e-05
CCTTTCTGACTCGGCCTGGCCCG	-1.69152	2.06495	1.85599e-09	4.09035e-05
TTTGAACTTGTGTATTTTGAAA	-7.07125	-0.177071	2.03658e-09	4.46988e-05
TCTACCATCTGGAATACTTGAACT	-7.19027	-0.0792677	2.06051e-09	4.5131e-05
ATATATATATATATATATAGGACT	-7.02262	-0.217567	2.07265e-09	4.53039e-05
CCCGTAAAAAAAGTTGTAACTC	-5.3923	0.352583	2.13823e-09	4.64518e-05
AGGAGATACAACCAAAGTAGAAAC	-2.48094	0.872253	2.28958e-09	4.96388e-05
ATGGGGCCGCTTTGCGGTGGGACT	-7.02486	-0.214699	2.72122e-09	5.87581e-05
AGGAAACGTAGTCTGAAAACAGA	-2.54456	0.923332	2.79087e-09	5.9898e-05
TTTATGGCAAAGCTTCGGCTT	-7.02135	-0.218999	2.8091e-09	6.01683e-05
GCCGGCCGGGGGACGGACTTGGA	-5.43666	2.80212	2.93548e-09	6.24988e-05
TTTGAACTTGTGTATTTTGAA	-5.76371	4.4383	3.29825e-09	6.99433e-05
ATGGGATATCAACCTGATACC	-7.17402	2.823	3.4292e-09	7.25759e-05
ACAGAATCCAATTAAATCCTGAAC	-1.50743	1.89106	3.51792e-09	7.41593e-05
TTTGAACTTGTGTATTTTGAAACA	-7.44344	0.1378	3.60377e-09	7.56698e-05
TTCTGGTCTTTTTTTCTTGAC	-6.20297	3.32441	3.64769e-09	7.64416e-05
TTGGGATAAGAAGTCGGGTCT	-6.97616	-0.254738	3.75943e-09	7.86288e-05
TAGGCTCTGGTCCGAAAGGGCG	-2.3896	0.906837	4.06909e-09	8.42791e-05
TCGGACCAGGCTTCATCCACC	-4.68634	5.36711	4.12944e-09	8.53633e-05
GAGAAAAGGTCTTACAAGGTC	-5.47894	2.35087	4.20683e-09	8.6795e-05
TCGGACCAGGCTTCATCCCAC	-4.6554	5.44737	4.32492e-09	8.88876e-05
TCGGACCAGGCTTCATTCCCA	-3.81182	7.32633	4.33731e-09	8.89707e-05
AAACGTTTAGAAAGAGATGGG	-5.57962	1.30233	4.5826e-09	9.38219e-05
ATTTTCAAGTCGTCTAAAGATT	-5.29394	0.27743	4.62098e-09	9.43711e-05
TTGGACTTAGAATAATTTTCTA	-4.29822	0.168435	4.62712e-09	9.43711e-05
ACCGACACCGGAACTTAGGGCC	-5.20268	1.46237	4.77496e-09	9.70153e-05
TCAACTTTGGATCCAGTTTTCTAC	-1.05875	2.83823	4.92169e-09	9.9617e-05
AGCAACTGTTCTTTAGACGACT	-4.87862	-0.076342	5.04453e-09	0.00010191
ATTGATAAGGATGGTCTGAGGGGC	-3.77429	0.202255	5.2383e-09	0.000105227
TAACTCTAACTGTCCTAAGGTAG	-0.614913	4.30896	5.64367e-09	0.000112522
AAAACAATTTTATTTTCGTGGGAT	-7.02713	-0.213264	5.98367e-09	0.000118416
TAGCAACTGTTCTTTAGACGACTT	-7.02713	-0.213264	5.98368e-09	0.000118416
AATTGGCTGTACAGAATGAAAAAC	-7.0743	-0.175646	6.43732e-09	0.000126688
TGACTCGAACGAATTAGAGGT	-5.29587	3.40383	6.45519e-09	0.000126806
AAGGTTGTCAACCAGATCTGGT	-7.47595	0.153684	6.97718e-09	0.000136808
TTCTTTTGCATATCCTGGAATATG	-6.92812	-0.292905	7.20727e-09	0.000140544
AGGATGGTAGAAGAATATTCTA	-4.95326	-0.0119491	7.47512e-09	0.000145237
TAGAAAAGACATTGGACATATTCC	-6.97327	-0.257626	7.51527e-09	0.000145751
TTTACGGGGATAAGACTGAAAC	-7.10517	-0.148833	7.8211e-09	0.000151407
TTTTGCATATCCTGGAATATG	-5.80069	5.16741	7.91085e-09	0.000152867
CATGTGGTTCTCACCGCTCCGAGA	-2.61311	1.08098	8.09717e-09	0.000155903
TTCTAGTTCGTCGATATGTTGA	-5.95091	0.825505	8.76477e-09	0.00016815
TAGGACCAGGCTTCATTCCCC	-5.83469	6.42092	8.93423e-09	0.000170481
AAACTAGAAAAAGCATTGGATATA	-6.9294	-0.291449	9.25409e-09	0.000176269
TGTCCGGAATGATATTTGTAAT	-4.92149	-0.0371755	9.2907e-09	0.000176651
AAAGTCTGAACAAGATCTGATCCT	-0.887504	3.67146	9.57189e-09	0.000181674
TCCAAGCGAATGATGATACTT	-5.28085	3.89433	1.01353e-08	0.000191565
ATAGGACTTCTGTTACCTTATAGG	-6.92568	-0.295815	1.01469e-08	0.000191565
GGAATAGAATCTGTAAAACGA	-5.02666	0.0502232	1.10011e-08	0.000206593
ATGGCTCAAACACTTGAAGTGACA	-7.36833	0.062854	1.14277e-08	0.000214082
ATGGACAAAAAGTTTGGGAAATA	-1.08201	2.68598	1.146e-08	0.000214082
ATCCTATCTGAGCTTTTAGTCGGA	-7.37225	0.0780959	1.18787e-08	0.000221129
GAACTAGAAAAGACATTGGAC	-5.51771	3.37942	1.24572e-08	0.000231091
TTCTAAGTTCAACATATCGAC	-5.28193	6.33038	1.26806e-08	0.00023442
ATTACGGACTTTGACCCAGAATCT	-0.928999	3.09695	1.36655e-08	0.000251754
ATCTCGACCGTCGATCTCGATTGA	-1.42883	2.01878	1.39221e-08	0.00025604
ATTTCTGACTTAAACCGTAAAAGG	-2.11641	1.05671	1.45952e-08	0.000267496
TTTGAGACATCTCGCGGAAGA	-5.0678	0.0782423	1.50375e-08	0.000274658
GCTCTGGTCCGAAAGGGCGTGGA	-1.1361	2.5815	1.60488e-08	0.000291264
TAGGACCAGGCTTCATCCCCC	-6.59694	4.45185	1.64841e-08	0.000298018
AGTCTCGTCGTAGTTTGGCGACC	-0.852652	7.33693	1.75608e-08	0.000315878
TGGTAGAAACATAGGTCTTTA	-6.32871	1.19259	1.77469e-08	0.000318688
TCTGTAAAACGAGAAAATAAT	-6.54887	3.11445	1.86899e-08	0.000334496
ACCGACACCGGAACTTAGGGC	-4.26073	0.138819	1.91475e-08	0.000342111
AGTGTAGAAAACAATTTTTGTGAT	-4.79081	-0.147279	1.92157e-08	0.000342756
TTCTAAGTCCAACATAGCGTATTC	-7.22376	-0.0477539	2.01923e-08	0.000359575
AATCTATTGAACATCGTGTTTT	-5.26874	0.247959	2.09798e-08	0.000372355
ATTCCACTCAATGATCGTTCTTTG	-0.588912	4.44434	2.18162e-08	0.000385718
AGGAAACGTAGTCTGAAAACAGAG	-3.03671	0.956672	2.18412e-08	0.000385718
TTTCTGGTCTTTTTTTCTTGAC	-5.04149	1.31555	2.27653e-08	0.000401374
TTTTCTTGACCTTGTAAGACC	-5.8262	4.20001	2.39392e-08	0.000421336
CCAGTGTGAACCGTCGGATCATA	-6.923	-0.297269	2.40161e-08	0.000421336
CGACGAGATGATCAAAAGGTC	-6.923	-0.297269	2.40161e-08	0.000421336
AACCCGTTCTGTAATTTCTTTACC	-0.779923	3.54748	2.45023e-08	0.000429161
TGAATATTGTTTTGAATGTGTT	-6.9698	-0.259068	2.4585e-08	0.000429903
AGACGCCAAAGCAGTGTAGAAAAC	-6.82586	-0.373927	2.53272e-08	0.000440714
ATTAGCAACTGTTCTTTAGACGT	-6.82476	-0.375405	2.62869e-08	0.000455187
TTTTTGATCGGATGGTAGAAA	-6.82476	-0.375405	2.6287e-08	0.000455187
ACACAGGACTGTCTCTAATCCATG	-2.9283	0.542857	2.73881e-08	0.000473485
GACCGAAAGATAGTGAACTTTACT	-6.87417	-0.33652	2.75551e-08	0.000474834
TAAATGAGATTTTCAAGTCGTC	-7.81654	0.46929	2.79697e-08	0.000481201
AACAAGATTCGTTTTCTAAGCGCT	-2.24647	1.4253	2.81664e-08	0.000483804
TAGAAAAGACATTGGACATATT	-5.72143	0.642438	2.85499e-08	0.000488869
TCAAGGCGGTCCGAACGACGC	-3.36334	0.47254	2.85529e-08	0.000488869
ACTTGAGGATTGTTGATAAAAGAG	-1.81182	2.13182	2.99928e-08	0.000511879
TTTTGCATATACTCGAATACC	-6.50132	3.09457	3.03126e-08	0.000516511
AGACATGTCTTTGAAGTTGGACA	-2.32732	1.20064	3.11722e-08	0.000526948
GGGAAAATAGAGCCTGGTGTT	-6.82718	-0.372448	3.15975e-08	0.000533293
AGTAATTTGTTAATCTATCTGGCT	-3.18316	0.336111	3.44851e-08	0.00057746
TTCCGGTGTCGGTGACCGATC	-6.82322	-0.376882	3.67323e-08	0.000613165
TAATACAAAACATATTCGAGGAT	-4.71679	0.515412	3.91648e-08	0.000652749
AAAAACTCCCAAAGACTAAGGCCT	-4.74822	-0.179774	4.12474e-08	0.000685317
ACCGAAAGATAGTGAACTTTACTC	-6.77132	-0.416928	4.72373e-08	0.000779979
TGGAGTGGATTCCAATGGCATC	-6.77132	-0.416928	4.72373e-08	0.000779979
TACTATTTCCATCTTCGAGAT	-6.08204	1.77545	4.8264e-08	0.000794471
AAAAAAGAAAAAATCCGACTAAA	-6.77247	-0.415439	5.08371e-08	0.000834253
TTCTAAGTCCAACATAGCGTA	-5.57245	2.46031	5.12763e-08	0.000838878
CAATGCCAAGAGCAAACGGGA	-6.88353	-0.329186	6.17064e-08	0.000998793
TTGGACTTAGAATATGCTATG	-6.88353	-0.329186	6.17065e-08	0.000998793
AATGATATTTGTAGTAATGGCGAA	-6.82963	-0.370969	6.19661e-08	0.00100148
GAACGCTATGTTGGACTTAGGATG	-4.0797	-0.0063184	6.4122e-08	0.00103319
TGTAATACTTGAACTACCATCT	-7.36735	0.076756	6.66814e-08	0.00107281
AGGTTGTCAACCAGATCTGGT	-4.03238	-0.0453183	6.68988e-08	0.00107468
AAACAGAAAACGGAAAGAAAACTC	-1.35547	2.16199	6.72534e-08	0.00107713
TTTCTTGACCTTGTAAGACCT	-5.42645	1.69668	6.88763e-08	0.00109908
AGTTACAACTTTTTTTACGGG	-6.21117	1.89823	6.89274e-08	0.00109908
TCGACAGAATTGAGAAATCTC	-5.45473	1.68072	6.8933e-08	0.00109908
ACACAATGGGATAAAGCTATGAAC	-2.96406	0.382903	6.92318e-08	0.0011022
TTGTAAGGCCTTTTCTTGACCT	-7.14052	-0.115738	6.96464e-08	0.0011055
TTTACGGGGATAAGACTGAAA	-6.56882	1.44505	7.07034e-08	0.00112061
TCAAGTCGGAGCTTTGCTTTAACT	-6.77424	-0.413948	7.54191e-08	0.00119181
AGTCTCGTCGTAGTTTGGCGACCT	-0.943635	2.93882	8.15672e-08	0.00127761
GATTCATCGGAGAAATTGTAAGA	-2.21166	0.874775	8.51726e-08	0.00132823
AACTAGAAAAGACATTGGACA	-6.72894	1.5655	8.59804e-08	0.00133887
TAAGTAACTGTATTAGCAACTGT	-6.71579	-0.459697	8.95724e-08	0.00139277
TTATTAGAACCAATTATTTATT	-6.87023	-0.337985	9.12853e-08	0.00141734
TCTGTGGATCTTAGAAAATTA	-7.17998	-0.0820465	9.26604e-08	0.0014366
GTCCGTTCGGCGGAAGCGTCG	-1.75576	1.63973	9.35332e-08	0.00144593
AAAGTTTGGTGAGAGTTTCTGATC	-6.71463	-0.461198	9.41826e-08	0.00145176
AAGCTTCCGAAGCTGTGGCTT	-6.71463	-0.461198	9.41826e-08	0.00145176
TTCGGACCAGGCTTCATTCCAC	-3.6965	2.49183	9.47396e-08	0.00145824
AAGGAGACATTTTGGAGCAAAAGC	-3.22472	0.362044	9.58736e-08	0.00146889
ACAATGGGATAAAGCTATGAACT	-2.4575	0.742224	9.59476e-08	0.00146889
GATGGTAGAAACATAGGTCTT	-6.76775	-0.419906	1.00772e-07	0.00153778
TGTAATATGTCCAATGTCTTT	-6.76775	-0.419906	1.00772e-07	0.00153778
ATACATCAGGGTAGATCTCCC	-4.65031	-0.257484	1.07507e-07	0.00163821
TTGAAGAGTACAGTGATTGTGATC	-1.93892	1.06849	1.09084e-07	0.00165924
CCGAAGAAAAGCTTGACTGTT	-8.47638	1.07356	1.09198e-07	0.00165924
TAATCGCCCGAAAATCGTCGCTGA	-0.748855	3.46173	1.1281e-07	0.00170685
TTGATAAGGATGGTCTTAGAAACT	-3.99585	-0.076197	1.15399e-07	0.00174351
TCGAATGTCTTTTCTAGTTCGT	-5.72145	0.662995	1.18602e-07	0.00178937
ATAAGACTGAAACATATATGT	-5.19434	2.71208	1.25528e-07	0.00189119
TATTACAGCCCCAAGAAGTCGAAC	-0.648955	4.07675	1.26502e-07	0.00190071
TTTTTGTCAGATCTTTGTCGGATC	-0.74313	3.52791	1.31515e-07	0.00197027
TACTAGGATGGGTGACCTCCCGG	-1.43888	2.41788	1.31928e-07	0.00197368
TACAAGCGAATAGACCATTTATC	-6.96437	-0.260511	1.38961e-07	0.00207309
TTGTAAGGCCTTTTCTTGACC	-4.8693	2.26615	1.59774e-07	0.00235395
AATTCACGTGATCGTGACACGTCT	-1.27807	2.08615	1.61542e-07	0.00237671
TCGGACCAGGCTTCATCCCCA	-3.98108	5.56635	1.66524e-07	0.00244328
AGGTACGTAGTTTGAAAACAAAGC	-1.7262	1.65701	1.72001e-07	0.00252017
AAACAGGACCATAGTACTCAACTT	-1.32026	2.17018	1.75071e-07	0.00255137
TTTCTCTACGCTATGTTGGACT	-5.49596	0.445369	1.83669e-07	0.00264749
AATCCCGCTTAAGAAGTCCTCGGC	-0.733717	3.46821	1.87291e-07	0.00269606
GCAATATCATCTCTGAGACGAGA	-4.60059	-0.295674	1.88756e-07	0.00271348
CGGACGTTGTGTTTTAACTTC	-4.59871	-0.293398	1.89932e-07	0.00272671
CTTAGAATACGCTATGTTGGA	-5.43779	2.37528	1.91479e-07	0.00274523
TTAGAGTTGTGAATGTAAAGG	-7.52872	0.218507	1.93045e-07	0.00276397
AAAACAAGAACTTAGGTGATCCGT	-2.09172	0.873849	1.94912e-07	0.00278695
TTCTAAGTCCAACATAGCGTATTT	-6.71972	-0.456693	2.02248e-07	0.00287643
ATTGGATATCAACCTGATACC	-6.65547	-0.506812	2.02898e-07	0.00288182
GAAAAGAAAAAATCCGACTAAAT	-4.60176	-0.294219	2.05636e-07	0.00291683
TATTCCAGGATATGCAAAAGA	-5.62132	1.83717	2.06331e-07	0.0029228
AATGGACCCATGACATTTGCGTAA	-1.32665	3.42122	2.15462e-07	0.00303202
TTCGACTCCGTCCTTGGCCTCCA	-0.857881	3.03651	2.16915e-07	0.00304844
AATCTATTGAACATCGTGTTT	-6.68498	2.31803	2.23116e-07	0.00312324
CGGCGGAAGCGTCGTTCGGACC	-1.40155	1.75698	2.31498e-07	0.00323209
TATGCACGATCGTTTAGACGA	-7.32773	0.0452838	2.40162e-07	0.00333995
GCAGGCCGGGGGACGGACTGGGA	-5.24925	0.982876	2.48746e-07	0.00345482
TAGCAACTGTTCTTTAGACGACT	-5.15401	0.165662	2.57563e-07	0.00356336
TTTGCATATACTCGAATACCT	-5.33017	3.8176	2.64158e-07	0.00364513
CAAGAAAAAGAGAATAATGAA	-6.35237	1.24489	2.64776e-07	0.00364895
AGAATACGCTATGTTGGACTT	-5.54762	0.490725	2.65957e-07	0.00366049
AATAGAGATAAGGAGACATTTTGG	-2.17377	0.74252	2.67389e-07	0.00367546
TTCGGACCAGGCTTCATTCCA	-4.17587	3.15541	2.80665e-07	0.00384804
AGATGCCGGACAAAAGCCCGAGTG	-1.0334	2.502	3.01398e-07	0.00412698
AGGATGGTCTGAGGGGCTTTCTT	-4.7561	-0.176927	3.17707e-07	0.00431741
ATGCACGATCGTTTAGACGAG	-6.59663	-0.550808	3.18365e-07	0.00431741
TTGATCGGATGGTAGAAACATA	-6.59663	-0.550808	3.18365e-07	0.00431741
AAACTTCCTTTGAGTATTGGCATG	-4.6471	-0.260369	3.19294e-07	0.00431744
TGACTCGAACGAATTAGAGGTA	-4.98812	0.0146463	3.22268e-07	0.00434257
CGTAAAAAAAGTTGTAACTCT	-4.83931	3.14542	3.22435e-07	0.00434257
TTTGTAGTTGCAAAGAGCATC	-6.70936	-0.464198	3.27393e-07	0.00437916
TTCTTACTATTTCCATCTTCGA	-6.70936	-0.464198	3.27393e-07	0.00437916
GGGATAAGACTGAAACATATATGT	-6.59539	-0.552332	3.38828e-07	0.00449525
AGAATCGATCAAATTAATCTCAGA	-6.76321	-0.421393	3.41914e-07	0.00453055
TCGGACAAGGCTTCATCCCCC	-3.86876	4.14336	3.6198e-07	0.00479049
TTCTTTAGACGACTTGAAAATC	-7.61755	0.297252	3.70186e-07	0.00488696
ATTCCAAAGACTGTATAGAATCGA	-6.59806	-0.549282	3.77726e-07	0.00495583
CGGTGGATCTTAGAAAATTATTCT	-6.59806	-0.549282	3.77726e-07	0.00495583
TCTTTTGCATATACTCGAATACCT	-6.59806	-0.549282	3.77726e-07	0.00495583
TGAACTACCATCTAAATCTATTGA	-6.81471	-0.379834	4.00545e-07	0.00522348
TTTCTTGACCTTGTAAGACCC	-5.78652	1.96472	4.03613e-07	0.00525027
CCGCGGATTAAAATTTAATAGTT	-3.20283	0.0841815	4.1639e-07	0.0054033
ATGTATCCGTCGGAAAGCCGA	-4.5506	-0.333448	4.26487e-07	0.00552759
TGTAAGGCCTTTTCTTGACCT	-5.43983	0.397287	4.30147e-07	0.00556826
ATTAGCAACTGTTCTTTAGACGAC	-4.81435	0.599488	4.39233e-07	0.00567899
GACCACTGGATTGTGAACCTCAAG	-0.873139	3.18818	4.53999e-07	0.00584863
ATGACTAGCCATGCTCTCAATGGC	-1.73142	1.33173	4.55082e-07	0.00585551
ATGCAAAGTTTGGCCTCACGGTCT	-4.7837	-0.151509	4.68025e-07	0.00601097
GACGGATACATTACTCCATGA	-3.85724	-0.183897	4.68291e-07	0.00601097
TTGGACATATTCCAGGATATG	-6.59342	-0.553856	4.90624e-07	0.0062525
TATTATCAGAGTAGTTATGAT	-4.63199	2.04541	5.5416e-07	0.00700363
TTTTCGTCGAATTAAAAAATTAGA	-0.791412	3.7978	5.5504e-07	0.00700644
TAAATCTATTGAACATCGTGTT	-3.94224	-0.114669	5.60598e-07	0.00705157
TTTTACGGGGATAAGACTGAA	-4.79471	0.600106	5.76877e-07	0.00723926
AGAAAAGACATTGGACATATTCCT	-4.8519	-0.104382	5.98088e-07	0.00748651
AAAAGACATTGGACATATTCCAG	-6.53253	-0.599351	6.04888e-07	0.00752877
AAAATCACGATACATATTAGGAT	-6.53253	-0.599351	6.04888e-07	0.00752877
AATATGTCCAATGTCTTTTCTAGT	-6.53253	-0.599351	6.04888e-07	0.00752877
TCGCTTGGTGCAGGTCGTGAA	-4.20206	1.17701	6.06856e-07	0.00754446
ATGAGGATCACCGATGTAGATGCT	-6.66369	-0.500758	6.15929e-07	0.00763862
AAGAATACGCTATGTTGGACTTAG	-6.5338	-0.597813	6.29595e-07	0.00779084
CGGGATTGGACCGGATGTGGT	-4.49261	-0.374427	6.31903e-07	0.00781033
CCAATGTCTTTTCTAGTTCGT	-5.69657	3.57405	6.56783e-07	0.0080711
TCGGATGGTAGAAACATAGGTC	-6.60076	-0.547755	6.66094e-07	0.00815732
TTGGAACGACCAAGAAGAGAAG	-7.04281	-0.208957	7.0867e-07	0.00863905
AAAAAGAAAAAATCCGACTAAA	-6.53099	-0.600887	7.36484e-07	0.00891697
AATACGCTATGTTGGACTTAGA	-6.53099	-0.600887	7.36484e-07	0.00891697
CCCAATGTCTTTTCTAGTTCGT	-6.53099	-0.600887	7.36484e-07	0.00891697
TGTTAATCTATCTGGCTTGGTATC	-6.53099	-0.600887	7.36484e-07	0.00891697
TTATTGTGTTTTATCTAGATG	-7.52432	0.217214	7.70262e-07	0.00930482
AAGATTTGATTATTTTGCTTGGAC	-2.97241	0.17366	7.73016e-07	0.00932752
AAGGATGAACCAGAGAAACTCAGG	-1.65077	1.33005	7.90578e-07	0.00950716
GCTCCTGTAGCTCAGTGGATAGAG	-2.12317	0.968015	8.18544e-07	0.00975549
TTGGGACCAGGCTTCATTCCC	-0.639449	3.99549	8.67057e-07	0.010274
CGACGCTTCCGCCGAACGGACT	-6.53574	-0.596275	8.69477e-07	0.010274
GGCAATATCATCTCTGAGACGAGA	-6.53574	-0.596275	8.69477e-07	0.010274
TATCAAGATCCATCTTACTCTT	-6.53574	-0.596275	8.69477e-07	0.010274
TGATATGGCTCAAACACTTGAAGT	-6.53574	-0.596275	8.69477e-07	0.010274
TGCACGATCGTTTAGACGAGGC	-6.53574	-0.596275	8.69477e-07	0.010274
AAGTGAGACTCGACCAAACTTCCT	-6.91195	-0.300176	8.83551e-07	0.0104249
TCTGGAGTCTTCACATCTTAGCTC	-0.620069	3.82816	8.84483e-07	0.0104249
TCGGACAAGGCTTCATTCCCC	-4.25317	6.00649	9.12992e-07	0.0107371
TCAGACCAGGCTTCATCCCCC	-0.732788	3.59289	1.02703e-06	0.0119466
TTTTGCATATACTCGAATACCT	-5.60381	2.15273	1.03503e-06	0.0120262
GAGATGGGGTCTTACAAGGTC	-4.08397	0.814264	1.03726e-06	0.0120262
GTTGTAACTCTTGTTGATCGG	-3.97767	-0.0788218	1.06099e-06	0.0122614
TCTTACTATTTCCATCTTCGA	-7.9033	0.553654	1.08223e-06	0.0124708
ATGTGTTCAAGTAAATGAGAT	-6.46388	1.31867	1.08335e-06	0.0124708
GAAAAGAAAAAATCCGACTAAA	-4.53243	0.374082	1.08996e-06	0.0125283
CGCTATGTTGGACTTAGGATG	-6.46674	-0.647969	1.13619e-06	0.0130316
CGAAGAATTCGAATTACAGTAGAT	-6.46674	-0.647969	1.13619e-06	0.0130316
AGAGGATGTCAACCAGATCTG	-7.32264	0.0439351	1.14469e-06	0.0130873
GTTTCTACCATCCGATCAACAAGA	-6.4654	-0.649518	1.22306e-06	0.0137182
GTAATATGTGAATAGTCTGAACCC	-6.4654	-0.649518	1.22306e-06	0.0137182
CGTAAGCGTCGTTCGGACCGC	-6.4654	-0.649518	1.22306e-06	0.0137182
ATTGAGAAGAGATAGAATAGA	-6.4654	-0.649518	1.22306e-06	0.0137182
AACTATATATAAACTTTGCACCTA	-6.4654	-0.649518	1.22306e-06	0.0137182
GGGACAATAATAGAGATAAGGAGA	-2.12014	2.15689	1.26756e-06	0.0141875
TGAACCAGAGAAACTCAGGGAGGA	-1.58629	1.33201	1.27668e-06	0.0142746
AACATAGATGACTCTTTCTGAAGA	-4.64363	-0.261811	1.28203e-06	0.0143098
AATAAACAAGAACTTAGGTGATCC	-1.62024	2.80826	1.32613e-06	0.0147656
AGGGATTCGTCCAGTATAGTCAGC	-1.93717	0.921479	1.33784e-06	0.0148805
ATACATCGTTGGGTTACTTCAAGA	-0.762269	3.32769	1.36181e-06	0.0151155
AACTTAGAGCAACTCCAACCTTGG	-2.62837	0.7572	1.4095e-06	0.0155317
ATATAGAGCCTTTAGACTTGAACT	-2.58131	0.274598	1.43298e-06	0.0157621
AGTAAACATAATATCGTAGATTA	-7.04606	-0.188444	1.5215e-06	0.0166626
AACACGAACTTCATTTTTATTACT	-2.35085	1.51658	1.52499e-06	0.0166838
GCCGGCCGGTGGACGGACTGGGAA	-5.44181	0.42157	1.57887e-06	0.0172026
TTGGACTGAAGGGAGCTCCAT	-5.46108	4.12396	1.58961e-06	0.0172723
AATCCGGATTCTTTTTAAAGAACT	-1.56701	1.37394	1.59692e-06	0.0172933
TTATTTTCTCGTTTTACAGATT	-7.42463	0.132517	1.64655e-06	0.0177766
TCGGACCAGGCTTCATCACCC	-4.38307	4.50219	1.64968e-06	0.0177924
ATGATATTTGTAGTAATGGCG	-4.99035	0.775089	1.66683e-06	0.0179411
TAAGTAACTGTATTAGCAACT	-8.60439	1.19749	1.68857e-06	0.0181568
ATATATAGTGTAGCTGGAAGACCT	-3.75754	-0.260227	1.70635e-06	0.018311
AGGATCTGTCATATGGAACCACCT	-2.12364	0.701645	1.77847e-06	0.0190657
TCCGACTACTACAAATCAAAGATG	-0.585036	3.92413	1.86831e-06	0.0199466
ATGCACGATCGTTTAGACGAGG	-6.5398	-0.594736	1.98156e-06	0.0210225
AGAGACGAAAGTCGGCCATAG	-0.893038	2.66678	2.00424e-06	0.0212089
TCGGGCCAGGCTTCATTCCCC	-0.841702	3.58795	2.00897e-06	0.0212222
AGGCTAACTATATATAAACTTTGC	-4.72595	-0.186086	2.01041e-06	0.0212222
GCCGTCTTAGCTAAGTGGTAGAGC	-7.48883	0.188658	2.01146e-06	0.0212222
TTGAGATACACAATGGGATAAAG	-2.89651	0.108451	2.03453e-06	0.0214021
TCGCAACGTATCGTAAGGAAAAGT	-2.01272	1.72171	2.0515e-06	0.0215066
TTAAAATCTTTTGATTGTAAACCT	-6.58927	-0.55538	2.05858e-06	0.0215066
TAAAACGTTTAGAAAGAGATGG	-6.58927	-0.55538	2.05858e-06	0.0215066
CAACACTTGGTTCGTCGAGGC	-6.58927	-0.55538	2.05858e-06	0.0215066
ATGTGAAAGATAATCAGAAATAGC	-6.58927	-0.55538	2.05858e-06	0.0215066
ATCGCGGACCAAGTATAAACTATT	-0.692038	3.46714	2.16195e-06	0.0224546
TTGGACATATTCCAGGATATGT	-6.47111	-0.644867	2.20929e-06	0.0228795
AACCATATCTTTTGTCTGAAGATT	-3.49903	0.577366	2.21328e-06	0.0228986
AGTTTTTGGTCCTAGAATTGTTGG	-3.32755	-0.147614	2.22902e-06	0.023039
CTGGAATACTTGAACTACCATCTT	-6.39783	-0.698299	2.23821e-06	0.0231116
AAAATCACGATACATATTAGGATA	-6.70318	-0.465697	2.24741e-06	0.0231841
ACACAGCGTCTAGAAAAGCCT	-7.16869	-0.0848234	2.34535e-06	0.0241245
GTTACAACTTTTTTTACGGGG	-5.96945	2.22902	2.34919e-06	0.0241407
TTCACTGAAATGGATAACAAAG	-6.52791	-0.602423	2.37288e-06	0.024244
TGGCTGTACAGAATGAAAAACTCT	-6.52791	-0.602423	2.37288e-06	0.024244
AACAGGGCAACAAAAGAATAAGCC	-6.52791	-0.602423	2.37288e-06	0.024244
AAAGACATTGGACATATTCCAG	-6.52791	-0.602423	2.37288e-06	0.024244
AGTGTCTGATTTCTCTTTGGGATT	-1.27845	1.7363	2.38289e-06	0.0242998
ATGGACAAATCTGTCAGTAAACCT	-4.77966	-0.152919	2.42967e-06	0.0247449
GCCGGCCTGGGGACGGACTGGGA	-4.29958	2.76671	2.4352e-06	0.0247622
GATCAAGATCCATCTTACTCT	-6.75656	-0.42288	2.52303e-06	0.0254313
AAGACCATCCTTATCAATGAACTC	-6.75656	-0.42288	2.52303e-06	0.0254313
TCGGACCAGGCTTCATTACCC	-4.23336	5.90027	2.52484e-06	0.0254313
ATAAATGATCCGGCTTATAGTTGC	-1.37895	1.83599	2.61755e-06	0.0262412
TCTGTAGATTCCTTTGCTCTGCTT	-1.28201	1.7058	2.7707e-06	0.0276207
AATAAACAAGAACTTAGGTGATC	-2.77424	0.0146212	2.79602e-06	0.027844
ACCGAAATGAACTTGAAACAAAAA	-1.25956	2.33271	2.84817e-06	0.028261
ATTTCTCTACGCTATGTTGGA	-6.8079	-0.381309	2.90528e-06	0.0286942
GCGGACCAGGCTTCATTCCAC	-6.8079	-0.381309	2.90528e-06	0.0286942
TTGAGAAATCTCGAAGATGGA	-4.45425	0.795086	2.95953e-06	0.029176
GTTCTGGTACCTGGGTAGGAC	-7.24502	-0.0196976	2.96682e-06	0.0291939
AATATCAACCCCATCTTCGGAAGT	-4.82223	-0.118391	2.98365e-06	0.0292688
TGATGATTAGCAAGGACTGTT	-6.39987	-0.696736	2.98815e-06	0.0292688
GAGTTACAACTTTTTTTACGGGG	-6.39987	-0.696736	2.98815e-06	0.0292688
AATAACATCTTAAAATCGGAGGCT	-6.39987	-0.696736	2.98815e-06	0.0292688
TTCTGACCAGGCTTCATTCCCC	-1.29193	3.38018	2.99947e-06	0.0293282
ACAACACAAACAGAAAACGGAAAG	-2.22124	0.448101	3.00016e-06	0.0293282
AAGGAAGAAAACTCTTAGCTAAGA	-1.86264	1.8791	3.00246e-06	0.0293282
AACGACGCTTCCGCCGAACGG	-3.3758	-0.106737	3.01612e-06	0.0294346
TTTTCGTGGGATAGTCACACGACT	-6.73162	-0.453685	3.10169e-06	0.0301869
CGTGCCGGCCGGGGGACGGACT	-1.30466	1.65484	3.18092e-06	0.0308735
TTATTGTGTTTTATCTAGATGT	-6.46313	-0.651067	3.20115e-06	0.0310134
CATCTGGAATACTTGAACTACC	-6.46313	-0.651067	3.20115e-06	0.0310134
GCCGGCCGTGGGACGGACTGGGA	-4.30196	2.82972	3.21034e-06	0.0310742
TTCTACCATCCGATCAACAAG	-4.52818	0.37284	3.35019e-06	0.0322668
AGTTACAACTTTTTTTACGGGT	-6.85741	-0.340913	3.37101e-06	0.0324234
TTACTATTTCCATCTTCGAGAT	-7.31752	0.0425868	3.62289e-06	0.0346276
AAGTAACTGTATTAGCAACTG	-7.31752	0.0425868	3.6229e-06	0.0346276
GTCGAGACCACTTTTATGAAAACC	-0.641414	5.96569	3.67244e-06	0.0350383
GGTTCGGTTGTTCGCCGATTC	-1.29192	1.8945	3.75485e-06	0.0357606
GTCGAGGACTGTTAGGATATCTGG	-4.31784	-0.504298	3.82721e-06	0.0363349
GCCAATGTCTTTTCTAGTTCGT	-7.77304	0.440349	3.92413e-06	0.0371077
ACCCGTTGATCAATGAATTGT	-6.324	-0.752043	4.08852e-06	0.0384917
ATTTTCTCTACGCTATGTTGGACT	-6.324	-0.752043	4.08852e-06	0.0384917
TTTTACGCTATGTTGGACTTAG	-6.324	-0.752043	4.08852e-06	0.0384917
TAAGTCCGTTCGGCGGAAGCGT	-1.78792	2.21252	4.41426e-06	0.0413032
TGGACCACCCTATTTCCTCACATC	-1.73376	0.923373	4.4691e-06	0.0417431
TGATAAGGATGGTCTGAGGGGCTT	-4.31905	-0.502784	4.47521e-06	0.0417636
TCGGTACCACATGATCGGTCA	-4.34474	0.218214	4.48336e-06	0.041803
GATGTCGTCCAGCGGTTAGGA	-0.919674	2.71789	4.55065e-06	0.0422826
TCGCTTGGTGCAGGTCGGTAA	-4.1973	0.916306	4.5836e-06	0.0425517
TGAAGATCACAACATTAGCCT	-6.32558	-0.750467	4.65081e-06	0.0430632
CGGCACCGGAACTTAGGGCCT	-3.64931	-0.336876	4.72079e-06	0.0435976
AACAAGGATACAATTCTTACGCAT	-3.08089	0.244109	4.88346e-06	0.0450609
CAATATCATCTCTGAGACGAGA	-6.39473	-0.701423	4.90102e-06	0.0451059
AGGCTGTCAACCAGATCTGGT	-6.39473	-0.701423	4.90102e-06	0.0451059
ACTAGAAAAGACATTGGACATATT	-6.39473	-0.701423	4.90103e-06	0.0451059
TTTTTACGGGGATAAGACTGA	-5.89119	1.6359	5.09009e-06	0.0467653
GTAAGAGTTCATTGATAAGGATA	-2.04509	1.35766	5.15189e-06	0.0472516
GGACTGTTGTCTGGCTCGATG	-7.48432	0.187356	5.27039e-06	0.0481728
GCCGGCAGGGGGACGGACTGGGA	-3.98684	0.698529	5.34707e-06	0.0487901
GCGTCTGTAGTCCAACGGTTAGA	-0.636347	4.17983	5.38019e-06	0.0489666
GAATTCTGATCGCTTTTACGCG	-1.15515	2.09919	5.4132e-06	0.0491831
AGGTCGACGCGGGCTCTGCCCGTT	-0.853512	2.8494	5.44744e-06	0.0494521

## Sheet: Bud_smRNA_sgs3_candidates
smRNA seq	sm logFC	sm logCPM	sm PValue	sm FDR
AGAATACGCTATGTTGGACTTAGA	-5.40118	5.34586	0	0
TTCTAGTTCGTCGATATGTTGAAC	-6.23952	4.76162	3.07625e-283	5.5999e-277
CGACACCGGAACTTAGGGCCT	-5.2924	4.94606	5.97929e-163	5.44224e-157
ATGTTGGACTTAGAATATGCT	-5.24645	4.42277	4.63799e-131	3.16606e-125
ATAGAATCTGTAAAACGAGAA	-5.58382	3.46124	7.77985e-115	4.99841e-109
ATTCCGGACATCTCCCATTTT	-6.06295	3.43506	9.72127e-109	5.58829e-103
AAATAAACAAGAACTTAGGTGATC	-9.12973	4.78448	3.12467e-96	1.42201e-90
TTTCAAGTCGTCTAAAGAACAGTT	-5.85315	3.23155	5.88787e-95	2.57234e-89
TTCGAATCCTGTCACCTTGACCA	-1.19502	6.43534	1.10122e-85	4.00923e-80
AAGAACTTAGGTGATCCGTCACTA	-7.17324	2.85488	3.89097e-82	1.32806e-76
CCGTTCGGCGGAAGCGTCGTT	-2.09429	4.43706	8.73165e-78	2.5097e-72
GAACTAGAAAAGACATTGGACATA	-4.63136	4.1818	6.02962e-74	1.64642e-68
TATCAAGATCCATCTTACTCT	-5.74662	6.29884	5.16082e-72	1.37482e-66
TTGTTGATCGGATGGTAGAAA	-6.43676	2.65996	1.41007e-71	3.66692e-66
ATGGATATGGCGAGATTCCTAAGA	-7.26777	2.9471	6.54928e-64	1.55505e-58
TGTCCAATGTCTTTTCTAGTTCGT	-5.50885	2.6873	4.10135e-63	9.53102e-58
AATGGGACAATAATAGAGATAAGG	-4.84206	3.21939	4.34751e-61	9.1316e-56
TTACTATTTCCATCTTCGAGA	-5.00057	3.0325	6.42817e-61	1.32471e-55
ACCATCTGGAATACTTGAACTACC	-5.76298	2.39005	1.36365e-56	2.613e-51
AGAATACGCTATGTTGGACTTAG	-5.87934	2.49909	4.18352e-54	7.74461e-49
AATCTGGACCGTTTAAATTGTGTC	-5.99197	2.23318	1.26343e-51	2.15617e-46
TTCGAATCCTGTCCCCGCATCCA	-1.6452	4.44741	8.09237e-51	1.35979e-45
GGTACGATCGTAGTTGGAAACGTT	-9.56246	2.11311	3.89475e-50	6.34914e-45
AACTAGAAAAGACATTGGACATAT	-5.10797	2.51506	4.00544e-46	5.91192e-41
ATAGAACAATGCTTTTGAAGAGAT	-7.0793	1.94371	1.02761e-43	1.38565e-38
CGGATGGTAGAAACATAGGTCT	-5.37845	2.02542	1.52656e-42	1.96158e-37
ACTTAGAATACGCTATGTTGGACT	-5.73837	1.99132	3.61489e-41	4.33874e-36
AGAGAAGACAAAACCGGAACTGTT	-1.50456	4.23251	9.95405e-40	1.1325e-34
TAGAATACGCTATGTTGGACTTAG	-4.88374	3.25901	3.64727e-39	4.02386e-34
TTTCAAGTCGTCTAAAGAACA	-5.79587	2.04528	5.95022e-39	6.4346e-34
TCGGTGGATCTTAGAAAATTA	-4.51735	2.80849	8.62366e-39	9.23424e-34
CAAGTCGTCTAAAGAACAGTTGCT	-5.67968	1.93833	2.78703e-36	2.79271e-31
TGTTGATCGGATGGTAGAAAC	-4.50284	1.95047	4.22327e-36	4.11851e-31
GACTTGAGGATTGTTGATAAAAGA	-9.03114	1.60387	5.01631e-36	4.8486e-31
GAAAAGACATTGGACATATTCCAG	-5.55437	1.81784	1.62044e-35	1.55252e-30
TGTTGATCGGATGGTAGAAACA	-9.00845	1.58234	1.72628e-35	1.63955e-30
AAAGACATTGGACATATTCCAGGT	-5.17917	1.83966	2.97522e-35	2.73075e-30
TTATCAAGATCCATCTTACTCT	-6.93756	1.80738	4.30404e-35	3.91746e-30
AAACAAGAACTTAGGTGATCCGTC	-8.9962	1.56958	6.71871e-35	6.015e-30
TAGGTCTTTAATCCCATATAGG	-6.31247	2.54014	1.85259e-34	1.6318e-29
ACTTGAGGATTGTTGATAAAAGAG	-9.21657	1.77891	5.20832e-34	4.51478e-29
TCTAGTTCGTCGATATGTTGAACT	-6.7523	1.6323	1.06471e-33	9.08514e-29
ATAGAGAATTGCTCGAACGATGCC	-1.37428	5.15747	1.19688e-33	1.01338e-28
TCTAGTTCGTCGATATGTTGA	-5.33182	1.98045	1.60337e-33	1.3471e-28
GGGACAATAATAGAGATAAGGAGA	-7.00155	1.87072	2.68932e-33	2.24223e-28
GTTCGAATCCTGTCCCCGCATCCA	-1.73888	3.57554	5.07218e-33	4.19692e-28
CGGAAGCGTCGTTCGGACCGC	-2.52966	2.70053	2.90024e-32	2.32919e-27
AAAGCTTCCGAAGCTGTGGCT	-4.92837	2.83366	6.34549e-31	4.81296e-26
TTGTTGATCGGATGGTAGAAAC	-8.82436	1.40705	4.98663e-30	3.68006e-25
AGAGATAAGGAGACATTTTGGAGC	-5.00476	2.41834	7.8258e-30	5.69833e-25
AAAAAGAGAATAATGAAATGCATC	-5.14245	1.80549	1.07254e-29	7.70692e-25
AATTCTTTTAGATTGTCACCTTGG	-6.63599	1.52292	2.24594e-29	1.56246e-24
ATCAAGATCCATCTTACTCTT	-5.55115	1.81512	3.09869e-29	2.14205e-24
AGGCCCATCTGTCTTTGTAGAAGT	-1.76137	3.34635	1.33953e-28	8.8136e-24
GAATACGCTATGTTGGACTTAG	-4.93137	2.83727	1.62649e-28	1.05743e-23
AGAATAGAATCTGTAAAACGAGAA	-6.51172	1.40724	1.97385e-28	1.27566e-23
AGTGTCTGATTTCTCTTTGGGATT	-8.66124	1.25585	6.27631e-28	3.96249e-23
AAAAGACATTGGACATATTCCAGG	-6.45891	1.35818	8.20477e-28	5.1208e-23
CCTATATGGGATTAAAGACCT	-6.25605	2.86288	8.39855e-28	5.21197e-23
ATGTGGTTCTCACCGCTCCGAGAC	-5.68096	1.93737	8.85439e-28	5.4638e-23
CGCTATGTTGGACTTAGAATA	-5.31952	1.59892	9.48376e-28	5.81929e-23
TCTCGATGTAGACTAAACTGGCGC	-2.52502	2.4866	1.99467e-27	1.20366e-22
CCTATATGGGATTAAAGACCTATG	-5.91222	1.64984	2.56306e-27	1.53814e-22
ATGTGGTTCTCACCGCTCCGAGA	-5.86964	1.60843	4.54488e-26	2.62646e-21
ATTCCAACGAGACGATGTAACTTC	-2.01848	2.8877	4.6773e-26	2.68876e-21
ATTCTAAGTCCAACATAGCGT	-4.309	1.57011	5.07252e-26	2.90068e-21
ATTTACCATCGCAGAGCTCATCTC	-1.19257	4.21797	1.57064e-25	8.88849e-21
AGTCTCGTCGTAGTTTGGCGAC	-1.00784	4.66156	2.06268e-25	1.15533e-20
TCTAGTTCGTCGATATGTTGAAC	-8.52463	1.12954	2.78143e-25	1.5421e-20
GACCGACACGTCGACATTCACAGA	-0.676936	6.04564	7.38727e-25	4.03426e-20
TTCTAGTAGTAGAATGCGAACTAC	-1.13558	4.45576	7.7365e-25	4.20396e-20
TCTGTCGAGTTTCTACATTAG	-4.42377	2.05707	1.42905e-24	7.61381e-20
ATCGGATGGTAGAAACATAGGTCT	-5.02991	1.3354	1.6266e-24	8.62427e-20
TGTATCCGTCGGAAAGCCGAA	-5.41612	1.68969	3.30901e-24	1.73758e-19
CTCTAGTTCGTCGATATGTTGAAC	-6.91148	1.7854	3.35438e-24	1.75298e-19
AATAAACAAGAACTTAGGTGATCC	-7.56069	2.40908	3.9187e-24	2.03813e-19
ATAGATCCGATTTGTGACCCATGT	-2.87698	2.58152	4.09557e-24	2.12003e-19
TGTCCGGAATTCATGAAAAAACTC	-1.78766	3.06566	4.22371e-24	2.17604e-19
ACCTGAGACCGTCCAACAGTACTC	-1.38183	3.76016	4.62757e-24	2.37292e-19
ATTTTGGACTTAGAATATGCT	-6.29985	1.21068	1.19995e-23	6.03968e-19
ATGTTGGACTTAGAATATTCT	-4.98709	1.29689	1.41978e-23	7.11334e-19
ACAAGAACTTAGGTGATCCGTCAC	-8.46064	1.07085	3.96766e-23	1.89238e-18
TGGACTTAGAATATGCTATGT	-6.17498	1.09694	5.32479e-23	2.52863e-18
GCGTCTGTAGTCCAACGGTTAGG	-0.728937	6.39458	8.80726e-23	4.16427e-18
AAGGACCATAAACTAAAAAGTTTC	-0.914455	4.77468	9.35182e-23	4.40269e-18
AATCCGGATTCTTTTTAAAGAACT	-8.35512	0.973243	1.20621e-22	5.63012e-18
AATGGGAGATGTCCGGAATGA	-4.80735	3.37239	3.29428e-22	1.48681e-17
CAGTCTCCAAGCCCATCGGAAC	-7.24072	2.10007	4.44915e-22	1.98345e-17
TCACCCCACGGTCTTACTAGAAAC	-0.98594	4.46878	4.8431e-22	2.1503e-17
AGGAGACATTTTGGAGCAAAAGCT	-3.31988	1.82335	3.80745e-21	1.62444e-16
AAAATCTTGATCGATTTAGTC	-5.2795	1.06747	4.9515e-21	2.08808e-16
TTAGAACCAATTATTTATTGAAAT	-8.59497	1.19439	1.05757e-20	4.37538e-16
AGAGCTTCAGAAGCAGTGGCT	-4.83584	1.52075	1.15421e-20	4.75718e-16
CATTGATAAGGATGGTCTTAGAAA	-2.81585	1.87935	1.947e-20	7.96462e-16
GTCCCAAATTTGCAACGTGTCTGT	-5.42186	1.19569	2.48109e-20	1.01116e-15
TAGCAAGATCCATCTTACTCT	-5.99916	0.937047	2.76527e-20	1.12278e-15
ACTTGAGGATTGTTGATAAAAGA	-8.93863	1.51826	3.10991e-20	1.2534e-15
GATGAGGATCAAATGTAGAAGATT	-2.62729	1.91267	7.95437e-20	3.1478e-15
TTCTAAGTTCAACATATCGACGT	-5.28837	2.87298	8.07194e-20	3.18279e-15
AAGACAATGACAATCTTTGGAAGT	-1.64893	3.0283	8.49659e-20	3.32621e-15
ATTTCTGACTTAAACCGTAAAAGG	-8.14158	0.777828	8.99843e-20	3.51009e-15
ATAAATGAACACTAATAGCACGAG	-3.58891	1.4645	1.21479e-19	4.70504e-15
TGGACTTAGAATAATTTTCTA	-4.83041	1.15316	1.24416e-19	4.80175e-15
AGCGAAACAAGGCTTTGAGCCACT	-8.14261	0.779842	1.28093e-19	4.92627e-15
TCGGAACCTGAGACCGTCCAACAG	-1.14981	3.87053	2.12131e-19	8.12959e-15
TAATACAAAACATATTCGAGGATA	-4.83836	2.26289	2.3719e-19	9.05816e-15
GTTGGCAAACCAGAGCTCTACGGA	-0.84551	6.11292	2.86709e-19	1.09111e-14
ACGGAGATCAGGACTATTCATATC	-1.04938	4.19151	4.96737e-19	1.86442e-14
TTCGGACATGAAGACTTTGCTTCA	-0.806152	5.63591	5.00059e-19	1.87046e-14
TGCACGATCGTTTAGACGAGG	-5.90266	0.850658	5.10371e-19	1.90251e-14
ACACGCTTAGAATATAAAATGCCT	-5.28894	1.57373	7.94065e-19	2.92018e-14
TTCTTCGTGAATATCTGGCATTTT	-0.866752	4.93395	8.32371e-19	3.05078e-14
CCTATATGGGATTAAAGACCTATT	-6.42754	1.32849	8.38876e-19	3.06433e-14
CTAACTTCGCCAGACTACCAAATC	-1.42961	3.24161	8.90375e-19	3.24161e-14
GAAGGAATTACAGAAACAACACCT	-4.34639	1.08266	1.15616e-18	4.18139e-14
ATCAACAGCATCGTCCATCATTGA	-0.58841	5.99521	1.21513e-18	4.38015e-14
ACAGGGACAAACAGGTAGGCC	-8.05506	0.699298	1.7278e-18	6.14701e-14
TCGCAACGTATCGTAAGGAAAAGT	-5.15549	1.45097	2.31546e-18	8.211e-14
GGCTCCATTACCGCTCAGGACAGG	-0.612885	5.76222	2.50378e-18	8.85007e-14
AAATAAGGACGAGGCCTCCATAGC	-0.902938	4.65168	2.68502e-18	9.42967e-14
TCTAAGTTCAACATATCGACGAAC	-4.64438	0.989518	5.35285e-18	1.82703e-13
AGACTTGAGGATTGTTGATAAAAG	-5.26673	1.0559	6.16695e-18	2.09182e-13
GTATTGGCACTGTACCTTCAGGAC	-0.658194	5.4452	8.64247e-18	2.91342e-13
TAATAGACTGTGAATTATTGCGCC	-0.706372	5.20297	9.95766e-18	3.34644e-13
ATTTCCAGATCGCGCATATAAGCA	-0.798165	5.12907	1.31177e-17	4.31548e-13
ATGACTCCGAACAACACCACTAAG	-0.808097	6.38829	1.48126e-17	4.84389e-13
AAATAGTAAAAACTTGATATGGCT	-8.00915	0.657885	1.70835e-17	5.56984e-13
ATTGGCTGTACAGAATGAAAAACT	-7.94203	0.599921	4.12797e-17	1.31832e-12
TCCGACCAGGCTTCATCCCCC	-0.971702	4.19807	5.25284e-17	1.6678e-12
AGAGAAAAGGTCTTACAAGGTC	-3.96459	1.46305	6.01283e-17	1.90357e-12
ATTCAATGGGACAATAATAGAGAT	-3.64469	1.186	6.05831e-17	1.91243e-12
TAGTTCGTCGATATGTTGAACT	-7.96265	0.616352	6.38734e-17	2.01048e-12
AAAACAAGAACTTAGGTGATCCGT	-7.9394	0.595664	6.70759e-17	2.10522e-12
TTTGGACTAAGCCCGTTTGACACC	-1.43226	3.07407	1.91663e-16	5.83115e-12
TTGATCGGATGGTAGAAACAT	-7.86796	0.533888	1.96798e-16	5.97075e-12
CATGTGGTTCTCACCGCTCCGAGA	-8.25359	0.881007	2.11525e-16	6.39976e-12
GTCCCTTTCGTCCAGTGGTTAGG	-1.07727	3.73648	3.77295e-16	1.12593e-11
TTATCTTCGGAAACCAGACACTTC	-1.09906	3.72035	5.29138e-16	1.56199e-11
ATAATACAAAACATATTCGAGGAT	-4.46617	0.831237	6.38127e-16	1.87359e-11
GAAGCGTCGTTCGGACCGCCT	-2.86898	5.49571	6.51865e-16	1.90369e-11
ATCGGAGCCTCTGTTTTAGAAGTC	-7.84392	0.51302	1.15545e-15	3.31234e-11
ACACCTAAAGTAGAGTAATCTTGG	-4.2166	0.967195	1.16763e-15	3.33851e-11
TTTTCAAGTCGTCTAAAGAACAGT	-5.71386	0.684177	1.20877e-15	3.44709e-11
ACTAAAAGATCGTTATACTTGCCC	-1.02944	4.40687	2.08074e-15	5.81233e-11
AACTAGAAAAGACATTGGACATA	-4.72585	1.06129	2.11785e-15	5.90091e-11
TGAATGAACGTGTCCAGTCGGACC	-7.76342	0.441693	2.31335e-15	6.38053e-11
TTTTTACCGTCTGATTTCCTTATC	-0.890827	4.14459	2.35582e-15	6.4813e-11
AAAGATCGGAGCCTCTGTTTTAGA	-7.73572	0.41714	3.8008e-15	1.03524e-10
CTAGTTCGTCGATATGTTGAA	-7.81878	0.49072	4.23473e-15	1.14771e-10
ATCCTTTCTACAGGTATCGAGGCC	-1.28771	4.71337	6.17998e-15	1.64231e-10
ATAGCGAAACAAGGCTTTGAGCCA	-7.8456	0.514112	6.23011e-15	1.65161e-10
TTTTACGGGGATAAGACTGAAA	-4.81199	1.79117	6.88046e-15	1.81521e-10
AAGTGATAGGCTGACAACGAGAGT	-0.905632	4.20401	7.83101e-15	2.05605e-10
TGAGAAGAGATAGAATAGAATC	-4.17108	3.15336	7.93319e-15	2.07789e-10
TTTTTCTTGACCTTGTAAGGCC	-6.1477	1.0749	8.48617e-15	2.2174e-10
AGACGGAGAATTGAATTTACTGAT	-2.89508	1.46201	1.09594e-14	2.85681e-10
CGGACCCAAAATTACTTGTTCAAG	-0.772268	4.50648	1.10133e-14	2.86403e-10
CAAGCAACCGCTGAACACGAGATT	-0.619938	5.26624	1.26148e-14	3.26495e-10
GTCGTTGTAGTATAGTGGTAAGT	-0.740515	6.05954	1.37195e-14	3.53414e-10
AGGATTGGACTTTAAATAAATAGG	-3.4853	1.04765	1.55659e-14	4.00033e-10
ATATGACAAATATCCTCTAACGCC	-1.69795	2.6621	1.5743e-14	4.03635e-10
AATAGAGATAAGGAGACATTTTGG	-5.51549	0.508918	1.65602e-14	4.23382e-10
CTTGGACACAACAACACTTAAAAT	-0.846141	4.33224	1.70351e-14	4.32698e-10
AATCCCGCTTAAGAAGTCCTCGGC	-1.19518	3.3022	1.74949e-14	4.4232e-10
TAGAATAGAATCTGTAAAACGA	-4.35006	4.78615	2.2766e-14	5.7031e-10
TTCAAGTCGTCTAAAGAACAG	-7.65004	0.342107	2.41499e-14	6.02214e-10
TGAACTTAGAATACGCTATGTTGG	-4.7748	1.10552	2.81279e-14	6.98223e-10
TAACTCTAACTGTCCTAAGGTAG	-0.849844	4.21005	3.42434e-14	8.42372e-10
TCGGACCAGGCTTCGTTCCCC	-0.90261	4.96248	4.77656e-14	1.15167e-09
ATTCTAATGATCGTTGTTTAGCCT	-1.39169	2.87357	5.25712e-14	1.26196e-09
TTCCGAACGGATTTTGATCCTTGT	-8.2488	0.879063	7.15784e-14	1.69586e-09
ACCCTAATTTTAAGGAATCGGCCT	-1.90045	2.13214	1.08873e-13	2.53007e-09
CCGACACCGGAACTTAGGGCC	-4.83739	3.91037	1.16473e-13	2.70094e-09
AGAACTTAGGTGATCCGTCACTA	-5.65909	0.634701	1.29692e-13	2.99476e-09
AAAGCCAGCGGACGACATAAAAGT	-3.52705	1.08464	1.44918e-13	3.32857e-09
GAGGATTGTTGATAAAAGAGAAAT	-5.5456	0.536322	1.45367e-13	3.32857e-09
AATTCTGATCGCTTTTACGCG	-0.890373	5.87179	1.49774e-13	3.4223e-09
ATGAAAATTAGGCCGCTGGTCTGT	-1.53074	2.70028	1.55595e-13	3.54788e-09
AATGAGAATTATGATTGTAACTTT	-1.42659	2.81575	1.67476e-13	3.79504e-09
GTCTCGTCGTAGTTTGGCGACC	-1.02232	4.19082	1.99955e-13	4.49371e-09
AGAGAACCAAACAACTTGTGCAAC	-2.13025	2.00768	2.14355e-13	4.80743e-09
CTGGAATACTTGAACTACCATCT	-5.57366	2.21613	2.44052e-13	5.43997e-09
TTTCCCATATGGGAATTGGCACTG	-0.843947	4.34817	2.53478e-13	5.63856e-09
CCAATTGCTGTAGTTCTTAAGCGT	-0.696181	4.66039	2.8023e-13	6.20836e-09
TTATCAAGATCCATCTTACTC	-5.06195	2.27049	2.85487e-13	6.31202e-09
AGGTACTGGTGACTCCTGCTTGGC	-0.893508	3.94499	3.07789e-13	6.79136e-09
AGAAGAGAATAAGGAAGAAAACTC	-1.24937	3.03969	3.27716e-13	7.20433e-09
TTCGACTCCGTCCTTGGCCTCCA	-1.34744	2.8727	3.30723e-13	7.25345e-09
TTAGCAACTGTTCTTTAGACGACT	-4.21647	0.616927	3.57476e-13	7.80884e-09
AAAAGACATTGGACATATTCCAGT	-5.4863	0.483092	3.70752e-13	8.06658e-09
CTAGTTCGTCGATATGTTGAAC	-4.64382	0.509183	4.00301e-13	8.67492e-09
GGATAAGACTGAAACATATATGT	-4.16758	0.925853	4.05608e-13	8.7552e-09
TGATTGGATCTTAGGAAATTA	-4.83624	1.16279	5.09183e-13	1.08409e-08
ATTTTCTAAGATCCACCGATTT	-4.88188	0.714765	5.33355e-13	1.13279e-08
GCAGAAGGACTCGACGAATTCAGT	-0.796549	4.76558	5.73192e-13	1.21328e-08
ACTGGTGACTCCTGCTTGGCTAAC	-0.747711	4.56174	6.0618e-13	1.27815e-08
TCTGATGATCCAGCCTCCTGTAGC	-1.46342	2.61442	6.12162e-13	1.28828e-08
CCGACACCGGAACTTAGGGCCT	-5.42575	1.20395	7.07553e-13	1.47763e-08
ACAGAATCCAATTAAATCCTGAAC	-2.14823	1.74966	8.77517e-13	1.82213e-08
AAATGAACACTAATAGCACGAGAG	-4.58974	0.462865	1.0702e-12	2.19703e-08
TGTGGACTTGTGGTGCAACTGCCT	-2.03778	2.39804	1.12522e-12	2.30147e-08
CTAGTTCGTCGATATGTTGAACT	-7.58671	0.286776	1.20925e-12	2.45952e-08
TGCAGAGTACTGTTGGACGGTCTC	-0.932608	3.8128	1.22367e-12	2.47962e-08
ATAATTTTCTAAGATCCACCGATT	-7.46167	0.179449	1.34138e-12	2.69317e-08
TCGGACCAGGCTTCATTCCCT	-0.97348	3.81405	1.48333e-12	2.96725e-08
GATCCAACTGAAGATCGTCCACCT	-1.49133	2.61611	1.50748e-12	3.01006e-08
ATCACAGATCTGTCTATCCAGGGC	-0.814204	4.49951	1.52306e-12	3.03561e-08
GAAACTGAACTTGGACCAAAACCC	-1.50105	2.43429	1.601e-12	3.17934e-08
CTTGATAGGTCGTCAAGTGGAACC	-1.3552	3.00856	1.74622e-12	3.45517e-08
ATCTAGTTCGTCGATATGTTGAAC	-7.42905	0.152497	1.98199e-12	3.90048e-08
AACCCGTTCTGTAATTTCTTTACC	-1.04952	3.4429	2.0223e-12	3.97265e-08
AACTTATTTGATCAATAGACGCCA	-7.42831	0.151296	2.16115e-12	4.21509e-08
TGGAATACTTGAACTACCATCT	-4.98902	3.25882	2.20179e-12	4.2867e-08
TTTGCGGGTAGTGCCCTTAGCACC	-0.790477	4.60481	2.31035e-12	4.48207e-08
ATCGGCACCGTATCACTTCACAAC	-0.987386	4.84023	2.33632e-12	4.52442e-08
ACTTAGAATACGCTATGTTGGA	-5.6735	1.43278	2.43955e-12	4.71598e-08
GGCTAGAGATCGTCGATTCGA	-1.04216	4.37734	2.62282e-12	5.04347e-08
TTTCAAGTCGTCTAAAGAACAGT	-5.35301	0.370475	2.89538e-12	5.53834e-08
ATTTGTGTCGACATCTCCTGCACC	-0.748931	4.91897	3.07645e-12	5.8336e-08
CACCTCGGAGAGAAACTACTC	-5.1461	1.44515	3.22065e-12	6.07539e-08
CTTGTCACGGACCAATATCACGTT	-1.14377	3.30962	3.25519e-12	6.11941e-08
CGAGGTCCGAATTTGACGATGCCT	-0.744651	4.40257	3.57084e-12	6.66691e-08
GGATTATCTAGGACCGATCACTCC	-7.39485	0.123781	3.94683e-12	7.31491e-08
ATTTCTAGTTCGTCGATATGT	-7.4927	0.20587	4.1522e-12	7.64775e-08
AGAAAAGACATTGGACATATTCCA	-7.43103	0.154898	4.53627e-12	8.31309e-08
ACCTCGTAGAAGGATCCTTTCGCC	-2.29364	1.81003	4.58703e-12	8.37799e-08
CGGCCTGTCGGAACCTCGTAGAA	-2.52222	1.25341	4.61313e-12	8.4116e-08
TCCTCAGTAGCTCAGTGGTAGAGA	-1.22921	2.94583	4.70503e-12	8.56487e-08
TTTCAAGTCGTCTAAAGAACT	-5.69788	1.45575	4.85855e-12	8.81494e-08
TTCCAGATCGCGCATATAAGCAGT	-0.667881	5.73226	5.13301e-12	9.25144e-08
AAACTGAATCTGAGACTCTGATCT	-7.99717	0.652665	5.63287e-12	1.00693e-07
GAACTAGAAAAGACATTGGACA	-3.74615	3.5958	5.90455e-12	1.04502e-07
TCAACTTTGGATCCAGTTTTCTAC	-1.31146	2.75383	5.96668e-12	1.05281e-07
TTAAAGCTTAACCGGACGAAAACC	-1.70283	2.23246	6.33977e-12	1.11684e-07
TGGACTTAGAATATTCTTCTA	-5.22797	0.263099	6.48296e-12	1.13839e-07
AGGGTTCCGCTAACATCTCTGAGC	-1.96018	2.1452	7.53943e-12	1.31281e-07
GGAATACTTGAACTACCATCT	-7.35827	0.0920365	7.7181e-12	1.338e-07
TTCTAAGTCCAACATAGCGTATT	-7.35827	0.0920365	7.7181e-12	1.338e-07
TTTTTCTTGACCTTGTAAGACC	-6.50246	1.40779	7.72992e-12	1.338e-07
CTAAAGGAACACTGTTATTTACGG	-2.80301	1.28821	8.95718e-12	1.54066e-07
TTTGGGAGTTACGACTTTGACTGT	-0.873182	5.78397	1.11628e-11	1.89615e-07
TTCGGACCAGGCTTCATTCCCA	-5.34971	2.29953	1.133e-11	1.91859e-07
CGGACATGAAGACTTTGCTTCAGC	-0.649883	4.87977	1.18463e-11	2.00291e-07
CACCAAGCAACCGCTGAACACGAG	-1.3917	2.67133	1.26944e-11	2.13637e-07
GCGGACCAGGCTTCATCCCCC	-0.824775	5.20604	1.36321e-11	2.28714e-07
AAAGCTTCAGAAGCAGTGGCT	-4.50983	1.23113	1.41264e-11	2.3628e-07
AACGTCGTGTAAATTTTGGCATGG	-1.24498	2.82983	1.42079e-11	2.3728e-07
ACCGAAATGAACTTGAAACAAAAA	-1.59853	2.23805	1.49886e-11	2.49936e-07
ATCCCGAGGATGAAGACCTCTGCA	-0.958584	3.52805	1.60276e-11	2.66854e-07
CATTGTTGGCGCCGTTGTAGTGAC	-1.11903	3.07493	1.62547e-11	2.69946e-07
AGCTTTCACACCCGGACTTTTGGG	-0.761832	4.33065	1.62627e-11	2.69946e-07
AAGTGGATGAGAAATTTCATAACT	-7.43312	0.156099	1.71177e-11	2.83706e-07
TTCCCACGGTAATATTTTCTACTC	-1.37015	2.75889	1.93398e-11	3.18122e-07
AAGACATTGGACATATTCCAG	-3.94441	0.733906	2.05217e-11	3.36549e-07
AATGGCGGCTCAACAACTTCTCGT	-0.653251	4.77417	2.50591e-11	4.0973e-07
GCACAACATGTCGGCTCATTGACC	-2.44639	1.2767	2.56794e-11	4.19246e-07
TTTCTTGACCTTGTAAGGCCT	-4.38209	4.15212	2.66088e-11	4.31168e-07
AAGGTCAAGAAAAAGAGAATAATG	-4.47713	0.369405	2.67158e-11	4.3165e-07
TTCTAAGTTCAACATATCGACTT	-5.22818	1.02606	3.14855e-11	5.0226e-07
TATTACAGCCCCAAGAAGTCGAAC	-0.895684	3.97429	3.14999e-11	5.0226e-07
ATATTACGGACCCAAAATTACTTG	-0.78917	3.98131	3.21354e-11	5.109e-07
TCTGACACACTGAAGGTCTCCGG	-0.760659	5.36861	3.25588e-11	5.1688e-07
AAGAACCAAGGTTGGAGTTGCTCT	-2.63837	1.25538	3.28396e-11	5.20581e-07
CCGAGTATCTGAGCCATCTGAAGA	-1.10136	5.54114	3.3573e-11	5.30666e-07
GGATGGTAGAAACATAGGTCT	-5.26379	0.293799	3.42284e-11	5.40245e-07
AAGCCTTGGACTTAATAAACTCAT	-1.1598	2.91322	3.46447e-11	5.46026e-07
GTCCGTTCGGCGGAAGCGTCGT	-1.08078	3.18267	3.53091e-11	5.54895e-07
ATCCGATGAATCTGATCCATGCTC	-2.96101	0.938017	3.60962e-11	5.6645e-07
TCGGACAGTAGGAAAAAAATCCAC	-1.03402	3.49632	3.65541e-11	5.71993e-07
ATAACAAATATCCGGACGCAGATC	-1.07446	3.46832	3.9326e-11	6.14487e-07
TGTAGATCACAACATCAGCCT	-4.82176	1.5132	4.00063e-11	6.23333e-07
TTGAAGAGAGCTCTAACAGGCCT	-1.18568	2.9168	4.31377e-11	6.6831e-07
AGAGATGGGGTCTTACAAGGTC	-7.24763	0.000224425	4.81077e-11	7.43198e-07
TCTCGGAACCTGAGACCGTCCAAC	-1.72023	2.3513	5.03657e-11	7.73831e-07
ATTAGAGGTAGAGATAGATATC	-4.91155	2.33758	5.12556e-11	7.86269e-07
ACCCACTGGATCCGTCTGAAAAAG	-1.23636	3.00694	5.24452e-11	8.02264e-07
TACGGGGATAAGACTGAAACAT	-4.50159	0.387797	5.57032e-11	8.46177e-07
CATTTGGATTGATTTTCCTCT	-5.48024	0.481099	5.96778e-11	9.02786e-07
TATATGTAGCTACATGAAGGCATC	-2.16227	2.07588	6.53859e-11	9.85045e-07
GACCACTGGATTGTGAACCTCAAG	-1.28259	3.04912	7.02751e-11	1.05434e-06
TCGGACCAGGCTTCATTCCCG	-1.14939	5.2752	7.33778e-11	1.09938e-06
TTGGGACCAGGCTTCATTCCC	-0.824727	3.91279	7.4903e-11	1.11916e-06
TTGGACTTAGAATATGCTATGT	-7.28351	0.0290244	7.8207e-11	1.16375e-06
GGCCAGATCCATTTTTAAACCCTG	-0.754487	4.07831	8.1809e-11	1.21404e-06
TCAGACCAGGCTTCATTCCCC	-1.19523	5.47146	8.37473e-11	1.24112e-06
ATTTCTAGTTCGTCGATATGTTGA	-5.13129	0.183095	8.79792e-11	1.30031e-06
AAGAACTTAGGTGATCCGTCACT	-7.42286	0.147698	8.83331e-11	1.30201e-06
TTCTAGTTCGTCGATATGTTG	-5.16075	0.205939	8.85209e-11	1.30302e-06
AAAAAATGGGAGATGTCCGGA	-5.59079	1.35927	9.76835e-11	1.4321e-06
TGCTATGTTGGACTTAGAATA	-5.00477	0.825063	1.00116e-10	1.4658e-06
AAGCGACCTAGATCCGCACGACGA	-1.69453	1.90989	1.12672e-10	1.63864e-06
GAAAAGAAAAAATCCGACTAAAAA	-5.12759	0.178328	1.14394e-10	1.65927e-06
AATGAACACTAATAGCACGAGAGG	-4.29866	0.685145	1.42629e-10	2.04439e-06
AAGGAGACATTTTGGAGCAAAAGC	-5.2333	0.267986	1.49141e-10	2.12656e-06
TTTGAACTTGTGTATTTTGAATT	-7.20793	-0.0330053	1.58037e-10	2.25047e-06
TTTTCAAGTCGTCTAAAGAAC	-4.00113	0.43694	1.78485e-10	2.5025e-06
AGAGAAAAAGCCTCTGACGCTGCT	-0.739753	5.4813	1.80163e-10	2.52036e-06
TTCTTGACCTTGTAAGGCCTT	-3.69991	0.528718	1.95218e-10	2.71618e-06
TTCTAAGTTCAACATATCGACG	-4.49983	3.08469	2.12812e-10	2.95346e-06
TTGGACTTAGAATAATTTTCT	-7.169	-0.0644661	2.24683e-10	3.11425e-06
TATAATACGCTATGTTGGACTTAG	-4.34896	0.260834	2.28402e-10	3.15779e-06
TTCGGGCATTTTCGTGATTTGGGC	-1.23572	2.73286	2.40528e-10	3.32122e-06
CTCGGACCAGGCTTCATCCCC	-0.846334	3.67692	2.44539e-10	3.36386e-06
ACTTGATCGGAGTCCAAAACTC	-0.7055	4.19512	2.49105e-10	3.42235e-06
GAAAAGAAAAAATCCGACTAAAA	-5.32828	1.11622	2.52021e-10	3.45807e-06
ACGGGCCGCAACAGCAATATCTGC	-0.65511	4.67027	2.7567e-10	3.74959e-06
TCTTTTCTAGTTCGTCGATATG	-5.19031	0.994182	2.86144e-10	3.88721e-06
TAAGCTACGTCTTAGTCGGTTCCT	-1.72412	1.82217	2.95537e-10	4.00983e-06
TCGGACCAGGCTTCATTCCAC	-4.3585	7.32888	3.01794e-10	4.08335e-06
ATCTGCGTCCGGATATTTGTTATC	-1.38531	2.79003	3.36537e-10	4.51009e-06
TTTTCTTGACCTTGTAAGGCCT	-7.36663	0.0981269	3.57918e-10	4.77903e-06
AATAAATGAATTCGTCGCCGTCGA	-1.33977	2.42719	3.76659e-10	5.02313e-06
AAGTAGATCGCACGGCACTCAGAG	-1.99192	1.6789	3.80108e-10	5.05677e-06
CTGTCGGAACCTCGTAGAAGGATC	-1.81549	2.52777	4.22383e-10	5.59194e-06
CTGAGGATTATGGACATATATTGT	-0.688233	4.2539	4.29242e-10	5.67587e-06
ATGACCCGTTACTCAGTAGAAAGT	-0.765172	3.87092	4.42298e-10	5.83437e-06
TGTCCGGAATGATATTTGTAAT	-7.17077	-0.0632024	4.95252e-10	6.5093e-06
ATTTTCAAGTCGTCTAAAGATT	-7.54732	0.257198	5.03442e-10	6.60106e-06
TAGGTCTTTAATCCCATATAGGTA	-7.12822	-0.0979542	5.58982e-10	7.303e-06
AACGGATTATGTAAGAGAGGT	-4.67309	2.59584	6.07815e-10	7.91261e-06
ATAAGGACCATAAACTAAAAAGTT	-0.853433	4.03874	6.15747e-10	8.00631e-06
AGACATGTCTTTGAAGTTGGACA	-2.25671	1.21172	6.16567e-10	8.00745e-06
GTCGAAGATCAGCTCTGCATATGC	-0.883577	3.81413	6.7421e-10	8.71462e-06
CGATTCCGACGACGCCGTCGTACT	-1.74271	1.75876	7.32776e-10	9.42699e-06
AGAGGATGTCAACCAGATCTGT	-7.08471	-0.133536	7.66163e-10	9.8218e-06
TTCTAGTTCGTCGATATGTTGA	-8.18794	0.810092	8.18162e-10	1.04394e-05
ACACGATGTTCAATAGATTTAGAT	-7.20353	-0.0367644	8.49861e-10	1.08186e-05
AGCCCTGAAAGTTCGGTCAGAACC	-0.609836	4.52027	8.6095e-10	1.09343e-05
GGGGATAAGACTGAAACATATATG	-7.16433	-0.0695169	8.65054e-10	1.09678e-05
TCGGACCAGGCTTCAGTCCCC	-1.41313	3.0501	9.32096e-10	1.17078e-05
TCTGGAATACTTGAACTACCATCT	-4.05436	0.481227	9.39353e-10	1.17793e-05
AACAAATAAACAAGAACTTAGGTG	-7.24141	-0.00475099	9.73776e-10	1.21552e-05
TGTAGATCTCCTGCACACTTGCCT	-0.822266	4.4247	1.028e-09	1.27881e-05
AGGTTGTCAACCAGATCTGGT	-7.12372	-0.103044	1.03667e-09	1.28813e-05
TTGGACTTAGAATAATTTTCTA	-5.08958	0.147991	1.15415e-09	1.42438e-05
ATTGAACGAACGGAATTCATTTTC	-0.771901	3.9082	1.17459e-09	1.44798e-05
CCTACACCGGAACTTAGGGCC	-4.80503	0.651936	1.23566e-09	1.51812e-05
TACACAAGTAGATCATCAGACTCT	-0.903105	4.55633	1.2959e-09	1.58678e-05
ATCCCGAAACTGAAACCAAGACTC	-0.641992	4.40774	1.31008e-09	1.60056e-05
CTTGGCCTCGTCTGACTAACAAAC	-0.852136	3.63959	1.32416e-09	1.61595e-05
TTCAAGCCAAAACTCGTCGCGTTT	-1.40526	2.64681	1.34183e-09	1.63386e-05
GGAGTCACGGCACTATCGCGGGGC	-0.959196	5.30485	1.36695e-09	1.6589e-05
TCCAATGCTTTTTCTAGTTTCGT	-3.61376	0.458776	1.40201e-09	1.69956e-05
AATAAACAAGAACTTAGGTGATC	-7.08167	-0.137382	1.45432e-09	1.75518e-05
CTGGAATATGTCCAATGTCTTT	-7.08167	-0.137382	1.45432e-09	1.75518e-05
TTTCTACCATCCGATCAACAAG	-5.06794	2.82306	1.55281e-09	1.86992e-05
TCGGACCAGGCTTCATTCCCA	-3.75527	7.32103	1.62714e-09	1.95726e-05
AGGGACGTTTTTCCTTGCGGCGCT	-1.51324	2.09505	1.65906e-09	1.99127e-05
TTCGGACCAGGCTTCATTCCAC	-3.75513	2.48265	1.74639e-09	2.08463e-05
ATTGAGAAGAGATAGAATAGAATC	-4.90886	0.000529329	1.75705e-09	2.0905e-05
TCCAATGTCTTTTCTAGTTCGT	-4.48586	7.34109	1.78702e-09	2.12154e-05
AGCGGACAATTTGATAAGAAAAAT	-0.842906	3.57566	1.85745e-09	2.20277e-05
ATTAGAACCAATTATTTATTGAAA	-7.03913	-0.171281	1.97515e-09	2.33221e-05
ATTCTTCGGTCAAGATGTCATTCT	-7.04006	-0.169989	2.18253e-09	2.55773e-05
CGGAAGCGTCGTTCGGACCGCC	-1.56333	2.33787	2.2178e-09	2.59628e-05
CTGCTTGGCTAACGACAAAGATGT	-0.951876	3.29866	2.25658e-09	2.63884e-05
AGTGTAGAAAACAATTTTTGTGAT	-7.03816	-0.172572	2.28188e-09	2.66273e-05
CCTATATGGGATTAAAGACCTA	-7.03816	-0.172572	2.28188e-09	2.66273e-05
TAACAAATATCCGGACGCAGATCC	-1.1583	2.74242	2.30026e-09	2.68132e-05
AAAAACTCCCAAAGACTAAGGCCT	-6.9952	-0.206054	2.62217e-09	3.04355e-05
ATGGGGCCGCTTTGCGGTGGGACT	-6.9952	-0.206054	2.62217e-09	3.04355e-05
GCCATGGAAGTAGAAATCTTCAGG	-0.995487	3.06055	2.68211e-09	3.10652e-05
AACGTATTCTAAGGCCGAGGACAC	-1.71186	1.81424	3.03967e-09	3.50209e-05
ATCTCGACCGTCGATCTCGATTGA	-1.49271	1.99181	3.04584e-09	3.5055e-05
TTTTCGTCGCTAATTCGAGGCAGA	-1.12189	2.71733	3.07956e-09	3.54058e-05
TTTTCTAGTTCGTCGATATGT	-5.17232	0.214226	3.21675e-09	3.68281e-05
ACCTCATGAATAAAGATCGCACCT	-1.13837	2.69842	3.3004e-09	3.7628e-05
ATCCAATATACTGATCACCGATGT	-0.709574	3.96242	3.40883e-09	3.88236e-05
TCTAACATACTAACTACTGCTAAC	-2.58904	1.69349	3.65298e-09	4.14315e-05
CCCATATGGGAATTGGCACTG	-0.825664	3.96134	3.70754e-09	4.20067e-05
TAAGTAACTGTATTAGCAACTG	-5.47044	1.74608	3.75513e-09	4.25019e-05
AAAGAGAATAATGAAATGCATC	-4.34456	0.730791	3.94097e-09	4.4467e-05
AAGACAGAAAAGAGTAGAGAA	-4.14009	0.0924059	4.02489e-09	4.52735e-05
GGAAGCGTCGTTCGGACCGCC	-2.14864	3.31823	4.08246e-09	4.58267e-05
GTATAAGCCTGCCTGACTGTGAGA	-1.33904	2.2282	4.0916e-09	4.58822e-05
AAGACATTGGACATATTCCAGG	-4.34727	0.731621	4.64832e-09	5.17531e-05
AGTCCGTTCGGCGGAAGCGTC	-1.00697	3.26647	4.80386e-09	5.3376e-05
AGAGCGAAGATTTCTGATTTTGGC	-1.09069	3.8374	5.06454e-09	5.60445e-05
CGGATACAAGATCTTCCACCT	-5.05271	0.117811	5.22188e-09	5.76104e-05
AAAACAATTTTATTTTCGTGGGAT	-6.99712	-0.204751	5.30106e-09	5.82487e-05
TAGCAACTGTTCTTTAGACGACTT	-6.99712	-0.204751	5.30106e-09	5.82487e-05
AATTGGCTGTACAGAATGAAAAAC	-7.04402	-0.167403	5.38802e-09	5.89079e-05
TCTGGAGTCTTCACATCTTAGCTC	-0.756493	3.76294	5.56669e-09	6.06254e-05
TAAAGGAACACTGTTATTTACGGT	-2.65254	0.949622	5.58258e-09	6.07311e-05
ATTTGGACACAGGCCTCTAAAGTC	-1.03496	4.38238	5.59069e-09	6.07588e-05
TAATACAAAACATATTCGAGGAT	-5.49844	0.50128	5.71501e-09	6.19251e-05
TCGGACCAGGCTTCATCCCAC	-4.22963	5.45814	5.73447e-09	6.20743e-05
GAAGGACCCAACCAACGCTGAAGC	-0.771522	3.66358	5.80828e-09	6.27489e-05
AGATTATTCAAAAAGATTGGCTGG	-2.67719	0.845192	5.97733e-09	6.44477e-05
TATAATAGAATCTGTAAAACGA	-4.34192	1.37007	6.31482e-09	6.75531e-05
TTAATGATCAAACGCCTTGCACTG	-0.80851	3.66743	6.41106e-09	6.85155e-05
TCGGACCATTGTCCATTATGGACC	-0.610665	4.71184	6.48813e-09	6.92037e-05
TCGGTGGATCTTAGAAAATTATTC	-4.21765	0.155262	6.64082e-09	7.07632e-05
ATAATCGGCGATTCCATCAATCTC	-0.699223	4.35934	6.82303e-09	7.24221e-05
TCCGACCAGGCTTCATTCCCC	-0.993453	6.12008	7.29164e-09	7.70965e-05
TGATCCATGGATCTCCGATCG	-1.17204	4.15	7.36499e-09	7.77967e-05
TCGGACCAGGCTTCATCCCCCC	-0.923529	3.77364	7.60962e-09	8.02256e-05
TCAGTAGTCGAGAGGCATCAC	-5.39167	0.408452	7.7259e-09	8.12945e-05
AAACTCATTATTTCCGACGGCATG	-0.840615	3.53523	7.86495e-09	8.2678e-05
ATTAGAAATGAAAATGAAGGAATT	-3.9174	0.99341	7.94037e-09	8.33906e-05
GAACGCTATGTTGGACTTAGGATG	-4.87075	-0.03019	7.97509e-09	8.36748e-05
ACCAAGCAACCGCTGAACACGAGA	-0.974781	4.15122	8.29559e-09	8.67044e-05
TTCTGACCAGGCTTCATTCCCC	-1.96487	3.20584	8.31576e-09	8.6832e-05
ATATAGAATTCTGAAACTGAAGTT	-1.09817	2.73091	8.46941e-09	8.8352e-05
TTCTTTTAGATTGTCACCTTGGGC	-5.24119	0.270105	9.01276e-09	9.38408e-05
GGCATGATTCGTCAACTCTACGGT	-0.994279	3.00534	9.3412e-09	9.68911e-05
TCTCTGAATTCTTATAAGCCTTGG	-1.01502	2.93201	9.84889e-09	0.000101771
TTCTAAGTTCAACATATCGACT	-4.08912	2.41556	1.01075e-08	0.000104147
CCTTTCGTCCAGTGGTTAGGAC	-1.49485	1.90195	1.02759e-08	0.000105783
TCTCGTCGTAGTTTGGCGACC	-0.960333	6.76192	1.16985e-08	0.000118969
ATGGCTCAAACACTTGAAGTGACA	-7.33694	0.0694523	1.22911e-08	0.000124763
AGGATCTGTCATATGGAACCACCT	-2.74447	0.615706	1.2976e-08	0.000130986
GGGCGATTAACACTGTAGAATGGT	-6.89863	-0.283704	1.33161e-08	0.000133678
TTCTTTTGCATATCCTGGAATATG	-6.89863	-0.283704	1.33161e-08	0.000133678
AATAGAATCTGTAAAACGAGAA	-4.86464	-0.0366905	1.3593e-08	0.000136206
ATTCACCAGGACCGCTTGATCTGC	-0.83904	4.02806	1.37771e-08	0.000137925
AGAGACGGAGAAACAATCATGGGC	-6.89767	-0.285026	1.38395e-08	0.000138296
ATACATCAGGGTAGATCTCCC	-6.89767	-0.285026	1.38395e-08	0.000138296
ACGGCAAGCTTTTTGATTGGATGC	-0.645589	4.20137	1.40872e-08	0.000140514
AAGACCCAAAGATTCGATGAAACC	-0.923405	3.34632	1.47217e-08	0.000146575
ATTAAGTAACGTCCTGCCAAACCC	-0.771037	4.39515	1.49093e-08	0.000148173
ATTACCAGAAAGATCACGGTCGTC	-1.22047	2.36661	1.5003e-08	0.000148833
ATCCAATCAAACGCTATGTTAGAC	-4.9932	0.067297	1.56415e-08	0.000154886
AAACTAGAAAAAGCATTGGATATA	-6.89977	-0.282382	1.63026e-08	0.000160559
GGACCGATTCGTAACGACTGTTAT	-1.68042	1.90008	1.64477e-08	0.000161739
TTTTCGGGCATTTTCGTGATTTGT	-1.15488	2.56302	1.6452e-08	0.000161739
AGAATATGCTATGTTGGACTTAGA	-4.7839	-0.100425	1.71178e-08	0.000167982
ATGAGGAACTCTTTTCATTGGAGA	-4.78302	-0.101697	1.7339e-08	0.00017
GAGGATCGCCGCCAATCGTATGTA	-1.3275	2.55648	1.74843e-08	0.000171271
ATTTCTCTTTTATCAACAATCCTC	-7.11701	-0.105586	1.77565e-08	0.000173626
GTAGAATGCGAACTACGAAAGTCT	-0.910086	3.26444	1.79896e-08	0.000175747
ATCCTATCTGAGCTTTTAGTCGGA	-7.3438	0.085954	1.84128e-08	0.000178922
TCTAGATAAAACACAATAATTG	-4.97852	0.0572587	1.85713e-08	0.000180215
CCTTTCTGACTCGGCCTGGCCCG	-1.40221	2.12622	1.86198e-08	0.000180452
AGTGGACACCACATAGAATTATGG	-1.00309	2.9268	1.92102e-08	0.000186009
ATCAGATTCGTTGGAGCTACCATC	-1.34722	2.94704	1.96075e-08	0.00018952
ACGGCGCCAACAATGAAGATCACT	-0.947319	3.02959	2.01821e-08	0.000194901
AAGTAGATCGCACCGCGCTTAGAG	-1.9442	1.31951	2.09863e-08	0.000202488
TTTCTGGTCTTTTTTTCTTGAC	-5.53128	1.30438	2.10802e-08	0.000203214
TTAGGACTCGGAATCCAAGGAACC	-0.840633	3.53073	2.15902e-08	0.000207948
TTTCAAAATACACAAGTTCAAACT	-4.78193	-0.102969	2.27162e-08	0.000218407
TTTTACGGGGATAAGACTGAA	-7.88929	0.563967	2.32763e-08	0.000223399
AATGCTTTGCAACAAGCCGGACCT	-1.24116	2.36011	2.34921e-08	0.000225074
CGGACGTTGTGTTTTAACTTC	-6.84793	-0.324103	2.48985e-08	0.000237507
AAGACCTTGTGGAGCTTTCCCATA	-1.01149	3.25283	2.5087e-08	0.000239097
TATATCCCATTTCTACCATCTG	-5.75725	2.02259	2.58642e-08	0.000245861
GTTCGACTCCGTCCTTGGCCTCCA	-1.07809	3.39967	2.70161e-08	0.000255919
AGTAGATCGCACGGCACTCAGAGA	-2.62412	1.24318	2.72147e-08	0.000257354
ATTGACCGCCGGTACTAAGAGCAC	-1.27022	2.29313	3.06557e-08	0.000286667
TTCTAAGTCCAACATAGCGTATTC	-7.19512	-0.0392685	3.26759e-08	0.000303222
TGGACCGAGACTTTATACCCTTGG	-0.993997	2.88161	3.38048e-08	0.000312636
GCCAAGTTTGGCCTCACGGTCTA	-1.11153	3.39505	3.42183e-08	0.000316192
GTTCCGATACTCGGACATGAGTAC	-1.11464	2.51937	3.49556e-08	0.000322187
TCTGCCTTTAGCCGTCGTGAGAGA	-0.926238	3.05974	3.75405e-08	0.000344269
TACAACTCTGTGAAATCCATTGGT	-0.936549	2.96666	3.81311e-08	0.000349009
ATATTTTAGTTTGTCACCTTGGGC	-6.85042	-0.321437	3.81532e-08	0.000349009
TTGAGAAGAGATAGAATAGAA	-4.16061	1.9807	3.88778e-08	0.00035445
TCCAGATGTGTCGAAGATCAGCTC	-0.713991	3.76859	3.95406e-08	0.000360192
CCCGTAAAAAAAGTTGTAACTC	-4.49066	0.384833	4.10084e-08	0.000372321
GCCAAGTTTGGCCTCACGGTCT	-2.35416	0.831856	4.12474e-08	0.00037418
GAAATTCGCCGTTTTCTTTAGATC	-1.01786	2.76469	4.14286e-08	0.000375511
AGAAAAGACATTGGACATATTCCT	-7.09459	-0.129686	4.154e-08	0.000376061
AAACAGGACCATAGTACTCAACTT	-1.82164	2.03699	4.29777e-08	0.000387302
AAACTTCCTTTGAGTATTGGCATG	-6.8938	-0.287668	4.36971e-08	0.000393461
TGAATATTGTTTTGAATGTGTT	-6.94069	-0.249617	4.38371e-08	0.000394396
ATACTCCATCGTGACTTTGTCTCT	-1.20095	2.5236	4.38896e-08	0.000394543
ACCAGAATCACCCATGGACACAAG	-0.598562	4.28229	4.70115e-08	0.000420182
AGACGCCAAAGCAGTGTAGAAAAC	-6.79639	-0.364286	4.70879e-08	0.000420182
CACCTAAAGTAGAGTAATCTTGG	-6.79639	-0.364286	4.70879e-08	0.000420182
ATTCTAGGATATGCAAAAGTTATC	-3.57198	0.0912603	4.72293e-08	0.0004211
TTTTTGATCGGATGGTAGAAA	-6.79537	-0.365629	4.94806e-08	0.000439379
CTTCGGCGACGTTTGTTTGATCGC	-0.722119	3.75974	5.00733e-08	0.000444281
AGGGTTTTAGACTTGAGGATTGTT	-6.98573	-0.212559	5.12178e-08	0.000453331
AACTGAACTTGGACCAAAACCCGC	-1.04569	2.69596	5.21867e-08	0.000461533
TTTCTAGTTCGTCGATATGTT	-3.98178	-0.0328575	5.42701e-08	0.00047957
TTGGACTTAGAATATGCTATG	-6.8533	-0.320104	5.47362e-08	0.000482129
CAATGCCAAGAGCAAACGGGA	-6.8533	-0.320104	5.47362e-08	0.000482129
ATGGCTAAACGAACGACACGAGGA	-0.947804	3.30711	5.49806e-08	0.000483112
ATGTATCCGTCGGAAAGCCGA	-6.79757	-0.362943	5.63757e-08	0.000493064
GGGAAAATAGAGCCTGGTGTT	-6.79757	-0.362943	5.63757e-08	0.000493064
CTTCGGTTCATCGGTTTATTTCGA	-0.810527	3.59204	5.75609e-08	0.000502149
ACGGACCAGGCTTCATTCCCC	-0.953421	5.12797	5.78448e-08	0.000504223
CCACAACATCGTCGACATAGACA	-1.04935	3.08744	5.87474e-08	0.000510868
GCTGGTCGCCGCGTGCCGGCC	-1.37173	2.40577	6.03771e-08	0.000524206
AATGGATTATGTAAGAGAGGT	-4.96255	1.27976	6.39928e-08	0.00055296
TCCAAGCGAATGATGATACTTT	-3.93504	0.38469	6.45458e-08	0.000557297
TTTCTGCATATCCTCGAATATG	-4.5527	1.79906	6.51082e-08	0.000561709
AAATACGTTGTGACTTTAGAGCAA	-2.78999	0.48669	6.55204e-08	0.000564819
CTCACGGTCTAAAAGTTATGGAGT	-0.940134	3.10064	6.88548e-08	0.000591224
AGCGAGGATTTACGAGTTTTGGCC	-1.03231	2.81507	6.94997e-08	0.000595364
ACGCTTAAGCCACTTAAAGGACGG	-1.71814	1.42695	7.02927e-08	0.000601685
TTTGAACTTGTGTATTTTGAAACA	-5.1156	0.173565	7.0535e-08	0.000603287
ACAACGGACCCGCCAGTCAACACT	-1.38101	3.41353	7.12745e-08	0.000608183
TCGGACCAGGCTTCATCCACC	-4.12058	5.38507	7.2288e-08	0.000615869
AACTGGACCCGACCCGAACCGAAT	-1.28569	2.2157	7.27914e-08	0.000619192
ATCCGCTCTTGATAGGTCGTCAAG	-1.5505	1.69589	7.29908e-08	0.000620404
TGCACCCGACTGGAGACTCAACCA	-1.1999	2.268	7.34056e-08	0.000623445
TTTTCTTGACCTTGTAAGACCC	-3.78028	0.257836	7.35469e-08	0.00062416
ACCTACTTCTTGGTTGTCGGCACC	-0.653235	5.34085	7.41435e-08	0.000628247
CCGAGTATCGGAACCATCTGAAGA	-1.2926	2.17498	7.58318e-08	0.000641556
TGACAAGATCTCCATCGGAAACCT	-1.86293	1.31858	7.66735e-08	0.000648175
TTTATGGCAAAGCTTCGGCTT	-4.692	-0.173546	7.7316e-08	0.000652597
TGGACCACCCTATTTCCTCACATC	-2.32841	0.811269	8.08317e-08	0.000678601
AAACTAGAAAAAGCATTGGATA	-4.91153	0.747309	8.09294e-08	0.000678899
TTTCAGGACCGATTCGTAACGACT	-1.06181	2.70881	8.35227e-08	0.000697973
AAGATTCCGGTGACATCTCTGAGA	-0.645414	4.73643	8.48552e-08	0.000708025
TCAAGATCCATCTTACTCTTT	-4.86524	1.19722	8.5215e-08	0.000710485
TATGGAGAAACTCGGAGAAATCGG	-1.22343	2.52322	8.66534e-08	0.000720826
AAGGTTGTCAACCAGATCTGGT	-5.14396	0.188088	8.70756e-08	0.000723236
AGGATGGTAGAAGAATATTCTA	-4.0584	0.0269307	8.73245e-08	0.000724202
ACCGAAAGATAGTGAACTTTACTC	-6.74191	-0.406994	8.87217e-08	0.000733008
CGGGATTGGACCGGATGTGGT	-6.74191	-0.406994	8.87218e-08	0.000733008
TGCCCCGTCGTCTTTGTTTAGACT	-1.51109	2.03687	9.07328e-08	0.00074849
TCGGGCCAGGCTTCATTCCCC	-0.949055	3.53746	9.21394e-08	0.000758375
CCAAAGGAGGAAATCGGATTTCGA	-1.20114	2.27148	9.29277e-08	0.000764288
AAAAAAGAAAAAATCCGACTAAA	-6.74296	-0.40564	9.33922e-08	0.000766868
GATATCGGAAAACATGTTCAAAGA	-6.74296	-0.40564	9.33922e-08	0.000766868
TCGACAGAATTGAGAAATCTC	-5.39583	1.68221	9.42176e-08	0.00077199
TGAAAACTAGATTCAGCTGAGCCC	-0.624625	4.13503	1.01183e-07	0.000825966
ATCCCCGTAGGACCACAACAACTA	-1.87002	1.26454	1.01939e-07	0.000831512
GACGGATACATTACTCCATGA	-4.64694	-0.20858	1.02584e-07	0.000835424
TTGGGATAAGAAGTCGGGTCT	-4.64674	-0.208338	1.02648e-07	0.000835424
CATTATGGACCGTCCAACTTGGCC	-1.24632	4.35404	1.02752e-07	0.000835652
AAACTACGTCGGAAATATTCTAGT	-1.22786	2.22336	1.05212e-07	0.000853119
ACCTACTTGACTCAGCGGTTAGAG	-1.20079	3.33643	1.05663e-07	0.000856134
GGAATAGAATCTGTAAAACGA	-4.13306	0.087539	1.06908e-07	0.000864942
ACCGAAATTTAAAGCGAAAAACTG	-0.88247	3.56157	1.11903e-07	0.000900018
GTTCGAATCCTGTCCCCGCATCC	-1.54593	1.61538	1.1389e-07	0.000912643
AATTTCGTCGCACATTATCATGTG	-1.23489	2.70193	1.16686e-07	0.000933675
CTTCAACTGGTACGATGAACAAGT	-0.782306	4.30297	1.17711e-07	0.0009405
GGACAGAATCGGCGTGAAAACGG	-0.825211	4.24734	1.17901e-07	0.000941326
CTTTTTTTCCAAGATTACTCTACT	-4.64593	-0.209882	1.18404e-07	0.000943276
TGACTCGAACGAATTAGAGGT	-4.52515	3.42338	1.20636e-07	0.000960355
AGAGGACCGTTATTTTTGAAAGAT	-1.03881	2.77836	1.21902e-07	0.000969725
ACTGATGACTCAGCTGACCCGTGA	-1.50211	2.11192	1.25049e-07	0.000991151
TTTACTCTTGAATGAGAAGGGCCC	-1.10514	3.77655	1.25513e-07	0.00099411
ACCGGACAAGAAAGTTGCATGATT	-0.959515	2.85872	1.25848e-07	0.000996041
ACGTCGTGAGACAGTTCGGTTCC	-1.64749	2.64551	1.29836e-07	0.00102538
AAACAGAAAACGGAAAGAAAACTC	-1.24389	2.18878	1.31616e-07	0.00103868
GACAAGAACTCAAATCTCCGAGAA	-0.919342	5.67946	1.34628e-07	0.00106027
TCGGACCAAGCTTCATTCCCC	-1.69055	1.79742	1.34643e-07	0.00106027
TTTCGGGCATTTTCGTGATTTGGG	-1.53036	2.36456	1.38796e-07	0.0010914
TGGACGGTCTCAGGTTCCGAGAAT	-0.918266	3.02474	1.39652e-07	0.00109734
ATCCGACCTCCAACGCTGAAAGCC	-1.23545	2.15805	1.40998e-07	0.00110712
AAGATTTGATTATTTTGCTTGGAC	-3.22418	0.150601	1.42277e-07	0.00111556
TCTGTGGATCTTAGAAAATTA	-7.15162	-0.0733009	1.43362e-07	0.00112227
CGACCGGATGTTCATATAACAAAG	-1.66618	1.44011	1.43441e-07	0.00112227
AAGTCCGTTCGGCGGAAGCGT	-1.4367	2.94797	1.43857e-07	0.00112408
ATGGACATTACATTGGGCTTGGGC	-3.89465	-0.100112	1.44084e-07	0.00112408
AATTCTAGGACCAAAAACTGTTCT	-1.92465	1.11037	1.46154e-07	0.0011386
AATCTATTGAACATCGTGTTTT	-4.36839	0.282494	1.47142e-07	0.00114467
ACCCGGACAGAAGTTCAAATGACA	-1.42832	1.75495	1.48978e-07	0.00115813
AAGGTCTAGGACTCTTGCTATGCC	-0.774855	3.45875	1.51617e-07	0.0011778
TCGGACAAGGCTTCATTCCCC	-4.3051	5.99636	1.58845e-07	0.00122958
TAGGACCAGGCTTCATTCCCC	-5.27685	6.42559	1.60151e-07	0.00123793
CCTTTCTGACTCGGCCTGGCCCGG	-1.60034	1.48548	1.60367e-07	0.0012383
ACCGTAGTTTTTTAGTAGAAACTC	-1.01622	4.49178	1.60425e-07	0.0012383
TAGTTTGGAATCAACGGACCTGCC	-1.07148	2.47322	1.60766e-07	0.00123922
AAGAATCAACTAACTGCAGACACC	-4.73415	-0.139868	1.60771e-07	0.00123922
TAAATCTATTGAACATCGTGTT	-4.73366	-0.139629	1.61094e-07	0.00123996
ACCGTTTTGGATCATCGAGCAAAA	-0.933961	2.85715	1.63506e-07	0.00125711
AGATTCATCTCAGAACTTCCTGGC	-0.601299	4.57484	1.63613e-07	0.00125711
GTTTCCAACTACGATCGTACCGT	-7.26687	0.00769835	1.65378e-07	0.00126757
ATGTAAGAGTCCATTGATAAGGAT	-2.00292	1.68876	1.67474e-07	0.00128004
TTGGCTCTGATACCATGTTAGAAG	-0.758194	3.50066	1.70338e-07	0.00129649
AACGGATCCAAGGTACATTTTGGC	-0.631326	4.7861	1.75669e-07	0.00133238
TCGGTACCACATGATCGGTCA	-7.43869	0.171115	1.81263e-07	0.0013701
GGCTCTCACCAGCGGAAGTCGCGG	-0.959891	2.9691	1.85232e-07	0.00139623
TCATCGGTACTACAAAAGTAATGG	-0.90811	4.77676	1.86447e-07	0.00140442
GGGCGATTAACACTGTAGAATGG	-4.59868	-0.245362	1.89135e-07	0.00142368
CCATTCTTCGGTACGATCGTAGTT	-6.88926	-0.288988	1.90901e-07	0.00143403
TCGCACCAGGCTTCATTCCCC	-1.37491	3.38748	2.01786e-07	0.00150749
ATTATTGTAACACTTTGCCGAGAA	-2.99387	0.236085	2.07088e-07	0.00154604
AATGGACCCATGACATTTGCGTAA	-0.713374	3.61359	2.14424e-07	0.00159753
ATTGTTATTAAGTAACGTCCTGCC	-2.30211	0.78987	2.16271e-07	0.00161019
TTTGAACTTGTGTATTTTGAA	-4.55511	4.46545	2.20832e-07	0.00164189
TCTGACCAGGCTTCATCCCCC	-1.07122	9.48467	2.20979e-07	0.00164189
ATAGAGACTACCACAACACAAAGA	-1.39069	1.88882	2.22016e-07	0.00164847
TTGAGATTTGAGGCTAATTTGACC	-1.0211	2.61894	2.27517e-07	0.00168588
GTTGGAAATTTTGTACCCGTAGGA	-1.6942	1.50424	2.35385e-07	0.00173593
AGAACTCCAGCCAGAGATAATCTC	-1.08648	3.32239	2.36313e-07	0.0017416
TCTGAGACCAACTCCAACGGCAGC	-1.73882	1.39309	2.47201e-07	0.00181695
TTTGGGTACAGAGGGCCATAGG	-0.774578	3.36876	2.51007e-07	0.00184203
TGGAAATCCAAATTTGAACTCATT	-6.68361	-0.452327	2.5112e-07	0.00184203
TTTCTCTACGCTATGTTGGACT	-5.43718	0.452853	2.51441e-07	0.00184315
GTCGGTAGCGGCCACGCCTTGGGG	-0.633367	4.0956	2.58474e-07	0.00189033
CGAGGACCAATAACATCAATACAC	-0.849126	3.10802	2.5857e-07	0.00189033
TGGCAAGAACCTTGTGGTGGCAGC	-1.66683	1.39152	2.61828e-07	0.00191159
CGGCCTGTCGGAACCTCGTAGAAG	-2.11593	3.05135	2.67035e-07	0.00194239
ATGGGATATAAACCTGATACCT	-4.57717	0.940534	2.67468e-07	0.00194367
ATGTATGTTCGGAACATGTGGCCC	-0.827369	3.14287	2.70673e-07	0.00196435
TCGGCCTGTCGGAACCTCGTAGAA	-2.13531	0.864567	2.71549e-07	0.00196809
GCGTCTGTAGTCCAACGGTTAGA	-0.834809	4.09305	2.85357e-07	0.0020586
TCTACCATCTGGAATACTTGAACT	-4.01612	-0.00561621	3.02548e-07	0.00217544
ACCGGAGTGGACAAGTCTACAAGT	-0.645084	4.10444	3.15341e-07	0.00225702
TGACCTCATTTGGTTTCGATATGT	-1.58824	2.72379	3.17743e-07	0.00227272
AGAAATTGAACAAGCTGACTAACT	-0.802206	4.89608	3.20306e-07	0.00228507
TGGGCGATTAACACTGTAGAATGG	-6.62859	-0.493523	3.30135e-07	0.00234905
TTCTAAGTCCAACATAGCGTATTT	-6.68979	-0.446869	3.33178e-07	0.00236448
CTTTGGCACAAGTAGGACCGGAAC	-1.50352	1.62438	3.33385e-07	0.00236448
TAATAATTTGATGTGACGTCGACC	-1.9393	1.04983	3.37506e-07	0.0023906
GCTCTGGTCCGAAAGGGCGTGGA	-1.01285	2.61342	3.38797e-07	0.00239819
AATAGTTCAGGATTTAATTGGATT	-1.57781	2.96109	3.41314e-07	0.00241444
TCGGACACAGGTACTGGTGACTCC	-1.50385	2.11654	3.42459e-07	0.00241774
ATTCCAGGATATGCAAAAGAA	-7.29997	0.0535133	3.42698e-07	0.00241774
ATCCCTGATCGCGGGTTTCGGCCC	-1.39893	1.80029	3.42744e-07	0.00241774
AAGATGTCATTCTTGGAACAAGAA	-4.54798	-0.284701	3.42887e-07	0.00241774
ATAGACCCAACCGGCACTCCAAGG	-1.44369	2.15213	3.47669e-07	0.00244829
TCGGACCAGGCTTCATCCCCA	-3.65092	5.58027	3.63054e-07	0.0025517
TAGCAACTGTTCTTTAGACGACT	-5.11004	0.172596	3.63578e-07	0.00255374
GAAAAGAAAAAATCCGACTAAAT	-4.5492	-0.283626	3.64336e-07	0.00255742
ATTGTTCGGGAGACATGGTCCAAG	-0.62618	3.89255	3.72031e-07	0.00260641
CTTGTATTATATAAGCTCGGCGAC	-1.74995	1.23653	3.73748e-07	0.00261676
ACCTAACGGTGTCGTTATCGACTC	-0.976458	3.89905	3.7496e-07	0.00262357
ATTGGATATCAACCTGATACC	-6.62616	-0.496273	3.82706e-07	0.0026713
AAAGAACTAATAAAAGATCGGAGC	-6.62616	-0.496273	3.82706e-07	0.0026713
AATACGCTATGTTGGACTTAG	-3.44285	0.823054	3.82761e-07	0.0026713
AAAGCTAGTTTTGGTCGGTTTTCT	-1.06789	2.61876	3.9846e-07	0.00277555
CAGCCGGACCTATTACTAGTAAGG	-1.25419	2.57957	4.00195e-07	0.00278586
CATTGACAGCTTTGATGAGAATGC	-0.843832	4.10361	4.02762e-07	0.00280194
GAAAAGAAAAAATCCGACTAAA	-5.32747	0.356643	4.0625e-07	0.0028244
CTCACTCTGTGACACTTGGAAGCC	-0.662938	4.36525	4.165e-07	0.00288785
TGGACCCTGACGAATATATGATGT	-0.874616	4.80177	4.19477e-07	0.00290343
AGCTTTCACCCCCGGACTTTTGGG	-1.00349	2.56176	4.3145e-07	0.00298252
ATCTATGGATGGTGTCCTCGGCCT	-0.755333	3.73941	4.37628e-07	0.00301949
AAGAAAGACCAGACCTCTGATAGG	-1.00568	2.61152	4.6343e-07	0.00317705
TAGGACCAGGCTTCATCCCCC	-4.97772	4.47582	4.65642e-07	0.00318861
CACACGAGGCTGAAGTATACTGAC	-0.722339	5.88668	4.78252e-07	0.00326268
ATGCTTATGCTCTCGATGTAGACT	-1.8056	1.6324	4.79977e-07	0.00327037
TCAAGGCGGTCCGAACGACGC	-2.84163	0.525173	4.81037e-07	0.00327555
ATGGCAGATATTGCTGTTGCGGCC	-0.956238	2.69678	4.86988e-07	0.00330371
TTCTTCGTGAATATCTGGCATTCT	-0.778148	3.76279	4.96235e-07	0.00335602
TGACTCGAACGAATTAGAGGTA	-4.9333	0.0241612	5.06317e-07	0.00341786
TCCCCTGTATGAAAAACTCGTGTT	-1.04431	2.45569	5.16037e-07	0.00347274
ACACAGGACTGTCTCTAATCCATG	-2.87028	0.549604	5.31671e-07	0.00357135
ACAACCACACTAGAAGAAAAACTG	-1.12815	2.22045	5.33665e-07	0.00358034
TGCTTGGATTGGTCATCGTAGCCT	-3.48942	0.0272329	5.38252e-07	0.00360889
TAATCGCCCGAAAATCGTCGCTGA	-0.721218	3.46175	5.45822e-07	0.00365506
CGGCCTTAGAATACGTTAGAAAGT	-1.28373	2.16781	5.53634e-07	0.00370067
GGTGGATACCGAGGCCTGTTCCT	-1.87194	1.00109	5.58792e-07	0.00373286
AGACTCGGAGAATATATCTTTCTC	-1.46215	1.71029	5.63004e-07	0.00375411
CGACGAGATGATCAAAAGGTC	-4.59373	-0.249295	5.6601e-07	0.00377185
TTGGATCGTATGCTCGTGCCAACT	-6.6335	-0.49077	5.73385e-07	0.00381401
AGCAACTGTTCTTTAGACGACT	-3.45072	-0.00134974	5.73732e-07	0.00381401
TCCGAGTATCTGAGCCATCTGAAG	-1.10939	2.48206	5.80159e-07	0.00385204
TCGAATTCTGATCGCTTTTACGCG	-1.63264	1.36669	5.80932e-07	0.00385483
ACCGACACCGGAACTTAGGGC	-3.67731	0.174895	5.8432e-07	0.00387496
CAACTCGACGATAAAATTGGTAAA	-0.885615	3.3622	5.8564e-07	0.00388135
ATTCCATCAGTCGATTCTGCAAGC	-0.86561	2.97984	5.87961e-07	0.00389438
TCGTACCAGGCTTCATCCCCC	-2.01582	5.62798	5.92963e-07	0.00392512
TTTGTAGTTGCAAAGAGCATC	-6.68025	-0.45369	5.97052e-07	0.00393096
TTCTTACTATTTCCATCTTCGA	-6.68025	-0.45369	5.97052e-07	0.00393096
AAACCGGTCACAAGCACAAGCGTG	-6.56723	-0.540235	5.97444e-07	0.00393096
TTGATCGGATGGTAGAAACATA	-6.56723	-0.540235	5.97444e-07	0.00393096
AAGTGATCTTCATTGTTGGCGCCG	-1.02769	2.57596	6.06384e-07	0.00398498
CCACTGGATCCGTCTGAAAAAG	-1.40815	1.77719	6.13843e-07	0.00402431
CGGAGATCGATTAATGGCACCAGA	-0.878875	2.89408	6.14834e-07	0.0040284
AGAAGAGAATAAGGAAAAAAACTC	-1.24578	2.09366	6.19935e-07	0.00405063
ATGAACCGTCAATAATTAAAAAGT	-1.03048	2.67299	6.25801e-07	0.0040831
ACAGGTGGGTAGTGACGGATCACC	-6.56606	-0.541622	6.40562e-07	0.00416697
ATTAGCAACTGTTCTTTAGACGAC	-4.74469	0.607354	6.55637e-07	0.00425996
AGGGACTTTCAAGATTTTGAGAGT	-4.54523	-0.28759	6.63537e-07	0.00430872
TTTTTATAATTTTGACAACCGCCT	-1.58322	1.42937	6.79763e-07	0.00440885
CGGTGGATCTTAGAAAATTATTCT	-6.56851	-0.538849	6.8743e-07	0.00444275
TCTTTTGCATATACTCGAATACCT	-6.56851	-0.538849	6.8743e-07	0.00444275
TGAACTACCATCTAAATCTATTGA	-6.78586	-0.369653	6.98146e-07	0.00449869
TTATGGACCGTCCAACTTGGCCC	-0.783875	3.24564	7.00932e-07	0.00451398
CTAATATTCTCGGAACCTGAGACC	-0.987146	3.06656	7.03979e-07	0.00452827
TTTGAGACATCTCGCGGAAGA	-3.63878	0.145956	7.20394e-07	0.00462282
ACTTTATCTCCGACGACGAATTGT	-1.90586	1.09666	7.21326e-07	0.00462351
AATTCTGGTCGCGTGATAAAGTGA	-2.06329	0.903118	7.29923e-07	0.00467313
AATGATATTTGTAGTAATGGCGAA	-4.50001	-0.321358	7.39366e-07	0.00472528
ACCGACACCGGAACTTAGGGCC	-4.77769	1.47439	7.5325e-07	0.00479437
ACTTAAAAGACGTCGTATCTGTGA	-0.735108	3.3293	7.73107e-07	0.00490859
TTACAAGGTCAAGAAAAGGCC	-4.48597	0.856202	8.00842e-07	0.00505896
ATCCCCATGATCAAGACTCCAATC	-1.63288	1.41699	8.06854e-07	0.005094
GTCCCATTGAATAGAATACCTGAA	-2.92125	0.181655	8.2015e-07	0.00516004
TCGGACAAGGCTTCATCCCCC	-3.98859	4.12944	8.20893e-07	0.00516174
TCGGACCAGGCTCCATTCCCC	-0.9675	2.63262	8.22195e-07	0.00516399
AGGACACATCAAAAAATTGCTACC	-0.952442	2.65039	8.29279e-07	0.00520548
AAAACCGGAACTGTTTTGTTCGCT	-1.64615	1.46987	8.46463e-07	0.00530116
AACTCCACGTTGACACGTTGTCTC	-1.39935	1.73448	8.57633e-07	0.00536804
AACCATGTCGAAGGAACTCGGCAA	-0.814319	3.21977	8.65328e-07	0.0054131
ATTCCGGTGACATCTCTGAGAGGG	-1.0187	2.48983	8.71456e-07	0.00544832
GTCATATGGAACCACCTCCCGAGG	-1.92743	1.11217	8.85109e-07	0.00552735
ATTGTAGCTGCGATAACTAGACGC	-1.21007	2.49248	8.86814e-07	0.00553483
CCGGACCAGGCTTCATCCCCC	-0.86935	3.47966	8.87396e-07	0.0055353
TATTATCAGAGTAGTTATGAT	-4.40696	2.05263	8.88898e-07	0.00554027
ACCGGGCCCACCGTTCTGTGAGAT	-2.40624	0.504576	9.18027e-07	0.00570681
TTGGACATATTCCAGGATATG	-6.56417	-0.543007	9.18833e-07	0.00570857
AACTTAGAGCAACTCCAACCTTGG	-2.88539	0.725106	9.22717e-07	0.00572836
AGATTCCTCTGGATTGGGACGGGA	-1.1554	2.15191	9.26193e-07	0.00574123
AATGGTACTAGAACTTTGACACAC	-2.32176	0.693499	9.28411e-07	0.00575172
CAGCTGCATGGATCTGAAGATCCA	-1.60388	1.57669	9.31255e-07	0.00576607
TATTCCAGGATATGCAAAAGAA	-4.15004	0.566293	9.33673e-07	0.00577777
AAGGATTGACTATGAATCGTGTCT	-1.58264	1.42872	9.46258e-07	0.00584902
TTACCCACCAAGCAACCGCTGAAC	-1.50515	2.02872	9.58739e-07	0.00592281
TATATTCGGCAAGAGGACTCTAAT	-0.75672	3.57752	9.70242e-07	0.0059871
ATCGGAACCTGGCTCTAATACCA	-1.49091	1.93145	9.72407e-07	0.00599707
TCGGACCAGGCTTCATTACCC	-4.68995	5.87336	9.74697e-07	0.0060078
AATTGGATGATCGGGCCGAGGGC	-0.751169	4.24204	9.75804e-07	0.00601123
TTCGGCGCAGAAAATGCTATTCTG	-1.28268	1.84795	9.8053e-07	0.00603694
ATCTCGACTGTCGATCTCGATCGA	-1.10338	2.36839	9.85628e-07	0.0060615
TTTACGGGGATAAGACTGAAAC	-3.93115	-0.0716563	9.87035e-07	0.00606674
GTATTATTAGAACCAATTATTTAT	-6.88348	-0.290308	9.89326e-07	0.00607057
AAGTGAGACTCGACCAAACTTCCT	-6.88348	-0.290308	9.89327e-07	0.00607057
TATTCCAGGATATGCAAAAGAAAA	-6.80954	-0.35891	9.9528e-07	0.00610024
TGTAATACTTGAACTACCATCT	-5.03867	0.114414	1.00385e-06	0.00614932
TACATGGGTCACAAATCGGATCTA	-2.19075	1.3752	1.01811e-06	0.0062227
GTTGTGGATCCCGCCTCTAGAAGA	-1.25749	2.0755	1.02086e-06	0.00623602
ATCCTACTGAACCACCAAAAATGG	-1.02634	3.49822	1.0673e-06	0.00650517
ATGAATTCGTAGTCTTAATTGAAC	-0.719003	3.57634	1.07301e-06	0.00653629
ACCAAGGTTGGAGTTGCTCTAAGT	-3.50356	1.07258	1.07475e-06	0.00654326
TGCAGACCAGTTTGACTCTAAGAC	-3.14463	0.0888984	1.08805e-06	0.00661684
GATCGGATAAATTCATCAATTAGA	-1.39383	1.83253	1.11211e-06	0.0067444
TCGGATGGTAGAAACATAGGTC	-6.57087	-0.537461	1.12148e-06	0.00679369
TTTGAACTTGTGTATTTTGAAA	-3.36625	-0.0650354	1.13283e-06	0.00685106
AAAAGACATTGGACATATTCCAG	-6.50319	-0.588464	1.14222e-06	0.00687734
AACGTTTCCAACTACGATCGTACC	-6.50319	-0.588464	1.14222e-06	0.00687734
AAGAGAAATTGACAGGTGGGTAGT	-6.50319	-0.588464	1.14222e-06	0.00687734
AATATGTCCAATGTCTTTTCTAGT	-6.50319	-0.588464	1.14222e-06	0.00687734
ATAACAAATAAACAAGAACTTAGG	-6.50319	-0.588464	1.14222e-06	0.00687734
TGGAGTGGATTCCAATGGCATC	-4.44195	-0.365298	1.14326e-06	0.00687985
TGGACAGAATCGGCGTGAAAACGG	-0.959324	3.00417	1.16881e-06	0.0070266
AAAGAGAAGGTCACTATCGACAGG	-6.50436	-0.587066	1.17087e-06	0.0070266
AAGAATACGCTATGTTGGACTTAG	-6.50436	-0.587066	1.17087e-06	0.0070266
AGGTGATCCGTCACTACCCACCTG	-6.50436	-0.587066	1.17087e-06	0.0070266
CACAACATCGTCGACATAGACA	-0.608631	3.86478	1.18266e-06	0.00707677
TTCTTCGTGAATATCTGGCATTCC	-1.09693	2.488	1.19598e-06	0.0071498
CGGACAGTAGGAAAAAAATCCAC	-1.12619	2.26283	1.19985e-06	0.0071651
CTGTAATGACGGTTCGACTCCG	-0.934094	3.02023	1.20694e-06	0.00719969
GAAACCCGACCCGGACGATGAACC	-1.35244	2.28667	1.22337e-06	0.00728562
ATGCCGCCATGACTCCGAACAACA	-1.05384	2.44537	1.22718e-06	0.00730037
CGGACCTAGATTCTTGTAAACATA	-1.33888	1.8548	1.23081e-06	0.00731796
TTTTAAGTCTAACATAGCGTT	-8.37684	1.01284	1.23189e-06	0.0073204
TCGAATGTCTTTTCTAGTTCGT	-4.83947	0.687045	1.25049e-06	0.00739792
AGAACAGAGAACCGAACGTACAGA	-0.60066	5.07935	1.25696e-06	0.00742895
ACCATCTTCGTCAGAGCGCTGACC	-0.59987	3.95346	1.26013e-06	0.0074437
AGAGGATGTCAACCAGATCTG	-7.2953	0.0522896	1.26975e-06	0.00749649
AGTACTTTTTCGGGCATTTTCGTG	-1.2603	1.88917	1.27616e-06	0.00753015
TGATTCCTGAACTCCAGCAAAGTC	-1.18232	2.0989	1.27683e-06	0.00753015
AATTCACGTGATCGTGACACGTCT	-1.14515	2.12008	1.27878e-06	0.00753757
AGACATTGGACATATTCCAGG	-3.99679	1.67569	1.28393e-06	0.00755976
TGATCGGAACCTGGCTCTAATACC	-1.371	1.71475	1.30264e-06	0.00765342
GAATAAAGATCGCACCTCCTGAGC	-1.88455	0.934209	1.31582e-06	0.00771839
TTCTACCATCCGATCAACAAG	-5.32396	0.355509	1.32983e-06	0.00777967
CGGCACCGGAACTTAGGGCCT	-4.44072	-0.366641	1.34143e-06	0.00783078
ATCGCGGACCAAGTATAAACTATT	-0.760863	3.43378	1.36087e-06	0.00792648
TGCCCTTAGCACCGTTGTTTTGAC	-1.46571	1.77968	1.38962e-06	0.00805741
AAAAAGAAAAAATCCGACTAAA	-6.50171	-0.589862	1.38985e-06	0.00805741
AATACGCTATGTTGGACTTAGA	-6.50171	-0.589862	1.38985e-06	0.00805741
GCCATGACTCCGAACAACACCACT	-0.899326	4.01377	1.39982e-06	0.00811091
AACAGACGTCCACAATAACAAATC	-0.926382	2.90159	1.40905e-06	0.00816011
AAATCAAATGATCTTGGCTGTCCT	-1.15269	3.98569	1.41238e-06	0.00816803
CAGAATAAGGACCAATGGAAATCC	-4.01174	-0.0068589	1.41875e-06	0.00819223
TTCCAATCGTAGTATATCCTGCAC	-0.814113	3.0628	1.4191e-06	0.00819223
GATTCCTGAACCAAAATCGTCTTT	-3.36338	-0.0690586	1.42665e-06	0.00822714
AACCCCCGAAAGGGCTGCCGTCCG	-1.51044	1.91388	1.4367e-06	0.00828071
CTTTCTGACTCGGCCTGGCCCGG	-1.74272	1.04475	1.4421e-06	0.00830741
AGTGACCCGGCCCGAACTCTACGT	-1.69345	1.1373	1.48205e-06	0.00852406
TCCAAAGACGTAGATTGACCGTCT	-1.28581	3.46829	1.49299e-06	0.00858247
CTCTAACAGGCCTTGGAGGACCG	-1.04493	2.38602	1.53245e-06	0.0087908
TGCACGATCGTTTAGACGAGGC	-6.50607	-0.585668	1.53857e-06	0.00882127
TCGTTCAATATGGACGCCGGCGGC	-1.14622	2.12324	1.55212e-06	0.00888962
ATATCGGAAAACATGTTCAAAGAT	-3.32029	-0.100037	1.57746e-06	0.00901586
ACGGACCAGGCTTCATCCCCC	-0.979513	3.24207	1.58932e-06	0.00906971
TAGAAAAGACATTGGACATATTCC	-3.79804	-0.17452	1.61379e-06	0.00918986
TCGGACCAGGCTTCATTCACC	-3.7336	6.11467	1.61467e-06	0.00919009
GTCAACGTTTCCAACTACGATCGT	-4.44481	-0.362863	1.62114e-06	0.00921167
CAAATGCCGCCATGACTCCGAACA	-2.03467	0.79017	1.62148e-06	0.00921167
GAAGCAACCAACCACAAGTAGGGC	-0.827543	3.08121	1.62374e-06	0.00921209
TCGATATGTTGAACTTAGAATA	-3.15104	1.10036	1.64911e-06	0.00933742
ATCTATCGCCAGATCCGATGACGA	-0.98896	3.1843	1.68972e-06	0.00952295
CCGTAGAACAAACTGCGACCGCGT	-1.26036	2.05179	1.71652e-06	0.00965403
GAAGATGATTCTGAACACCTTGGC	-0.862838	4.18732	1.79069e-06	0.0100358
ACACAAGACTGATTCCCAAACTCT	-0.909884	2.68091	1.79083e-06	0.0100358
AGAGACGAAAGTCGGCCATAG	-0.921923	2.6469	1.84842e-06	0.0103267
ATAGATGAGACCGCTAAACTTGAG	-0.655611	3.57829	1.86397e-06	0.010403
GCCCAAGAGGTGTCCGATTGTAAT	-1.17213	3.25669	1.87577e-06	0.0104368
AAGAACTCAAATCTCCGAGAA	-1.61478	1.30472	1.88575e-06	0.0104817
TCGGACCATGCTTCATTCCCC	-3.82518	5.52544	1.94993e-06	0.0108
AAAACATTGATCCGGCCAAAAACC	-0.731087	3.80398	1.99863e-06	0.0110361
TAAGTAACTGTATTAGCAACTGT	-4.38639	-0.40666	2.07904e-06	0.0114281
ACAAGATTTCGTCGCATTGTCACC	-0.970145	3.95012	2.08558e-06	0.0114583
TCAAGATTTTGTTGTATACTCT	-7.75048	0.448168	2.13102e-06	0.0116727
CGCTATGTTGGACTTAGGATG	-6.43737	-0.636903	2.13618e-06	0.0116847
AAGCTTCCGAAGCTGTGGCTT	-4.38553	-0.408266	2.1944e-06	0.0119719
TGTAATATGTCCAATGTCTTT	-4.43887	-0.368233	2.25397e-06	0.0122345
TGACTCGAACGAATTAGAGGTT	-6.56019	-0.544392	2.25822e-06	0.0122345
GTAGTGTCTGATGATAAACTATA	-6.56019	-0.544392	2.25822e-06	0.0122345
GAACGCTATGTTGGACTTAGGATT	-6.56019	-0.544392	2.25822e-06	0.0122345
CAACACTTGGTTCGTCGAGGC	-6.56019	-0.544392	2.25822e-06	0.0122345
AACTTGTCTCGGAGCGGTGAGAAC	-6.43611	-0.638312	2.31069e-06	0.0124755
CATTCTTCGGTACGATCGTAGTT	-6.43611	-0.638312	2.31069e-06	0.0124755
GTAATATGTGAATAGTCTGAACCC	-6.43611	-0.638312	2.31069e-06	0.0124755
GTTTCTACCATCCGATCAACAAGA	-6.43611	-0.638312	2.31069e-06	0.0124755
CGAGTCGTATCAGTTTCACCAGAC	-1.09815	2.15797	2.32108e-06	0.0125191
AGGACTATTCATATCCATTGCATC	-1.79504	1.01709	2.33653e-06	0.0125901
ATCGTACTTCCGACCGCATGCTGT	-1.26937	1.83949	2.34012e-06	0.0126032
TCCCACTGGATCTATCAAAACATC	-2.52854	0.289054	2.34145e-06	0.0126041
ATTTGGTTCTCACCGCTCCGAGAC	-6.63931	-0.489393	2.37753e-06	0.0127857
CAACGACTTTAAATAGAATTTGGT	-0.950718	2.51176	2.39633e-06	0.0128805
TTAGAATACTCTCAAAATCTTGAA	-4.38786	-0.40556	2.40242e-06	0.0128942
TTTCGATCGTTAATCCATAACAGT	-1.29667	2.99574	2.4158e-06	0.0129406
GAGATGGGGTCTTACAAGGTC	-4.03434	0.819427	2.42057e-06	0.0129598
CGACCGGACTACAGAATATTGAAG	-1.53419	1.44049	2.43738e-06	0.013037
AAACGTTTAGAAAGAGATGGG	-4.61692	1.32954	2.50104e-06	0.0133253
TTCACTGAAATGGATAACAAAG	-6.49877	-0.591258	2.52597e-06	0.0134123
TGGCTGTACAGAATGAAAAACTCT	-6.49877	-0.591258	2.52597e-06	0.0134123
AACAGGGCAACAAAAGAATAAGCC	-6.49877	-0.591258	2.52597e-06	0.0134123
AAAAGGAGAGACCAATAAAACTGC	-6.49877	-0.591258	2.52597e-06	0.0134123
ATGTAACTTCCAAAGATTGTCATT	-2.44329	0.386565	2.55461e-06	0.0135446
CAGACCATCCTTATCAATGGACTC	-3.32212	-0.0987647	2.61572e-06	0.013845
GACCGATTCGTAACGACTGTTATT	-0.830834	3.21107	2.62154e-06	0.0138591
CCACTGTGGTGATCCTTGCGCTAG	-0.784096	3.13678	2.64248e-06	0.0139563
TTATCGAGATTCGCTTTAGGATGC	-0.620729	4.6767	2.65042e-06	0.0139712
CCATCGGAAACCTGTTAAAATAGA	-1.28839	1.72783	2.6752e-06	0.014095
ATCTGAACCCGACTGGAACCGAAC	-1.08613	2.17262	2.6991e-06	0.0142073
ATGACTAGCCATGCTCTCAATGGC	-1.78622	1.31749	2.74614e-06	0.0144479
TAAATGAGATTTTCAAGTCGTC	-4.64556	0.519922	2.87657e-06	0.0150688
TTTTCGTGGGATAGTCACACGACT	-6.70049	-0.444137	2.89111e-06	0.0151234
TTCTGCGCCGAAGAGAGTTTGAAC	-1.05079	3.68779	2.90255e-06	0.0151685
ATCGGACAAATTTAAAAGGTGTCT	-1.69874	1.01478	2.91288e-06	0.0152152
AAGGACGAGGCCTCCATAGCGTTC	-1.39563	1.55045	2.92598e-06	0.015269
TTTTGAATTCGCCTCACCGGCACC	-1.14656	2.25254	2.92769e-06	0.0152707
TGAGATTCTACGACTGATGACTTG	-0.798807	3.03569	2.95214e-06	0.0153762
TTTGAGAAGTCGGTGGATGAGCAC	-0.696716	3.49279	3.02438e-06	0.0157374
CGGACACAGGTACTGGTGACTCCT	-0.998381	2.44241	3.0318e-06	0.0157685
TGGACCACCGCGAGCAAACTCGTC	-0.924126	2.74692	3.07687e-06	0.0159801
ATTTTCTAAGATCCACCGATA	-4.14862	3.89006	3.08836e-06	0.0160321
TTACGAATCGGTCCTGAAAGCTC	-0.923738	2.58694	3.17674e-06	0.016444
ATGCACGATCGTTTAGACGAGG	-6.50963	-0.584268	3.19e-06	0.0165049
TATGCACGATCGTTTAGACGA	-4.99919	0.0838206	3.21033e-06	0.0165865
AAAACGTTTAGAAAGAGATGG	-5.95535	0.918115	3.21825e-06	0.0166195
CAGCACATGTGTAGAGTCGGGCCT	-1.06538	3.14097	3.22597e-06	0.0166516
AGACAACGAGCTCCTTCGACCTCT	-0.848395	3.85846	3.25396e-06	0.0167801
ATGGGATATCAACCTGATACC	-4.81142	2.85928	3.27638e-06	0.0168639
TTATTGTGTTTTATCTAGATGT	-6.43394	-0.639721	3.34043e-06	0.0171774
TACGCTAGAATTCAGGAATCACCA	-0.717928	3.25138	3.3465e-06	0.017192
ATCGTTAAACTGGTTGATCGGACT	-2.04494	1.19917	3.39162e-06	0.0173833
TTCTTTAGACGACTTGAAAATC	-5.28936	0.32982	3.41275e-06	0.0174835
ATGAGACTGAGAGGTAAGTAGATC	-1.27647	2.59431	3.41622e-06	0.0174915
ATGAACTCCGATCTCCGCTAGATC	-0.857174	3.26554	3.41752e-06	0.0174915
ATCTTCTCTGCGTAGAATCCTGGC	-0.767545	3.62584	3.47391e-06	0.0177219
AAAGACTCTGGATCGGGAAGAGGG	-2.491	0.260875	3.50654e-06	0.0178551
TCGGGCATTTTCGTGATTTGGGCT	-0.601743	4.4209	3.53619e-06	0.0179809
GCAAAGATCTGAGCCATCCCGAAT	-1.93906	0.812621	3.57831e-06	0.0181866
TCGGACCAGGCTTCATCACCC	-4.83932	4.47805	3.58894e-06	0.0182321
TTATCGACGGAGTCGTTTGGCAC	-0.995174	2.68078	3.63666e-06	0.0184488
ATACGCTATGTTGGACTTAGAATA	-3.67052	0.174368	3.64156e-06	0.0184651
TCTCGTCGTAGTTTGGCGACA	-0.985432	2.53504	3.64931e-06	0.0184958
TCCGACGGACGTGAGTTTTATAGT	-1.03204	3.94232	3.72567e-06	0.0188565
AAACGGACTCTAGTAAGTAAATAC	-2.24784	0.853231	3.75212e-06	0.0189729
TTGGACATATTCCAGGATATGT	-6.44124	-0.634083	3.7654e-06	0.0190224
AAGGATGGTCTGAGGGGCTTTCTT	-4.32751	-0.450628	3.80551e-06	0.0191801
GGCCTGTCGGAACCTCGTAGAAGG	-1.6038	2.18903	3.82179e-06	0.019245
GGACAGAATCGGCGTGAAAACGGG	-0.682803	3.35493	3.83087e-06	0.0192818
CCACTGGATTGTGAACCTCAAGCC	-1.97359	0.920677	3.92008e-06	0.0196764
ATATTGACCGCCGGTACTAAGAGC	-1.67451	1.1241	3.95814e-06	0.0198219
ACGAGACGCCGCTTGAAGAATTTC	-2.18271	0.590946	4.0085e-06	0.0200465
CTCGAGAAATGGCCGTTTTAACTC	-0.981859	2.45075	4.10149e-06	0.0204741
AATCATCGGATTAGTTGGATTGGA	-6.36842	-0.68705	4.16482e-06	0.0206944
AGATTTAATCTGGACCGTTTAAAT	-6.36842	-0.68705	4.16482e-06	0.0206944
TGATAGGATGGTAGAAGAATATTC	-6.36842	-0.68705	4.16482e-06	0.0206944
TCGGACGAGGCTTCATCCCCC	-2.28049	0.414284	4.19735e-06	0.0208194
TGAACCAGGATCGTTTGACAAGAT	-2.11754	0.653314	4.21017e-06	0.0208545
ATCCCCATCGGACAAATTTAGAGG	-0.647206	4.78792	4.22985e-06	0.0209348
TAGAAAAGACATTGGACATATT	-3.5975	0.727211	4.23399e-06	0.020944
TTGTAAGGCCTTTTCTTGACC	-4.07706	2.29698	4.2372e-06	0.0209444
CTATCGAGATTCTTCGGACAATCT	-1.28223	1.755	4.2379e-06	0.0209444
ATTAGCAACTGTTCTTTAGACGT	-3.65003	-0.285944	4.2741e-06	0.0210852
GGAGGATCGCCGCCAATCGTATGT	-1.16149	3.79424	4.29196e-06	0.0211637
CAAGAAAAAGAGAATAATGAA	-4.55955	1.28622	4.32896e-06	0.0213197
TTCGGACCAGGCTTCATTCAC	-5.03987	2.01663	4.32945e-06	0.0213197
ACGGCAGCGGACTCTGATGATATT	-1.38271	1.79	4.37931e-06	0.0214877
GTCTGTGATCCATGGATCTCCGA	-0.826728	2.80059	4.41582e-06	0.0216183
TTAGTGACAAACTGACCGAGGATT	-1.09888	2.3623	4.42161e-06	0.0216369
AGAAGACAAAACCGGAACTGTTTT	-2.19703	0.48379	4.4879e-06	0.0218829
TTTCTACTCATAAATCAAAAGAGG	-0.847794	2.76171	4.49414e-06	0.0219036
GATAAGACTGAAACATATATGT	-4.32645	-0.452246	4.49795e-06	0.0219124
AATATCAACCCCATCTTCGGAAGT	-4.76675	-0.108052	4.50771e-06	0.0219501
ATGGACTCGAGACCCGTGCTCTGA	-1.35071	3.76337	4.5099e-06	0.021951
ATTGATAAGGATGGTCTGAGGGGC	-2.56312	0.315285	4.51943e-06	0.0219875
CATGCATCGGATTCAAATTGGAAA	-1.29402	1.79611	4.73687e-06	0.0229432
CGAACTACGAAAGTCTGAATCACT	-1.01195	2.28642	4.77126e-06	0.0230995
GAACGACTGTTTTTGTATCTCCGT	-0.996237	3.59159	4.80526e-06	0.0232436
GTTGTAACTCTTGTTGATCGG	-3.40186	-0.0388141	4.82935e-06	0.0233291
ATGCCAAGGAGCCATGGTTGCTTG	-0.666755	4.62704	4.84704e-06	0.0234042
CTGCCCCGTCGTCTTTGTTTAGAC	-2.06168	0.614228	4.85136e-06	0.0234147
AACTCTGTTCGGATCCTGGATAAC	-1.72619	3.65821	4.87707e-06	0.0235261
GTCGCTTTGGCCGAGTGGTTAAGG	-0.599071	5.75088	4.93757e-06	0.0237887
AGCGGAGGATCAAATCGAACGATA	-0.6297	3.6309	4.96165e-06	0.0238942
CGGGAGTCCCGTGTGGAAGGGCTC	-0.70729	3.32714	4.97643e-06	0.0239443
GATTAACACTGTAGAATGGTTGGT	-6.36552	-0.689892	5.03975e-06	0.0241744
AGGCTGTCAACCAGATCTGGT	-6.36552	-0.689892	5.03975e-06	0.0241744
AAGCTAGAATTTCTGACTAAAAGT	-6.36552	-0.689892	5.03975e-06	0.0241744
AACACTGTAGAATGGTTGGTAAGG	-6.36552	-0.689892	5.03975e-06	0.0241744
AGGGCTGAAACCAACCAGATTTGT	-1.5724	2.01942	5.08998e-06	0.0243939
TTTTTACGGGGATAAGACTGA	-5.34957	1.64643	5.11246e-06	0.0244909
TGACGGAGTCACAATAAACTC	-2.62475	0.525837	5.12621e-06	0.0245384
GACCGAAAGATAGTGAACTTTACT	-3.69969	-0.249462	5.12687e-06	0.0245384
TTTTGCATATACTCGAATACCT	-4.10022	2.20247	5.21761e-06	0.0249181
CCCGTTTTCTGTCGGCATAGCTGT	-2.80139	0.0901866	5.22208e-06	0.0249285
ACAATTTCGTCGCACATTATCATG	-1.30815	2.00724	5.23752e-06	0.0249913
TGATGATTAGCAAGGACTGTT	-6.37022	-0.685628	5.30906e-06	0.0252555
TCGGACCATGCTTCATCCCCC	-3.56636	3.6759	5.35103e-06	0.0254169
ATCGGAAAAGAATCCATTTTTCTA	-1.44671	1.62255	5.3523e-06	0.0254169
AAACCGGACTAACATTTTGACATT	-1.19465	1.8476	5.35678e-06	0.0254271
GCCGGCCGGGGGACGGACTTGGA	-3.54426	2.88184	5.42313e-06	0.0256863
TCACCGACGACATCTTTGGTCTGT	-1.83499	1.04236	5.46031e-06	0.0258399
AGAGAAAATTGGACCAATTTACCC	-1.46888	1.30079	5.50599e-06	0.0260126
CGAGAACGATCGCGGAGAGCTT	-2.19874	0.485581	5.63446e-06	0.0265605
TCCTCAGTAGCTCAGTGGTAGAG	-0.653331	5.48347	5.7401e-06	0.0269886
TAGCGCCTAGGCGGATTAGTCGGG	-1.55158	1.20732	5.87961e-06	0.0275378
ATTGATAACTGTGAATTGACAAGT	-2.45336	0.233134	5.98414e-06	0.0279435
TTGGAACGACCAAGAAGAGAAG	-4.71063	-0.164499	6.03967e-06	0.0281753
ATAGTTCAGGATTTAATTGGATTC	-1.48195	1.26123	6.06405e-06	0.0282684
AGACTAGATCCACTCTGAAAATAG	-0.671956	3.34775	6.13623e-06	0.0285804
GGCACGGAAGCTCGTTCGATCTAC	-1.34932	1.59712	6.15731e-06	0.0286664
CAAGAACTCAAATCTCCGAGAA	-1.11798	2.19339	6.36539e-06	0.0294968
GGTGGGATTATGCTTGGACCT	-5.48103	0.494538	6.38379e-06	0.029557
CACGGAGCTATCTGACCACAGAAC	-1.10497	2.38757	6.3997e-06	0.0296109
ATTGTTTTCGTAGGACCTAACACC	-0.8813	3.22428	6.40086e-06	0.0296109
TGGGTGTGAGTCGTGTGACTATCC	-6.44658	-0.632671	6.44912e-06	0.0297837
TTCGGACCAGGCTTCATTCCA	-3.74712	3.17615	6.58651e-06	0.0303413
TTCTTGAATTTGAACCAAATGGCC	-0.845168	5.08603	6.60647e-06	0.0303948
ATGAATAAAAGCAGATGACACAGC	-2.49388	0.264375	6.61112e-06	0.0304033
ATCCGTATCCGGATCCGCCGGACT	-1.72841	0.896699	6.62146e-06	0.030438
TAAGGAAGGATCGAAGATTTGACC	-3.64869	-0.287512	6.63778e-06	0.0304874
TTCCGGTGTCGGTGACCGATC	-3.64869	-0.287512	6.63778e-06	0.0304874
CAATGAATGGTTGGATCCCAAACT	-1.29405	1.69947	6.67526e-06	0.0306338
TAACTCTAACTGTCCTAAGGTAGC	-1.53959	1.30219	6.76845e-06	0.0309834
TCTGAATTCGCCTTGCGCATAAGG	-0.590614	3.92936	6.77776e-06	0.031013
GAATAGACCATTTATCGGTGGATC	-4.39397	-0.402597	6.8112e-06	0.0311529
AGAATAGAATCTGTAAAACGA	-3.63387	6.10769	6.8229e-06	0.0311934
TCGTTTTTGTTATTTGGACGGACT	-1.55401	1.2608	6.8403e-06	0.0312599
ATGCACGATCGTTTAGACGAG	-4.26749	-0.494817	6.8896e-06	0.0314325
TAACGCTCCTGAACAAGTAATTCT	-0.83546	3.88024	6.91202e-06	0.0315085
AGAGAATTTAGACGTCGTTCCAGG	-0.779255	3.90953	6.94168e-06	0.0316305
ATGTCAAAACTGTATGAGTATAGT	-0.679613	3.36065	7.10596e-06	0.0322982
AGGATTTGGAACTAAAATTTGCCT	-0.663053	5.82054	7.18441e-06	0.03256
TCTGATCTTGTTCTCGAACAAAGT	-1.31012	1.60612	7.21614e-06	0.0326902
TCTGTAAAACGAGAAAATAAT	-4.32487	3.16448	7.23109e-06	0.0327444
TTGCAGAACTCCATAGTTAAAGTT	-0.704842	3.60135	7.23419e-06	0.0327448
ATAGAATTCTGAAACTGAAGTTGT	-1.06984	5.42889	7.32055e-06	0.0330809
AGATCCCATCTGAGTAGTCGTGTG	-0.763047	3.85934	7.40156e-06	0.0333366
ACCCGTCGGCGGTTTCGATCGATG	-1.1113	2.074	7.4171e-06	0.0333928
GGTGATGTAGCTCAAATGGTAGAG	-0.724083	4.5383	7.43735e-06	0.0334702
CTTTGGGATTCAAGTGTGAAATGT	-6.97362	-0.236491	7.46916e-06	0.0335693
TTTAATGATCAAACGCCTTGCACT	-0.887042	3.52943	7.47167e-06	0.0335693
AGGCATCAATATGTTGTAGTATGG	-2.35007	0.465037	7.56544e-06	0.0339222
TTAGAGTTGTGAATGTAAAGG	-4.3564	0.279022	7.56573e-06	0.0339222
GTACGGCTCCTTGATTGCATTGGC	-2.15879	0.576542	7.64902e-06	0.0342534
ACCCGTTGATCAATGAATTGT	-6.29467	-0.740464	7.66962e-06	0.0342894
ATGGAGGATCGAACTATGAAAGTT	-6.29467	-0.740464	7.66962e-06	0.0342894
TTTTACGCTATGTTGGACTTAG	-6.29467	-0.740464	7.66962e-06	0.0342894
GACGGATTCTAATACCCTGAAATC	-1.05603	2.37508	7.72725e-06	0.0345329
ACTCACGTCCGTCGGAGTTGGACT	-0.957926	2.36464	7.76733e-06	0.0346979
ATGTGTTCAAGTAAATGAGAT	-5.55045	1.33472	7.78132e-06	0.0347462
AGCGTGTCTAGCCGCCGGAGCGAC	-1.13276	1.91535	7.79856e-06	0.0347805
ATTGATATGGCGAGATTCCTAAGA	-4.2688	-0.493442	7.81933e-06	0.0348446
ATCTCGAGTAGAATGCTGGTACCA	-2.9487	0.201927	7.86285e-06	0.0350053
ATAACTCAACCGGGACAAGATTTC	-0.954782	2.44796	7.96452e-06	0.0353762
GGGCTAGAGATCGTCGATTCGA	-1.22949	2.15628	8.28259e-06	0.0366548
TTGGACCGAGACTTTATACCCTA	-1.24247	2.37977	8.35598e-06	0.0369311
CACGATCGTTTAGACGAGGCC	-6.29328	-0.741897	8.36532e-06	0.0369311
GCGGTGATAGCTCAGTTGGGAGAG	-6.29328	-0.741897	8.36532e-06	0.0369311
AACCCGTCAGCTAGACTGTTAGCT	-0.992741	2.80487	8.42805e-06	0.037163
TTGAGAAGAGATAGAATAGAATTT	-6.42916	-0.641129	8.50678e-06	0.0374015
TATGTCCAATGTCTTTTCTAGT	-6.42916	-0.641129	8.50678e-06	0.0374015
GGACAATAATAGAGATAAGGAGAC	-6.42916	-0.641129	8.50679e-06	0.0374015
ATGTCTGATCATTAAGAACCT	-6.42916	-0.641129	8.50679e-06	0.0374015
ACACCTCGGAGAGAAACTACTC	-6.42916	-0.641129	8.5068e-06	0.0374015
TAAAACAAAGATTATCAAGATC	-6.49287	-0.592654	8.52413e-06	0.0374206
ATTGAGAAATCTCGAAGATGG	-6.49287	-0.592654	8.52414e-06	0.0374206
AATAACTTAGGTGATCCGTCACTA	-6.49287	-0.592654	8.52415e-06	0.0374206
ATGGATATAGTTTTCTCGCAAGAC	-0.648485	5.14793	8.89047e-06	0.0388569
ATCCTCGGAAGCATACGCTAAATC	-0.724235	3.67221	8.95424e-06	0.03912
ACGATTGTCGAGACCACTTTTATG	-0.624564	3.69617	9.03133e-06	0.0393938
TCGTACCAGGCTTCATTCCCC	-1.92902	7.55189	9.037e-06	0.0393985
TTACTGTTAGACCACCATTATTGG	-2.51567	0.72169	9.04326e-06	0.0393985
TTGGACCGAGACTTTATACCCTT	-1.32132	1.71672	9.24298e-06	0.0401683
TAAAAGACTGGGTACTATCAACTC	-1.78491	2.11421	9.32659e-06	0.040406
TTTGACCGAAAGATAGTGAACTTT	-6.362	-0.691312	9.33736e-06	0.040406
TTTGAACTTGTGTATTTTGATT	-6.362	-0.691312	9.33737e-06	0.040406
TTAGTTGATCAAATGGTTCAA	-6.362	-0.691312	9.33737e-06	0.040406
AGCCCACATTAATCGAAGAAACTG	-6.362	-0.691312	9.33738e-06	0.040406
AATACCTATATGGGATTAAAGACC	-6.362	-0.691312	9.33739e-06	0.040406
ATGGGAATTGGCACTGACATGCGG	-0.748908	3.06554	9.50382e-06	0.0410611
CCCTCACTGTTCACAATCGAACTG	-2.30479	0.28702	9.64573e-06	0.0415796
TAGGCCGCTGGTCTGTAGTTCACT	-3.59898	-0.322364	9.65048e-06	0.0415796
TTATTAGAACCAATTATTTATT	-3.69624	-0.250528	9.7304e-06	0.0418744
ACAGGCGGCCCTAGGTTCTAGAAC	-4.51022	-0.318691	9.90511e-06	0.0425102
TAAACCGTCGGAAACAAGCGTTTC	-1.20082	1.93608	9.90537e-06	0.0425102
AGCATACGGACCGGATGTAGAACC	-0.772662	2.89773	9.9285e-06	0.0425927
TCTGACCAGGCTTCATTCCCC	-1.10585	11.3996	9.99677e-06	0.0428519
TTTCGCCGGAAAAACATGTTATAT	-1.19423	3.10358	1.00116e-05	0.0428987
ACACATGTTGGACTGCAACCAAAG	-1.28982	1.62862	1.00221e-05	0.0429101
TATAATACCAAGCCGGATCGACTC	-1.33659	1.47145	1.00852e-05	0.0431463
TTTTGGCTGTATGAAGCTCGTACT	-0.84905	3.42587	1.01322e-05	0.0433306
AACACGCTTAGAATATAAAATGCC	-4.26451	-0.497566	1.01591e-05	0.0434282
GACCTAGATCCGCACGACGACAAG	-0.823512	2.73547	1.03108e-05	0.0439338
GAAACACCTCGGACTTCAACAAAG	-1.18449	1.81275	1.03135e-05	0.0439338
CAAGAACTTAGGTGATCCGTCACT	-6.37414	-0.684205	1.05321e-05	0.0447428
ATTGGACAAGAACATACCTAAGTG	-0.877943	2.90352	1.06287e-05	0.0451181
AAGACGGACCTTTGAAATACTTCT	-1.27905	1.58577	1.07039e-05	0.0454197
GAGCTCCTCGGACTCGCCGGAGAA	-2.06774	0.816177	1.0848e-05	0.0460132
ATCGGACCAGGCTTCATTCCCC	-1.38014	1.37809	1.09634e-05	0.0464126
GAAAACAACAATCTGAAGAACTGT	-0.744118	3.149	1.09816e-05	0.0464716
TTCCAAACTCAGGACAGACAGTGT	-1.06474	2.06843	1.11277e-05	0.0469986
GCAGGCCGGGGGACGGACTGGGA	-3.49387	1.06571	1.11492e-05	0.047053
TTCGGCCTGTCGGAACCTCGTAGA	-1.97465	1.61279	1.12555e-05	0.0474653
AATCCAGAGGAGTCGTCACTTGTC	-0.828115	2.72364	1.13287e-05	0.0477554
TTTTTCTTGACCTTGTAAGGC	-7.32113	0.0798795	1.14046e-05	0.047983
ATTGGCCATGAGAACCTTGTTAGT	-7.32113	0.0798795	1.14047e-05	0.047983
TACCAGAAAGATCACGGTCGTCTC	-1.28567	3.54403	1.14397e-05	0.0481118
AGCCTTGGACTTAATAAACTCATC	-0.717358	3.20602	1.1448e-05	0.0481274
TAATGGTCGCAGGTTCAAGTCCTG	-0.84662	3.27892	1.14694e-05	0.0481811
GGAGCAACCATGTAGCATTCGACT	-1.00821	2.14395	1.16109e-05	0.0486985
AAACCACACGGACTCTATGGGCTG	-1.06823	3.25041	1.16149e-05	0.0486985
TCAAGTCGGAGCTTTGCTTTAACT	-3.59897	-0.322115	1.17223e-05	0.0490736
AACCACACGGACTCTATGGGCTGG	-0.889945	4.01845	1.18524e-05	0.0495615
TCAGCGCATCCAGACTTGTGATCT	-1.05112	2.14736	1.18872e-05	0.0496877
CGGGACACTGCGAGGTGGGTAGA	-0.869738	3.12176	1.19057e-05	0.0497273
AATGATCGGTACAAGTATGTAACC	-0.847762	2.65742	1.19439e-05	0.0498654
CTCGACTATCAGCATTGTGTTTGC	-1.03332	2.32167	1.19495e-05	0.0498654
CAAATGGATCGTTTGTAGCCT	-0.875661	2.88018	1.19525e-05	0.0498654
TTCGGACAAGGCTTCATTCCCC	-3.59476	1.15467	1.19892e-05	0.0499992
